# Supplementary material for: Spheroid growth in ovarian cancer alters transcriptome responses for stress pathways and epigenetic responses
Source: PLoS One. 2017 Aug 9;12(8):e0182930. doi: 10.1371/journal.pone.0182930 (PMC5549971; doi:10.1371/journal.pone.0182930)
Supplement: S2 Table — (XLSX) [file pone.0182930.s003.xlsx]

## Sheet: all data
Supplemental Data 1: Annotation and response of probes found on the microarray.
Probe of homo_affy	Gene	Chromo	Probe of trilldata_owa	Mean Treatment 2D	Mean Treatment 3D	TotalSS	ModelSS	NDF_Treatment	Diff of Treatment = (2D) - (3D)	fold change (3D treatment, 2D control)	StdErr for Diff of Treatment = (2D) - (3D)	t Value for Diff of Treatment = (2D) - (3D)	Prob>|t| for Diff of Treatment = (2D) - (3D)	-log10(p-value) for Diff of Treatment = (2D) - (3D)	Adjusted p-Value for Diff of Treatment = (2D) - (3D)
11715430_a_at	AKR1B1	chr7q35	11715430_a_at	7.4875	12.1175	42.8884	42.8738	1	-4.63	24.761	0.0383821	-120.629	9.18494e-15	14.0369	4.52753e-10
11716934_a_at	CCDC80	chr3q13.2	11716934_a_at	9.2875	5.31	31.6557	31.641	1	3.9775	-15.7524	0.03848	103.365	3.30862e-14	13.4804	5.3926e-10
11718841_s_at	IL8	chr4q13-q21	11718841_s_at	5.515	11.155	63.6604	63.6192	1	-5.64	49.8665	0.055481	-101.656	3.79937e-14	13.4203	5.3926e-10
11739435_a_at	FN1	chr2q34	11739435_a_at	6.85	10.1025	21.1652	21.1575	1	-3.2525	9.53016	0.0325446	-99.9399	4.37596e-14	13.3589	5.3926e-10
11718064_a_at	S100A4	chr1q21	11718064_a_at	3.6975	8.5125	46.404	46.3684	1	-4.815	28.1488	0.0523247	-92.0215	8.67895e-14	13.0615	5.69695e-10
11719172_x_at	AKR1C1	chr10p15-p14	11719172_x_at	3.4425	11.0725	116.538	116.434	1	-7.63	198.088	0.0830258	-91.8991	8.77533e-14	13.0567	5.69695e-10
11719366_s_at	CXCL1	chr4q21	11719366_s_at	6.6675	9.92	21.1684	21.1575	1	-3.2525	9.53016	0.0353817	-91.9261	8.75398e-14	13.0578	5.69695e-10
11743579_a_at	MRPS6	chr21q22.11	11743579_a_at	6.9275	11.1725	36.068	36.0401	1	-4.245	18.9615	0.0477512	-88.8983	1.15573e-13	12.9371	5.69695e-10
11745878_x_at	NFKBIA	chr14q13	11745878_x_at	7.54	10.9	22.5926	22.5792	1	-3.36	10.2674	0.037469	-89.6741	1.07537e-13	12.9684	5.69695e-10
11757894_x_at	NFKBIA	chr14q13	11757894_x_at	8.1925	11.315	19.5102	19.5	1	-3.1225	8.70896	0.0347808	-89.7764	1.06524e-13	12.9726	5.69695e-10
11717582_a_at	RGCC	chr13q14.11	11717582_a_at	4.1575	10.46	79.5221	79.443	1	-6.3025	78.9299	0.0732059	-86.0928	1.50788e-13	12.8216	5.85221e-10
11728828_at	F2RL1	chr5q13	11728828_at	3.625	8.3075	43.892	43.8516	1	-4.6825	25.6787	0.0550314	-85.0878	1.66212e-13	12.7793	5.85221e-10
11728882_a_at	PRSS35	chr6q14.2	11728882_a_at	3.265	10.7525	112.242	112.125	1	-7.4875	179.458	0.0872781	-85.7889	1.55276e-13	12.8089	5.85221e-10
11754189_s_at	AKR1C1 /// AKR1C2 /// LOC101060798	chr10p15-p14	11754189_s_at	4	11.275	105.958	105.851	1	-7.275	154.879	0.0837301	-86.8864	1.39739e-13	12.8547	5.85221e-10
11728190_s_at	CXCR4	chr2q21	11728190_s_at	3.9575	9.09	52.7376	52.6851	1	-5.1325	35.0781	0.0612956	-83.7335	1.89869e-13	12.7215	6.23947e-10
11720051_at	SPOCK1	chr5q31.2	11720051_at	4.4825	10.315	68.1119	68.0361	1	-5.8325	56.9846	0.0718356	-81.1923	2.45164e-13	12.6105	6.7597e-10
11744000_a_at	NFKBIA	chr14q13	11744000_a_at	7.8525	11.1225	21.4028	21.3858	1	-3.27	9.64646	0.0402209	-81.301	2.42457e-13	12.6154	6.7597e-10
11746794_a_at	NADK2	chr5p13.2	11746794_a_at	4.1625	9.98	67.7621	67.6866	1	-5.8175	56.3952	0.0717098	-81.1256	2.46839e-13	12.6076	6.7597e-10
11736729_a_at	RIMS2	chr8q22.3	11736729_a_at	7.2625	4.13	19.6404	19.6251	1	3.1325	-8.76953	0.0389467	80.4304	2.65101e-13	12.5766	6.87768e-10
11720574_s_at	ATP8B1	chr18q21.31	11720574_s_at	9.6225	6.5175	19.298	19.282	1	3.105	-8.60396	0.0394651	78.677	3.18266e-13	12.4972	7.27249e-10
11754487_x_at	NADK2	chr5p13.2	11754487_x_at	5.51	10.705	54.0382	53.9761	1	-5.195	36.6312	0.0658544	-78.8861	3.11338e-13	12.5068	7.27249e-10
11758224_s_at	CCDC80	chr3q13.2	11758224_s_at	10.8575	6.9925	29.9068	29.8765	1	3.865	-14.5707	0.0492414	78.4909	3.24579e-13	12.4887	7.27249e-10
11739857_at	TENM2	chr5q34	11739857_at	8.0025	4.225	28.568	28.539	1	3.7775	-13.7133	0.0483932	78.0584	3.39796e-13	12.4688	7.28242e-10
11732818_at	TMEM171	chr5q13.2	11732818_at	3.655	8.25	42.2777	42.228	1	-4.595	24.1676	0.0599169	-76.6895	3.93488e-13	12.4051	7.75847e-10
11754026_a_at	IL8	chr4q13-q21	11754026_a_at	3.6675	9.47	67.4225	67.338	1	-5.8025	55.8119	0.0753943	-76.962	3.82083e-13	12.4178	7.75847e-10
11718936_s_at	MMD	chr17q	11718936_s_at	6.6075	9.5275	17.0673	17.0528	1	-2.92	7.56846	0.0383821	-76.0772	4.20534e-13	12.3762	7.84113e-10
11724816_a_at	SH3KBP1	chrXp22.1-p21.3	11724816_a_at	8.17	10.69	12.7092	12.7008	1	-2.52	5.73582	0.0332086	-75.884	4.29494e-13	12.367	7.84113e-10
11724819_a_at	SH3KBP1	chrXp22.1-p21.3	11724819_a_at	6.9975	9.6725	14.3236	14.3113	1	-2.675	6.38639	0.0366155	-73.0565	5.8842e-13	12.2303	1.03589e-09
11717301_at	TACSTD2	chr1p32	11717301_at	8.2225	10.365	9.18539	9.18061	1	-2.1425	4.41526	0.0297406	-72.0397	6.6093e-13	12.1798	1.07223e-09
11719179_a_at	PVR	chr19q13.2	11719179_a_at	8.265	5.52	15.0845	15.07	1	2.745	-6.7039	0.0383428	71.5909	6.96069e-13	12.1573	1.07223e-09
11726252_a_at	SLC1A3	chr5p13	11726252_a_at	4.425	8.915	40.3742	40.3202	1	-4.49	22.4711	0.0620403	-72.3723	6.36162e-13	12.1964	1.07223e-09
11728289_a_at	TBC1D2	chr9q22.33	11728289_a_at	9.7025	7.525	9.48839	9.48301	1	2.1775	-4.52369	0.030342	71.7653	6.82173e-13	12.1661	1.07223e-09
11739536_x_at	FN1	chr2q34	11739536_x_at	10.17	12.43	10.222	10.2152	1	-2.26	4.78991	0.0317246	-71.238	7.25182e-13	12.1396	1.08322e-09
11725103_s_at	EGFR	chr7p12	11725103_s_at	10.3875	8.195	9.62049	9.61411	1	2.1925	-4.57097	0.0313187	70.0062	8.38001e-13	12.0768	1.21493e-09
11728612_at	ADAMTS6	chr5q12	11728612_at	9.6825	6.8625	15.9226	15.9048	1	2.82	-7.06162	0.0408154	69.0915	9.34529e-13	12.0294	1.2357e-09
11745837_x_at	FN1	chr2q34	11745837_x_at	9.5875	12.02	11.8448	11.8341	1	-2.4325	5.39828	0.0352111	-69.0834	9.35439e-13	12.029	1.2357e-09
11751791_a_at	CCDC80	chr3q13.2	11751791_a_at	9.1775	5.2225	31.3288	31.284	1	3.955	-15.5086	0.0573753	68.932	9.52603e-13	12.0211	1.2357e-09
11756912_a_at	AOX1	chr2q33	11756912_a_at	9.005	6.9725	8.26649	8.26211	1	2.0325	-4.09113	0.0293328	69.2911	9.12448e-13	12.0398	1.2357e-09
11743136_x_at	CEBPD	chr8p11.2-p11.1	11743136_x_at	5.2425	8.1125	16.4936	16.4738	1	-2.87	7.31065	0.0422652	-67.9046	1.07888e-12	11.967	1.36362e-09
11723804_a_at	AKAP12	chr6q24-q25	11723804_a_at	10.635	8.44	9.64435	9.63605	1	2.195	-4.5789	0.0331178	66.2786	1.31892e-12	11.8798	1.62534e-09
11718397_s_at	JUN	chr1p32-p31	11718397_s_at	9.1575	7.275	7.09119	7.08761	1	1.8825	-3.68713	0.0284997	66.0533	1.35667e-12	11.8675	1.63108e-09
11724021_at	HIST1H2BD	chr6p21.3	11724021_at	5.6525	8.7025	18.6318	18.605	1	-3.05	8.28212	0.0469884	-64.9096	1.56798e-12	11.8047	1.73027e-09
11729221_a_at	HSD11B1	chr1q32-q41	11729221_a_at	7.3275	9.6725	11.0096	10.998	1	-2.345	5.0806	0.0359516	-65.2267	1.50593e-12	11.8222	1.73027e-09
11729607_at	PGM2	chr4p14	11729607_at	8.085	5.9925	8.76449	8.75711	1	2.0925	-4.26486	0.0322658	64.852	1.57958e-12	11.8015	1.73027e-09
11753942_a_at	UCA1	chr19p13.12	11753942_a_at	5.8775	9.47	25.853	25.8121	1	-3.5925	12.0629	0.0553043	-64.9588	1.55818e-12	11.8074	1.73027e-09
11715847_x_at	PLAT	chr8p12	11715847_x_at	5.23	7.455	9.91215	9.90125	1	-2.225	4.67511	0.035403	-62.8479	2.04888e-12	11.6885	2.04364e-09
11720163_at	VEGFC	chr4q34.3	11720163_at	6.3	10.275	31.6579	31.6012	1	-3.975	15.7251	0.0633372	-62.7593	2.07296e-12	11.6834	2.04364e-09
11723010_a_at	KIF20A	chr5q31	11723010_a_at	7.645	4.9525	14.5193	14.4991	1	2.6925	-6.46433	0.0425669	63.2534	1.94254e-12	11.7116	2.04364e-09
11733360_x_at	SLC14A1	chr18q11-q12	11733360_x_at	2.8275	7.03	35.3859	35.322	1	-4.2025	18.411	0.0666611	-63.0428	1.99698e-12	11.6996	2.04364e-09
11743135_s_at	CEBPD	chr8p11.2-p11.1	11743135_s_at	6.515	9.4125	16.816	16.791	1	-2.8975	7.45134	0.0458368	-63.2134	1.95275e-12	11.7094	2.04364e-09
11730265_x_at	CCDC69	chr5q33.1	11730265_x_at	6.625	10.0525	23.5357	23.4955	1	-3.4275	10.7592	0.0549218	-62.4069	2.17199e-12	11.6631	2.08919e-09
11752869_s_at	CEBPD	chr8p11.2-p11.1	11752869_s_at	7.075	10.0975	18.3002	18.271	1	-3.0225	8.12574	0.0485175	-62.2971	2.20392e-12	11.6568	2.08919e-09
11722503_at	ITGB8	chr7p21.1	11722503_at	2.8875	8.8	70.0568	69.9153	1	-5.9125	60.2337	0.0954832	-61.9219	2.31704e-12	11.6351	2.10093e-09
11728858_at	CEP19	chr3q29	11728858_at	3.625	6.95	22.1493	22.1112	1	-3.325	10.0213	0.0537722	-61.835	2.34417e-12	11.63	2.10093e-09
11743172_a_at	SLCO4A1	chr20q13.33	11743172_a_at	7.25	10.105	16.3273	16.302	1	-2.855	7.23504	0.0460498	-61.9981	2.29356e-12	11.6395	2.10093e-09
11741504_a_at	NREP	chr5q22.1	11741504_a_at	3.13	7.1975	33.152	33.0891	1	-4.0675	16.7664	0.0662078	-61.4353	2.47357e-12	11.6067	2.13911e-09
11748910_a_at	LOC100129518 /// SOD2	chr6q25.3	11748910_a_at	3.6625	8.7775	52.4314	52.3265	1	-5.115	34.6552	0.0831708	-61.5	2.4521e-12	11.6105	2.13911e-09
11728883_a_at	PRSS35	chr6q14.2	11728883_a_at	3.26	10.165	95.5635	95.358	1	-6.905	119.843	0.113898	-60.6242	2.76152e-12	11.5589	2.28248e-09
11732321_a_at	PLAT	chr8p12	11732321_a_at	7.4725	9.4925	8.16935	8.1608	1	-2.02	4.05584	0.0333443	-60.58	2.77826e-12	11.5562	2.28248e-09
11733240_at	IRAK2	chr3p25.3	11733240_at	6.59	9.935	22.4186	22.3781	1	-3.345	10.1612	0.0550997	-60.7081	2.73007e-12	11.5638	2.28248e-09
11718157_s_at	PTX3	chr3q25	11718157_s_at	8.1375	11.8725	27.9542	27.9004	1	-3.735	13.3152	0.0619188	-60.3209	2.8787e-12	11.5408	2.32622e-09
11733423_x_at	CCBE1	chr18q21.32	11733423_x_at	9.285	6.6475	13.9348	13.9128	1	2.6375	-6.22252	0.0438217	60.1871	2.93218e-12	11.5328	2.33122e-09
11739535_s_at	FN1	chr2q34	11739535_s_at	11.0425	12.6525	5.18635	5.1842	1	-1.61	3.05252	0.0269521	-59.7357	3.12088e-12	11.5057	2.44187e-09
11735320_a_at	RBMS3	chr3p24-p23	11735320_a_at	8.78	6.985	6.44935	6.44405	1	1.795	-3.47015	0.0302674	59.3046	3.31385e-12	11.4797	2.55234e-09
11719171_a_at	AKR1C1	chr10p15-p14	11719171_a_at	3.5575	10.7725	104.356	104.112	1	-7.215	148.57	0.123598	-58.3749	3.77734e-12	11.4228	2.77874e-09
11721134_at	GFPT2	chr5q34-q35	11721134_at	5.6225	8.6875	18.8248	18.7885	1	-3.065	8.36868	0.0527831	-58.0678	3.94603e-12	11.4038	2.77874e-09
11735324_s_at	FAM72A /// FAM72B /// FAM72C /// FAM72D /// LOC101060656	chr1p11.2 /// chr1q21.1 /// chr1q21.2 /// chr1q32.1	11735324_s_at	8.5775	6.4	9.49609	9.48301	1	2.1775	-4.52369	0.0372069	58.5241	3.69832e-12	11.432	2.77874e-09
11739534_a_at	FN1	chr2q34	11739534_a_at	10.5075	12.455	7.59409	7.58551	1	-1.9475	3.85706	0.0333669	-58.3662	3.78199e-12	11.4223	2.77874e-09
11741562_a_at	MME	chr3q25.2	11741562_a_at	10.8375	9.095	6.07759	6.07261	1	1.7425	-3.34615	0.0299424	58.1951	3.8751e-12	11.4117	2.77874e-09
11743753_x_at	ZFAND5	chr9q13-q21	11743753_x_at	4.995	7.65	14.1227	14.098	1	-2.655	6.29846	0.0456558	-58.1525	3.89868e-12	11.4091	2.77874e-09
11764037_s_at	DNAJA1	chr9p13.3	11764037_s_at	9.465	11.42	7.65315	7.64405	1	-1.955	3.87716	0.0338374	-57.7764	4.114e-12	11.3857	2.85621e-09
11744218_at	SNAI2	chr8q11	11744218_at	8.325	10.2025	7.05779	7.05001	1	-1.8775	3.67438	0.032637	-57.5268	4.2642e-12	11.3702	2.87021e-09
11748618_a_at	CCDC80	chr3q13.2	11748618_a_at	8.6875	4.5675	34.0246	33.9488	1	4.12	-17.3878	0.0718252	57.3615	4.36707e-12	11.3598	2.87021e-09
11749039_x_at	PNRC1	chr6q15	11749039_x_at	9.47	11.0875	5.23589	5.23261	1	-1.6175	3.06843	0.0281809	-57.3969	4.34479e-12	11.362	2.87021e-09
11754652_a_at	ECI2	chr6p24.3	11754652_a_at	10.245	8.615	5.3172	5.3138	1	1.63	-3.09513	0.0283142	57.5683	4.23881e-12	11.3728	2.87021e-09
11715845_s_at	PTPRF	chr1p34	11715845_s_at	10.175	8.3475	6.68669	6.67951	1	1.8275	-3.54922	0.0320786	56.9694	4.62235e-12	11.3351	2.95909e-09
11757853_s_at	TWIST2	chr2q37.3	11757853_s_at	7.8	9.7175	7.36249	7.35361	1	-1.9175	3.77768	0.0336365	-57.0065	4.59754e-12	11.3375	2.95909e-09
11725523_at	DSG2	chr18q12.1	11725523_at	11.2625	9.755	4.54689	4.54511	1	1.5075	-2.84317	0.0265298	56.8229	4.72204e-12	11.3259	2.98415e-09
11725190_a_at	GPR126	chr6q24.1	11725190_a_at	7.6725	4.41	21.3331	21.2878	1	3.2625	-9.59644	0.0576502	56.5913	4.88451e-12	11.3112	3.04305e-09
11757415_s_at	SLC5A3	chr21q22.12	11757415_s_at	8.8375	11.345	12.5979	12.5751	1	-2.5075	5.68634	0.044368	-56.5159	4.93872e-12	11.3064	3.04305e-09
11722448_at	KCNMB4	chr12q	11722448_at	5.25	8.31	18.7662	18.7272	1	-3.06	8.33973	0.0542738	-56.3808	5.03763e-12	11.2978	3.06568e-09
11715844_s_at	PTPRF	chr1p34	11715844_s_at	10.065	7.815	10.1424	10.125	1	2.25	-4.75683	0.0405564	55.4783	5.75798e-12	11.2397	3.27419e-09
11715877_s_at	CDK2AP1	chr12q24.31	11715877_s_at	7.8225	10.4175	13.4946	13.468	1	-2.595	6.04189	0.0468601	-55.3777	5.84523e-12	11.2332	3.27419e-09
11720511_a_at	CARHSP1	chr16p13.2	11720511_a_at	7.3375	9.29	7.63519	7.62451	1	-1.9525	3.87045	0.0352111	-55.4513	5.78122e-12	11.238	3.27419e-09
11720573_at	ATP8B1	chr18q21.31	11720573_at	8.5675	5.5525	18.2194	18.1804	1	3.015	-8.08361	0.0542461	55.5801	5.67124e-12	11.2463	3.27419e-09
11737428_a_at	MSR1	chr8p22	11737428_a_at	6.29	3.705	13.3903	13.3644	1	2.585	-6.00016	0.0464405	55.6626	5.60195e-12	11.2517	3.27419e-09
11737936_at	RANBP3L	chr5p13.2	11737936_at	3.055	7.3975	37.8062	37.7146	1	-4.3425	20.2872	0.0781786	-55.5459	5.7002e-12	11.2441	3.27419e-09
11738021_a_at	PLCB4	chr20p12	11738021_a_at	9.865	6.5075	22.596	22.5456	1	3.3575	-10.2496	0.0602552	55.7214	5.55324e-12	11.2555	3.27419e-09
11730534_x_at	COL13A1	chr10q22	11730534_x_at	8.0675	5.9175	9.26035	9.245	1	2.15	-4.43828	0.0390047	55.1216	6.07393e-12	11.2165	3.36407e-09
11720062_s_at	IER3	chr6p21.3	11720062_s_at	9.625	11.6975	8.60429	8.59051	1	-2.0725	4.20615	0.0377692	-54.8728	6.30586e-12	11.2003	3.45057e-09
11739503_at	ABCA1	chr9q31.1	11739503_at	9.6025	7.6975	7.2682	7.25805	1	1.905	-3.74509	0.0347592	54.8056	6.37012e-12	11.1959	3.45057e-09
11722081_a_at	RUFY3	chr4q13.3	11722081_a_at	7.4475	5.335	8.94029	8.92531	1	2.1125	-4.3244	0.0387141	54.5667	6.60482e-12	11.1801	3.51449e-09
11724736_x_at	PDPN	chr1p36.21	11724736_x_at	7.275	9.3175	8.35699	8.34361	1	-2.0425	4.11959	0.0374489	-54.541	6.63071e-12	11.1784	3.51449e-09
11729550_a_at	GPR126	chr6q24.1	11729550_a_at	7.76	4.3925	22.735	22.6801	1	3.3675	-10.3209	0.0624635	53.9115	7.29981e-12	11.1367	3.7194e-09
11741779_s_at	HSD11B1	chr1q32-q41	11741779_s_at	7.9725	10.2375	10.2798	10.2605	1	-2.265	4.80654	0.0419792	-53.9552	7.2509e-12	11.1396	3.7194e-09
11745021_a_at	MYC	chr8q24.21	11745021_a_at	11.4825	9.805	5.63419	5.62801	1	1.6775	-3.19873	0.0311258	53.8943	7.31913e-12	11.1355	3.7194e-09
11758478_s_at	CDCA7	chr2q31	11758478_s_at	9.0625	7.3225	6.06255	6.0552	1	1.74	-3.34035	0.0322425	53.9661	7.23882e-12	11.1403	3.7194e-09
11723006_a_at	S100A4	chr1q21	11723006_a_at	3.62	8.1875	41.8344	41.7241	1	-4.5675	23.7113	0.0850768	-53.6868	7.5567e-12	11.1217	3.80094e-09
11717733_s_at	ZCCHC24	chr10q22.3	11717733_s_at	6.165	7.955	6.417	6.4082	1	-1.79	3.45815	0.0335693	-53.3225	7.99497e-12	11.0972	3.98077e-09
11718146_a_at	HPCAL1	chr2p25.1	11718146_a_at	5.525	8.3925	16.4835	16.4451	1	-2.8675	7.29799	0.0539259	-53.1748	8.18073e-12	11.0872	3.9926e-09
11721874_at	IFIT2	chr10q23.31	11721874_at	3.7225	6.5625	16.1685	16.1312	1	-2.84	7.1602	0.0533505	-53.2329	8.10713e-12	11.0911	3.9926e-09
11724395_a_at	ZNF83	chr19q13.3	11724395_a_at	9.83	7.7325	8.81529	8.79901	1	2.0975	-4.27967	0.0397123	52.8173	8.65061e-12	11.063	4.17707e-09
11754357_a_at	FLNB	chr3p14.3	11754357_a_at	10.6375	8.975	5.53439	5.52781	1	1.6625	-3.16565	0.0315104	52.7604	8.72819e-12	11.0591	4.17707e-09
11743065_at	CDC6	chr17q21.3	11743065_at	6.7925	8.905	8.94209	8.92531	1	-2.1125	4.3244	0.0400897	-52.6944	8.81918e-12	11.0546	4.18004e-09
11724552_s_at	HPCAL1	chr2p25.1	11724552_s_at	8.94	11.4975	13.1115	13.0816	1	-2.5575	5.88687	0.0489501	-52.2471	9.46409e-12	11.0239	4.31957e-09
11734550_x_at	TGFBI	chr5q31	11734550_x_at	7.415	9.255	6.7818	6.7712	1	-1.84	3.5801	0.0351469	-52.3518	9.30863e-12	11.0311	4.31957e-09
11741778_a_at	HSD11B1	chr1q32-q41	11741778_a_at	8.4125	10.7275	10.741	10.7184	1	-2.315	4.97605	0.0442151	-52.3577	9.29984e-12	11.0315	4.31957e-09
11744730_s_at	DLEU2 /// DLEU2L	chr13q14.3 /// chr1p31-p22	11744730_s_at	6.7575	3.5725	20.3402	20.2885	1	3.185	-9.09454	0.0609384	52.2659	9.43606e-12	11.0252	4.31957e-09
11729243_s_at	FBN2	chr5q23-q31	11729243_s_at	9.955	8.0575	7.21319	7.20101	1	1.8975	-3.72567	0.0364713	52.0273	9.8004e-12	11.0088	4.43203e-09
11716933_a_at	CCDC80	chr3q13.2	11716933_a_at	6.7775	3.6925	19.0832	19.0344	1	3.085	-8.4855	0.0594376	51.9032	9.99602e-12	11.0002	4.4794e-09
11715440_a_at	CTGF	chr6q23.1	11715440_a_at	10.415	8.5725	6.80079	6.78961	1	1.8425	-3.58631	0.0356361	51.7032	1.03207e-11	10.9863	4.56964e-09
11717447_s_at	DSTN	chr20p12.1	11717447_s_at	9.2	10.9925	6.43619	6.42611	1	-1.7925	3.46415	0.0346942	-51.6658	1.03828e-11	10.9837	4.56964e-09
11746283_s_at	KRTAP2-3 /// KRTAP2-4	chr17q21.2	11746283_s_at	8.065	4.93	19.708	19.6565	1	3.135	-8.78474	0.0608148	51.55	1.05775e-11	10.9756	4.61412e-09
11715994_x_at	ID2	chr2p25	11715994_x_at	3.13	9.275	75.7488	75.5221	1	-6.145	70.7668	0.119372	-51.4779	1.07007e-11	10.9706	4.62691e-09
11730533_a_at	COL13A1	chr10q22	11730533_a_at	8.4775	6.275	9.72259	9.70201	1	2.2025	-4.60276	0.0428489	51.4015	1.0833e-11	10.9652	4.64341e-09
11755645_a_at	ZNF529	chr19q13.13	11755645_a_at	7.3425	5.5675	6.3112	6.30125	1	1.775	-3.42238	0.0345855	51.3221	1.09726e-11	10.9597	4.66271e-09
11719731_at	C12orf5	chr12p13.3	11719731_at	6.555	8.575	8.1768	8.1608	1	-2.02	4.05584	0.0395033	-51.135	1.13094e-11	10.9466	4.7244e-09
11725024_a_at	LOC100129518 /// SOD2	chr6q25.3	11725024_a_at	5.415	10.4325	50.5008	50.3506	1	-5.0175	32.3905	0.0981885	-51.1007	1.13725e-11	10.9441	4.7244e-09
11756199_a_at	ATMIN	chr16q23.2	11756199_a_at	6.1375	7.905	6.25809	6.24811	1	-1.7675	3.40463	0.0346073	-51.0731	1.14234e-11	10.9422	4.7244e-09
11757133_s_at	MIR1304 /// SNORA1 /// SNORA18 /// SNORA32 /// SNORA40 /// SNORA8 /// SNORD5 /// TAF1D	chr11q21	11757133_s_at	8.36	6.3725	7.91559	7.90031	1	1.9875	-3.96549	0.0389467	51.0313	1.15012e-11	10.9393	4.7244e-09
11720970_at	TOP2A	chr17q21-q22	11720970_at	11.335	9.9025	4.10749	4.10411	1	1.4325	-2.69914	0.0282876	50.6406	1.22567e-11	10.9116	4.95221e-09
11756166_a_at	TTC32	chr2p24.1	11756166_a_at	6.49	4.595	7.19535	7.18205	1	1.895	-3.71922	0.0373886	50.6839	1.21702e-11	10.9147	4.95221e-09
11741506_x_at	NREP	chr5q22.1	11741506_x_at	3.6075	7.5325	30.9016	30.8112	1	-3.925	15.1895	0.0777053	-50.5113	1.25187e-11	10.9024	5.01695e-09
11724818_a_at	SH3KBP1	chrXp22.1-p21.3	11724818_a_at	5.9575	9.035	18.9946	18.942	1	-3.0775	8.4415	0.0613447	-50.1673	1.32474e-11	10.8779	5.26617e-09
11733996_a_at	NADK2	chr5p13.2	11733996_a_at	6.7575	10.6225	29.9656	29.8764	1	-3.865	14.5707	0.0772389	-50.0396	1.353e-11	10.8687	5.33546e-09
11721205_a_at	ANK3	chr10q21	11721205_a_at	4.935	6.9	7.73835	7.72245	1	-1.965	3.90413	0.039427	-49.839	1.39873e-11	10.8543	5.47204e-09
11744422_s_at	CRADD	chr12q21.33-q23.1	11744422_s_at	8.3825	6.2875	8.7976	8.77805	1	2.095	-4.27226	0.0421225	49.7359	1.4229e-11	10.8468	5.52276e-09
11734548_a_at	TGFBI	chr5q31	11734548_a_at	6.58	8.4125	6.72879	6.71611	1	-1.8325	3.56154	0.0368818	-49.6858	1.43483e-11	10.8432	5.52557e-09
11721204_a_at	ANK3	chr10q21	11721204_a_at	5.345	7.7725	11.8155	11.7855	1	-2.4275	5.3796	0.0490115	-49.5292	1.47282e-11	10.8318	5.6279e-09
11736959_a_at	TNFSF15	chr9q32	11736959_a_at	3.535	7.315	28.6638	28.5768	1	-3.78	13.737	0.0763961	-49.4789	1.48524e-11	10.8282	5.6317e-09
11747367_a_at	RAB18	chr10p12.1	11747367_a_at	8	9.6	5.1276	5.12	1	-1.6	3.03143	0.0324751	-49.2685	1.53857e-11	10.8129	5.78937e-09
11723805_a_at	AKAP12	chr6q24-q25	11723805_a_at	10.015	7	18.2331	18.1804	1	3.015	-8.08361	0.0614061	49.0994	1.58299e-11	10.8005	5.86696e-09
11757438_x_at	DSTN	chr20p12.1	11757438_x_at	8.805	10.7525	7.60169	7.58551	1	-1.9475	3.85706	0.0396364	-49.1341	1.57376e-11	10.8031	5.86696e-09
11748367_a_at	GLS	chr2q32-q34	11748367_a_at	3.7475	9.7725	72.8488	72.6012	1	-6.025	65.1187	0.12452	-48.3858	1.7869e-11	10.7479	6.57326e-09
11725191_s_at	GPR126	chr6q24.1	11725191_s_at	8.5425	5.105	23.7076	23.6328	1	3.4375	-10.834	0.0714152	48.134	1.86576e-11	10.7291	6.6644e-09
11732999_a_at	ICAM1	chr19p13.3-p13.2	11732999_a_at	4.9575	6.995	8.32259	8.30281	1	-2.0375	4.10534	0.042283	-48.1872	1.84876e-11	10.7331	6.6644e-09
11743856_a_at	CTHRC1	chr8q22.3	11743856_a_at	9.3725	11.01	5.37209	5.36281	1	-1.6375	3.11126	0.0339927	-48.1721	1.85358e-11	10.732	6.6644e-09
11761390_a_at	ANKRD10	chr13q34	11761390_a_at	9.2075	6.4475	15.2797	15.2352	1	2.76	-6.77396	0.0572703	48.1925	1.84708e-11	10.7335	6.6644e-09
11715501_s_at	IGFBP7	chr4q12	11715501_s_at	9.2675	10.8725	5.1608	5.15205	1	-1.605	3.04196	0.0335244	-47.8755	1.95077e-11	10.7098	6.77178e-09
11716151_a_at	PMEPA1	chr20q13.31-q13.33	11716151_a_at	6.5325	8.36	6.69379	6.67951	1	-1.8275	3.54922	0.0381657	-47.8833	1.94815e-11	10.7104	6.77178e-09
11716872_a_at	ADCY3	chr2p23.3	11716872_a_at	8.0075	6.42	5.04859	5.04031	1	1.5875	-3.00528	0.0330951	47.9679	1.91989e-11	10.7167	6.77178e-09
11739860_a_at	ITGA6	chr2q31.1	11739860_a_at	11.425	9.7675	5.50459	5.49461	1	1.6575	-3.15469	0.0346073	47.8946	1.94435e-11	10.7112	6.77178e-09
11754235_a_at	PTPRF	chr1p34	11754235_a_at	11.4675	10.0175	4.21035	4.205	1	1.45	-2.73208	0.0303171	47.8277	1.96696e-11	10.7062	6.78022e-09
11736931_s_at	FAM72A /// FAM72B /// FAM72C /// FAM72D /// LOC101060656	chr1p11.2 /// chr1q21.1 /// chr1q21.2 /// chr1q32.1	11736931_s_at	7.15	5.17	7.8596	7.8408	1	1.98	-3.94493	0.0415829	47.6158	2.04059e-11	10.6902	6.9852e-09
11751610_a_at	DPYSL3	chr5q32	11751610_a_at	3.3	6.7075	23.2976	23.2221	1	-3.4075	10.6111	0.0717098	-47.5179	2.07563e-11	10.6829	7.05613e-09
11720565_a_at	NAV2	chr11p15.1	11720565_a_at	9.855	8.4825	3.77149	3.76751	1	1.3725	-2.58919	0.0289192	47.4598	2.09677e-11	10.6784	7.07918e-09
11748905_a_at	CTHRC1	chr8q22.3	11748905_a_at	8.09	10.44	11.076	11.045	1	-2.35	5.09824	0.0496373	-47.3435	2.13978e-11	10.6696	7.17524e-09
11718927_a_at	ARID5B	chr10q21.2	11718927_a_at	6.0125	7.86	6.84199	6.82651	1	-1.8475	3.59876	0.039101	-47.2494	2.17528e-11	10.6625	7.24502e-09
11721014_s_at	WTAP	chr6q25-q27	11721014_s_at	5.885	7.9325	8.40609	8.38451	1	-2.0475	4.13389	0.043546	-47.0193	2.26497e-11	10.6449	7.49309e-09
11759296_at	MAP3K2	chr2q14.3	11759296_at	5.6125	7.2	5.04939	5.04031	1	-1.5875	3.00528	0.0338151	-46.9465	2.29418e-11	10.6394	7.53914e-09
11723789_a_at	FAM167A	chr8p23-p22	11723789_a_at	8.7875	7.44	3.63539	3.63151	1	1.3475	-2.54471	0.0288149	46.764	2.36933e-11	10.6254	7.73452e-09
11761559_a_at	TRMT13	chr1p21.2	11761559_a_at	6.63	3.425	20.6123	20.544	1	3.205	-9.22149	0.0686308	46.6991	2.39668e-11	10.6204	7.77235e-09
11721621_a_at	KATNAL1	chr13q12.3	11721621_a_at	5.1175	6.7225	5.1618	5.15205	1	-1.605	3.04196	0.0344109	-46.6422	2.42101e-11	10.616	7.79993e-09
11749460_x_at	FN1	chr2q34	11749460_x_at	10.0625	12.3825	10.7961	10.7648	1	-2.32	4.99332	0.0498491	-46.5404	2.46515e-11	10.6082	7.8431e-09
11758850_at	EMC1	chr1p36.13	11758850_at	8.17	6.3575	6.58559	6.57031	1	1.8125	-3.5125	0.0389467	46.5379	2.46623e-11	10.608	7.8431e-09
11724396_x_at	ZNF83	chr19q13.3	11724396_x_at	9.8475	7.82	8.24319	8.22151	1	2.0275	-4.07698	0.0436151	46.4862	2.48904e-11	10.604	7.86488e-09
11729272_a_at	ASB1	chr2q37	11729272_a_at	8.5425	6.4875	8.4688	8.44605	1	2.055	-4.15544	0.0443511	46.3349	2.55711e-11	10.5923	8.0285e-09
11754777_a_at	SH2D2A	chr1q21	11754777_a_at	5.985	8.0825	8.82339	8.79901	1	-2.0975	4.27967	0.0454409	-46.1588	2.63892e-11	10.5786	8.23294e-09
11719373_at	DYNLT3	chrXp21	11719373_at	7.8975	9.57	5.60659	5.59451	1	-1.6725	3.18766	0.0363886	-45.9622	2.7338e-11	10.5632	8.47528e-09
11753671_x_at	DSTN	chr20p12.1	11753671_x_at	8.725	10.7025	7.84199	7.82101	1	-1.9775	3.9381	0.0431291	-45.8507	2.78927e-11	10.5545	8.59321e-09
11739261_s_at	ACSL3	chr2q34-q35	11739261_s_at	10.7125	8.8825	6.71455	6.6978	1	1.83	-3.55537	0.0400709	45.6691	2.88238e-11	10.5402	8.80965e-09
11742059_a_at	CHORDC1	chr11q14.3	11742059_a_at	8.5075	10.3225	6.6048	6.58845	1	-1.815	3.5186	0.0397692	-45.6384	2.89846e-11	10.5378	8.80965e-09
11757973_x_at	NMT2	chr10p13	11757973_x_at	9.5375	7.975	4.89239	4.88281	1	1.5625	-2.95365	0.0342575	45.6105	2.91314e-11	10.5356	8.80965e-09
11743113_x_at	S100A10	chr1q21	11743113_x_at	9.9	11.625	5.96515	5.95125	1	-1.725	3.3058	0.0378687	-45.5521	2.94417e-11	10.531	8.81857e-09
11755563_x_at	MOK	chr14q32	11755563_x_at	7.9875	5.2125	15.453	15.4012	1	2.775	-6.84476	0.0609384	45.5378	2.95187e-11	10.5299	8.81857e-09
11715446_a_at	DNAJB1	chr19p13.2	11715446_a_at	6.4075	8.195	6.40629	6.39031	1	-1.7875	3.45216	0.0394842	-45.2713	3.09872e-11	10.5088	8.89785e-09
11715792_a_at	STOM	chr9q34.1	11715792_a_at	9.1025	7.3275	6.317	6.30125	1	1.775	-3.42238	0.0393122	45.1513	3.16747e-11	10.4993	8.89785e-09
11717131_a_at	AHNAK2	chr14q32.33	11717131_a_at	7.6625	4.565	19.2568	19.189	1	3.0975	-8.55934	0.0684001	45.285	3.09095e-11	10.5099	8.89785e-09
11720745_a_at	BCL6	chr3q27	11720745_a_at	6.19	9.3425	19.9474	19.8765	1	-3.1525	8.89195	0.0697515	-45.1962	3.14156e-11	10.5029	8.89785e-09
11722062_at	REEP3	chr10q21.3	11722062_at	7.2125	9.1	7.14419	7.12531	1	-1.8875	3.69994	0.0416371	-45.3321	3.06447e-11	10.5136	8.89785e-09
11725102_at	EGFR	chr7p12	11725102_at	9.4075	6.78	13.8538	13.8075	1	2.6275	-6.17954	0.0581702	45.1692	3.15713e-11	10.5007	8.89785e-09
11729267_a_at	WWC1	chr5q34	11729267_a_at	8.4175	7.1025	3.4626	3.45845	1	1.315	-2.48802	0.0291009	45.1876	3.14648e-11	10.5022	8.89785e-09
11741056_a_at	ADORA2B	chr17p12	11741056_a_at	8.6325	6.795	6.77039	6.75281	1	1.8375	-3.5739	0.0406861	45.1628	3.16081e-11	10.5002	8.89785e-09
11743269_a_at	SRSF1	chr17q22	11743269_a_at	7.9025	6.005	7.22019	7.20101	1	1.8975	-3.72567	0.0418535	45.3367	3.06193e-11	10.514	8.89785e-09
11749040_a_at	PGM2	chr4p14	11749040_a_at	9.2325	7.535	5.77659	5.76301	1	1.6975	-3.24338	0.0376094	45.135	3.17697e-11	10.498	8.89785e-09
11755180_x_at	TCF7	chr5q31.1	11755180_x_at	5.6075	8.455	16.2719	16.2165	1	-2.8475	7.19752	0.0627041	-45.4117	3.02034e-11	10.5199	8.89785e-09
11744964_a_at	MIR17 /// MIR17HG /// MIR18A /// MIR19A /// MIR19B1 /// MIR20A /// MIR92A1	chr13q31.3	11744964_a_at	7.4675	4.125	22.4268	22.3446	1	3.3425	-10.1436	0.0744701	44.8838	3.32707e-11	10.4779	9.2656e-09
11721143_a_at	MKI67	chr10q26.2	11721143_a_at	8.64	6.1175	12.7687	12.726	1	2.5225	-5.74577	0.0562758	44.8239	3.36404e-11	10.4731	9.31594e-09
11722851_at	BIRC3	chr11q22	11722851_at	6.97	8.9875	8.16449	8.14061	1	-2.0175	4.04882	0.0451084	-44.7256	3.42567e-11	10.4653	9.32938e-09
11748738_a_at	SEMA3E	chr7q21.11	11748738_a_at	8.205	4.33	30.1459	30.0312	1	3.875	-14.6721	0.0866288	44.7311	3.42221e-11	10.4657	9.32938e-09
11758600_s_at	SRSF1	chr17q22	11758600_s_at	7.6075	5.68	7.45139	7.43051	1	1.9275	-3.80395	0.0430592	44.7639	3.40149e-11	10.4683	9.32938e-09
11717099_at	HIST1H2BK	chr6p21.33	11717099_at	7.76	9.895	9.14455	9.11645	1	-2.135	4.39237	0.0478457	-44.6226	3.49162e-11	10.457	9.45674e-09
11724481_a_at	NREP	chr5q22.1	11724481_a_at	5.7975	9.4125	26.2358	26.1365	1	-3.615	12.2525	0.081118	-44.5647	3.52932e-11	10.4523	9.50659e-09
11720746_s_at	BCL6	chr3q27	11720746_s_at	7.2875	10.3	18.2166	18.1503	1	-3.0125	8.06962	0.0677365	-44.4738	3.58945e-11	10.445	9.61602e-09
11745421_a_at	BID	chr22q11.1	11745421_a_at	6.1625	8.15	7.92379	7.90031	1	-1.9875	3.96549	0.0448406	-44.3237	3.69123e-11	10.4328	9.8021e-09
11754231_at	TMEM185B	chr2q14.2	11754231_at	8.1575	6.695	4.28599	4.27781	1	1.4625	-2.75586	0.0330039	44.3129	3.69868e-11	10.432	9.8021e-09
11729606_a_at	PGM2	chr4p14	11729606_a_at	9.785	8.005	6.3538	6.3368	1	1.78	-3.43426	0.0402583	44.2145	3.76732e-11	10.424	9.93062e-09
11727579_s_at	CSTF3	chr11p13	11727579_s_at	9.3875	6.9375	12.0463	12.005	1	2.45	-5.46416	0.0555623	44.0946	3.85284e-11	10.4142	1.0102e-08
11725057_s_at	NEDD9	chr6p25-p24	11725057_s_at	6.0325	7.765	6.01889	6.00311	1	-1.7325	3.32303	0.0393314	-44.0488	3.88613e-11	10.4105	1.01354e-08
11754563_a_at	CCBE1	chr18q21.32	11754563_a_at	9.2675	7.075	9.64549	9.61411	1	2.1925	-4.57097	0.0498642	43.9694	3.94456e-11	10.404	1.01948e-08
11755897_a_at	FN1	chr2q34	11755897_a_at	4.365	7.0575	14.5515	14.4991	1	-2.6925	6.46433	0.0612465	-43.9617	3.95027e-11	10.4034	1.01948e-08
11742909_at	ANKRD50	chr4q28.1	11742909_at	8.955	7.4825	4.34529	4.33651	1	1.4725	-2.77502	0.0335469	43.8938	4.00111e-11	10.3978	1.02722e-08
11757112_a_at	SNHG8 /// SNORA24	chr4q26	11757112_a_at	11.3025	9.715	5.05229	5.04031	1	1.5875	-3.00528	0.0363058	43.7258	4.12999e-11	10.3841	1.05482e-08
11718386_at	ZHX2	chr8q24.13	11718386_at	5.715	7.6925	7.84519	7.82101	1	-1.9775	3.9381	0.0453082	-43.6455	4.19327e-11	10.3774	1.0579e-08
11720376_a_at	SAP30L	chr5q33.2	11720376_a_at	5.05	6.91	6.9394	6.9192	1	-1.86	3.63008	0.0425846	-43.6778	4.16771e-11	10.3801	1.0579e-08
11749905_a_at	CYR61	chr1p22.3	11749905_a_at	12.1625	10.0375	9.0608	9.03125	1	2.125	-4.36203	0.0487497	43.59	4.23763e-11	10.3729	1.0579e-08
11752696_a_at	PGM2	chr4p14	11752696_a_at	7.7025	6.105	5.11639	5.10401	1	1.5975	-3.02618	0.036636	43.6046	4.2259e-11	10.3741	1.0579e-08
11760192_s_at	TMEM68	chr8q12.1	11760192_s_at	8.185	6.3425	6.80939	6.78961	1	1.8425	-3.58631	0.042283	43.5754	4.24936e-11	10.3717	1.0579e-08
11733995_x_at	NADK2	chr5p13.2	11733995_x_at	7.8025	11.255	23.9341	23.8395	1	-3.4525	10.9473	0.0793257	-43.5231	4.29179e-11	10.3674	1.06309e-08
11740475_x_at	NOX4	chr11q14.2-q21	11740475_x_at	4.0775	6.8425	15.3478	15.2905	1	-2.765	6.79748	0.0636455	-43.4438	4.35703e-11	10.3608	1.06322e-08
11758652_s_at	KANK1	chr9p24.3	11758652_s_at	9.205	7.7625	4.16999	4.16161	1	1.4425	-2.71791	0.0331859	43.4672	4.33763e-11	10.3627	1.06322e-08
11759205_a_at	DOCK5	chr8p21.2	11759205_a_at	8.5775	7.2425	3.5702	3.56445	1	1.335	-2.52275	0.0307119	43.4685	4.33655e-11	10.3629	1.06322e-08
11741912_a_at	HSP90B1 /// MIR3652	chr12q24.2-q24.3	11741912_a_at	10.7025	9.47	3.04159	3.03811	1	1.2325	-2.34974	0.0283938	43.4073	4.38741e-11	10.3578	1.06536e-08
11738997_s_at	DPYSL2	chr8p22-p21	11738997_s_at	6.9675	8.3475	3.81575	3.8088	1	-1.38	2.60268	0.0318667	-43.3054	4.47352e-11	10.3494	1.07567e-08
11756025_a_at	S100A13	chr1q21	11756025_a_at	9.0925	10.6925	5.13275	5.12	1	-1.6	3.03143	0.036943	-43.31	4.46957e-11	10.3497	1.07567e-08
11733140_s_at	ARL4A	chr7p21.3	11733140_s_at	7.4325	9.0225	5.06875	5.0562	1	-1.59	3.01049	0.0367796	-43.2305	4.538e-11	10.3431	1.08588e-08
11725842_a_at	PIF1	chr15q22.31	11725842_a_at	8.0925	4.39	27.5293	27.417	1	3.7025	-13.0186	0.0857818	43.1618	4.59805e-11	10.3374	1.09191e-08
11758157_s_at	COQ10B	chr2q33.1	11758157_s_at	7.425	8.96	4.72355	4.71245	1	-1.535	2.89788	0.0355727	-43.1511	4.6075e-11	10.3365	1.09191e-08
11725274_s_at	RGS20	chr8q11.23	11725274_s_at	7.95	9.4375	4.43519	4.42531	1	-1.4875	2.80403	0.0345201	-43.0908	4.66112e-11	10.3315	1.09933e-08
11733178_a_at	ZBTB1	chr14q23.3	11733178_a_at	4.13	8.0775	31.2958	31.1655	1	-3.9475	15.4282	0.0918833	-42.9621	4.77782e-11	10.3208	1.11618e-08
11743367_a_at	PLCB4	chr20p12	11743367_a_at	11.9475	8.975	17.7411	17.6715	1	2.9725	-7.84895	0.069188	42.9627	4.77731e-11	10.3208	1.11618e-08
11717132_s_at	AHNAK2	chr14q32.33	11717132_s_at	9.0825	6.445	13.9656	13.9128	1	2.6375	-6.22252	0.0614428	42.9261	4.81109e-11	10.3178	1.11865e-08
11717633_at	KLHL9	chr9p22	11717633_at	8.7925	7.55	3.09169	3.08761	1	1.2425	-2.36608	0.0290232	42.8106	4.91943e-11	10.3081	1.13315e-08
11720570_a_at	PHF15	chr5q31.1	11720570_a_at	5.4625	7.4525	7.94615	7.9202	1	-1.99	3.97237	0.0464729	-42.8207	4.90992e-11	10.3089	1.13315e-08
11716870_a_at	PHC2	chr1p34.3	11716870_a_at	7.22	8.87	5.4598	5.445	1	-1.65	3.13834	0.0385777	-42.7708	4.95743e-11	10.3047	1.1354e-08
11720901_a_at	GRAMD1C	chr3q13.31	11720901_a_at	4.7875	7.06	10.3658	10.3285	1	-2.2725	4.8316	0.0533082	-42.6295	5.09496e-11	10.2929	1.1354e-08
11724848_a_at	DIXDC1	chr11q23.1	11724848_a_at	5.81	8.32	12.6478	12.6002	1	-2.51	5.6962	0.0588521	-42.6493	5.07542e-11	10.2945	1.1354e-08
11725104_a_at	EGFR	chr7p12	11725104_a_at	9.62	8.2325	3.85799	3.85031	1	1.3875	-2.61625	0.0325446	42.6339	5.09065e-11	10.2932	1.1354e-08
11734277_a_at	ENOSF1	chr18p11.32	11734277_a_at	8.1525	6.075	8.66139	8.63201	1	2.0775	-4.22075	0.0486415	42.7104	5.01566e-11	10.2997	1.1354e-08
11739861_s_at	ITGA6	chr2q31.1	11739861_s_at	12.1425	10.9075	3.0544	3.05045	1	1.235	-2.35381	0.0288932	42.7436	4.98355e-11	10.3025	1.1354e-08
11748793_a_at	ASNS	chr7q21.3	11748793_a_at	10.4825	9.1575	3.5174	3.51125	1	1.325	-2.50533	0.0311016	42.6023	5.12186e-11	10.2906	1.1354e-08
11754302_a_at	ATP2A2	chr12q24.11	11754302_a_at	9.1625	7.73	4.11299	4.10411	1	1.4325	-2.69914	0.0336365	42.5876	5.13653e-11	10.2893	1.1354e-08
11757913_x_at	TUBA1A	chr12q13.12	11757913_x_at	8.5	9.9725	4.34639	4.33651	1	-1.4725	2.77502	0.0345201	-42.6563	5.06858e-11	10.2951	1.1354e-08
11718750_a_at	SPG11	chr15q14	11718750_a_at	8.3325	6.8175	4.6016	4.59045	1	1.515	-2.85799	0.035615	42.5383	5.18596e-11	10.2852	1.14121e-08
11726445_at	KCNK3	chr2p23	11726445_at	5.2275	8.69	24.0783	23.9778	1	-3.4625	11.0234	0.0815345	-42.4667	5.25874e-11	10.2791	1.14838e-08
11742973_at	ACAT1	chr11q22.3	11742973_at	8.99	7.6725	3.47769	3.47161	1	1.3175	-2.49234	0.0310289	42.4604	5.26512e-11	10.2786	1.14838e-08
11732585_a_at	IL1RAP	chr3q28	11732585_a_at	7.27	3.7475	24.9207	24.816	1	3.5225	-11.4915	0.0830711	42.4034	5.32396e-11	10.2738	1.1561e-08
11759440_at	GLS	chr2q32-q34	11759440_at	6.1975	10.0475	29.7721	29.645	1	-3.85	14.42	0.0908534	-42.376	5.35253e-11	10.2714	1.1572e-08
11753964_x_at	HSPH1	chr13q12.3	11753964_x_at	10.465	11.9525	4.43589	4.42531	1	-1.4875	2.80403	0.0351254	-42.3482	5.38159e-11	10.2691	1.15841e-08
11764239_s_at	TBRG1	chr11q24.2	11764239_s_at	9.03	7.175	6.90415	6.88205	1	1.855	-3.61752	0.0439075	42.2479	5.48819e-11	10.2606	1.17621e-08
11715437_at	TIMP3	chr22q12.3	11715437_at	4.92	7.14	9.8932	9.8568	1	-2.22	4.65893	0.0528116	-42.0362	5.72088e-11	10.2425	1.17946e-08
11716267_at	AK1	chr9q34.1	11716267_at	6.1225	8.02	7.22489	7.20101	1	-1.8975	3.72567	0.0451084	-42.0653	5.68822e-11	10.245	1.17946e-08
11717732_s_at	PFKFB3	chr10p15.1	11717732_s_at	7.7125	9.3125	5.13395	5.12	1	-1.6	3.03143	0.0379084	-42.207	5.53234e-11	10.2571	1.17946e-08
11719784_x_at	RPS23	chr5q14.2	11719784_x_at	8.42	9.8	3.8168	3.8088	1	-1.38	2.60268	0.0328439	-42.0169	5.74261e-11	10.2409	1.17946e-08
11725524_s_at	DSG2	chr18q12.1	11725524_s_at	11.525	10.2925	3.04249	3.03811	1	1.2325	-2.34974	0.0293328	42.0179	5.74159e-11	10.241	1.17946e-08
11726485_at	CPED1	chr7q31.31	11726485_at	9.1275	7.415	5.88289	5.86531	1	1.7125	-3.27728	0.0406861	42.0905	5.66014e-11	10.2472	1.17946e-08
11738892_a_at	TPM1	chr15q22.1	11738892_a_at	9.5275	7.8825	5.4274	5.41205	1	1.645	-3.12748	0.0390047	42.1745	5.56769e-11	10.2543	1.17946e-08
11739433_s_at	ATP11B	chr3q27	11739433_s_at	9.875	8.525	3.6522	3.645	1	1.35	-2.54912	0.0321021	42.0534	5.70162e-11	10.244	1.17946e-08
11755928_s_at	MMP1	chr11q22.3	11755928_s_at	4.015	6.72	14.6928	14.6341	1	-2.705	6.52058	0.064281	-42.0809	5.67089e-11	10.2463	1.17946e-08
11757934_at	KIAA1551	chr12p11.21	11757934_at	7.295	9.2875	7.96729	7.94011	1	-1.9925	3.97926	0.04726	-42.1604	5.58303e-11	10.2531	1.17946e-08
11742698_at	SCG5	chr15q13-q14	11742698_at	4.485	7.7875	21.9058	21.813	1	-3.3025	9.86624	0.0786394	-41.9955	5.76693e-11	10.2391	1.17954e-08
11727234_at	EPG5	chr18q12.3	11727234_at	8.41	6.56	6.8674	6.845	1	1.85	-3.605	0.0441128	41.938	5.83265e-11	10.2341	1.18805e-08
11751919_x_at	DIXDC1	chr11q23.1	11751919_x_at	5.285	7.68	11.5164	11.4721	1	-2.395	5.25977	0.0571387	-41.9156	5.85846e-11	10.2322	1.1884e-08
11724662_a_at	PAX8	chr2q13	11724662_a_at	6.41	8.6525	10.0953	10.0576	1	-2.2425	4.73216	0.0535336	-41.8896	5.8886e-11	10.23	1.18962e-08
11715590_at	DYNC1H1	chr14q32	11715590_at	9.8525	8.235	5.24759	5.23261	1	1.6175	-3.06843	0.0387141	41.7807	6.01667e-11	10.2206	1.209e-08
11761703_s_at	DNAJA1	chr9p13.3	11761703_s_at	8.965	11.0975	9.12849	9.09511	1	-2.1325	4.38477	0.0510577	-41.7665	6.03361e-11	10.2194	1.209e-08
11732596_a_at	SIGLEC15	chr18q12.3	11732596_a_at	7.625	9.32	5.76355	5.74605	1	-1.695	3.23777	0.0406306	-41.7174	6.09258e-11	10.2152	1.21588e-08
11722893_at	HOXB7	chr17q21.3	11722893_at	6.26	8.95	14.5314	14.4722	1	-2.69	6.45313	0.0645148	-41.6959	6.11859e-11	10.2133	1.21614e-08
11757141_s_at	MIR1304 /// SNORA1 /// SNORA18 /// SNORA25 /// SNORA32 /// SNORA40 /// SNORA8 /// SNORD5 /// TAF1D	chr11q21	11757141_s_at	8.955	5.645	22.0072	21.9122	1	3.31	-9.91766	0.0794868	41.6421	6.18417e-11	10.2087	1.22424e-08
11720108_at	THAP11	chr16q22.1	11720108_at	6.5625	7.93	3.74819	3.74011	1	-1.3675	2.58023	0.0329126	-41.5495	6.29911e-11	10.2007	1.23706e-08
11720682_at	TIFA	chr4q25	11720682_at	7.62	9.3075	5.71279	5.69531	1	-1.6875	3.22098	0.040612	-41.5517	6.29628e-11	10.2009	1.23706e-08
11715592_x_at	DYNC1H1	chr14q32	11715592_x_at	9.8175	8.33	4.43679	4.42531	1	1.4875	-2.80403	0.0358887	41.4476	6.42822e-11	10.1919	1.25741e-08
11759304_at	UGT8	chr4q26	11759304_at	9.1	7.4675	5.34599	5.33011	1	1.6325	-3.1005	0.0394079	41.4257	6.45633e-11	10.19	1.25791e-08
11746228_a_at	AHNAK2	chr14q32.33	11746228_a_at	7.4325	4.7875	14.05	13.9921	1	2.645	-6.25496	0.0639287	41.3742	6.52309e-11	10.1855	1.26592e-08
11726711_x_at	PFAS	chr17p13.1	11726711_x_at	8.59	7.3825	2.92039	2.91611	1	1.2075	-2.30937	0.0292299	41.3104	6.60687e-11	10.18	1.27715e-08
11757830_s_at	HNRNPA3	chr2q31.2	11757830_s_at	10.785	9.3425	4.17199	4.16161	1	1.4425	-2.71791	0.0349536	41.269	6.66179e-11	10.1764	1.27893e-08
11758556_s_at	PGM2	chr4p14	11758556_s_at	9.4575	7.1425	10.7608	10.7184	1	2.315	-4.97605	0.0561016	41.2644	6.668e-11	10.176	1.27893e-08
11721015_s_at	WTAP	chr6q25-q27	11721015_s_at	6.3075	8.74	11.882	11.8341	1	-2.4325	5.39828	0.0589926	-41.234	6.70876e-11	10.1734	1.28176e-08
11715903_at	DDX3X	chrXp11.3-p11.23	11715903_at	9.77	10.9825	2.94479	2.94031	1	-1.2125	2.31739	0.0294352	-41.1921	6.76532e-11	10.1697	1.28758e-08
11751908_a_at	ZMAT1	chrXq21	11751908_a_at	7.3175	5.17	9.25919	9.22351	1	2.1475	-4.43059	0.0523966	40.9855	7.05246e-11	10.1517	1.33707e-08
11753915_a_at	SEL1L3	chr4p15.2	11753915_a_at	10.295	9.045	3.1306	3.125	1	1.25	-2.37841	0.0305644	40.8972	7.17929e-11	10.1439	1.3559e-08
11759667_a_at	TTC17	chr11p11.2	11759667_a_at	8.4375	6.805	5.34669	5.33011	1	1.6325	-3.1005	0.0399392	40.8747	7.21207e-11	10.1419	1.35689e-08
11743536_at	VRK1	chr14q32	11743536_at	7.42	8.8075	3.85959	3.85031	1	-1.3875	2.61625	0.0339927	-40.8175	7.29591e-11	10.1369	1.36744e-08
11755789_a_at	HEATR1	chr1q43	11755789_a_at	9.6975	8.4875	2.93295	2.9282	1	1.21	-2.31338	0.0297152	40.7199	7.44185e-11	10.1283	1.38951e-08
11756230_a_at	FLNB	chr3p14.3	11756230_a_at	9.22	7.3425	7.07549	7.05001	1	1.8775	-3.67438	0.0461641	40.6701	7.51739e-11	10.1239	1.39832e-08
11715413_s_at	TSC22D1	chr13q14	11715413_s_at	9.685	11.3725	5.71409	5.69531	1	-1.6875	3.22098	0.0415647	-40.5993	7.62645e-11	10.1177	1.40846e-08
11715837_a_at	HEXB	chr5q13	11715837_a_at	10.415	9.3575	2.23799	2.23661	1	1.0575	-2.08132	0.0260718	40.561	7.68621e-11	10.1143	1.40846e-08
11716587_at	AXL	chr19q13.1	11716587_at	11.83	10.04	6.4306	6.4082	1	1.79	-3.45815	0.0441128	40.5778	7.65992e-11	10.1158	1.40846e-08
11742978_at	CHMP4C	chr8q21.13	11742978_at	7.2125	5.5325	5.66335	5.6448	1	1.68	-3.20428	0.0414014	40.5783	7.65913e-11	10.1158	1.40846e-08
11719926_s_at	RBM12	chr20q11.21	11719926_s_at	7.4325	5.7075	5.9714	5.95125	1	1.725	-3.3058	0.0425492	40.5413	7.71712e-11	10.1125	1.40889e-08
11737937_x_at	RANBP3L	chr5p13.2	11737937_x_at	2.54	6.6	33.1248	32.9672	1	-4.06	16.6795	0.10044	-40.4223	7.90697e-11	10.102	1.43822e-08
11717436_a_at	CDCA7L	chr7p15.3	11717436_a_at	10.4175	8.78	5.38029	5.36281	1	1.6375	-3.11126	0.040612	40.3206	8.07331e-11	10.0929	1.45772e-08
11747501_a_at	SMAD1	chr4q31	11747501_a_at	6.435	8.41	7.83115	7.80125	1	-1.975	3.93128	0.0489654	-40.3346	8.05014e-11	10.0942	1.45772e-08
11716196_x_at	ID1	chr20q11	11716196_x_at	8.6875	6.815	7.03849	7.01251	1	1.8725	-3.66167	0.0464891	40.2783	8.14364e-11	10.0892	1.45915e-08
11720867_x_at	PLAC8	chr4q21.22	11720867_x_at	8.68	7.54	2.6026	2.5992	1	1.14	-2.20381	0.0283142	40.2625	8.17003e-11	10.0878	1.45915e-08
11762696_at	ADAMTSL1	chr9p21.3	11762696_at	7.3675	4.8275	12.9594	12.9032	1	2.54	-5.81589	0.0630752	40.2694	8.15844e-11	10.0884	1.45915e-08
11728896_a_at	LRP8	chr1p34	11728896_a_at	7.4475	5.835	5.21709	5.20031	1	1.6125	-3.05781	0.0400897	40.2223	8.23769e-11	10.0842	1.46188e-08
11735148_a_at	SOCS2	chr12q	11735148_a_at	7.775	6.515	3.1816	3.1752	1	1.26	-2.39496	0.0313427	40.2008	8.27428e-11	10.0823	1.46188e-08
11743112_at	S100A10	chr1q21	11743112_at	9.91	11.6075	5.78269	5.76301	1	-1.6975	3.24338	0.0422117	-40.214	8.25189e-11	10.0834	1.46188e-08
11734316_a_at	WDR17	chr4q34	11734316_a_at	5.7	3.0925	13.6584	13.5981	1	2.6075	-6.09447	0.0650146	40.1064	8.4366e-11	10.0738	1.48523e-08
11719198_s_at	CCND2	chr12p13	11719198_s_at	8.3325	5.5375	15.6952	15.6241	1	2.795	-6.94031	0.0698701	40.0028	8.61878e-11	10.0646	1.50655e-08
11760705_a_at	NDUFS2	chr1q23	11760705_a_at	6.8875	4.425	12.1808	12.1278	1	2.4625	-5.51171	0.0615408	40.0141	8.59869e-11	10.0656	1.50655e-08
11718379_x_at	PRKAG2	chr7q36.1	11718379_x_at	8.1875	7.0525	2.58	2.57645	1	1.135	-2.19619	0.0284733	39.8619	8.87374e-11	10.0519	1.54563e-08
11755252_a_at	AMIGO2	chr12q13.11	11755252_a_at	6.9025	8.295	3.88849	3.87811	1	-1.3925	2.62533	0.0349536	-39.8386	8.91686e-11	10.0498	1.54689e-08
11757566_x_at	NOL8	chr9q22.31	11757566_x_at	9.065	7.7875	3.27119	3.26401	1	1.2775	-2.42419	0.0320786	39.8241	8.94376e-11	10.0485	1.54689e-08
11754114_a_at	CXCL1	chr4q21	11754114_a_at	6.0375	8.1275	8.77215	8.7362	1	-2.09	4.25748	0.0525544	-39.7683	9.04786e-11	10.0435	1.55943e-08
11733071_a_at	SLC3A2	chr11q13	11733071_a_at	8.66	7.0575	5.15309	5.13601	1	1.6025	-3.03669	0.0403144	39.7501	9.08219e-11	10.0418	1.55989e-08
11716129_at	IGF2R	chr6q26	11716129_at	10.28	9.1225	2.68389	2.67961	1	1.1575	-2.23071	0.0292299	39.5998	9.37095e-11	10.0282	1.57116e-08
11724817_a_at	SH3KBP1	chrXp22.1-p21.3	11724817_a_at	8.3875	10.615	9.96609	9.92351	1	-2.2275	4.68322	0.0562223	-39.6195	9.33249e-11	10.03	1.57116e-08
11732398_a_at	ZNF326	chr1p22.2	11732398_a_at	7.2825	8.5975	3.4668	3.45845	1	-1.315	2.48802	0.0331632	-39.6524	9.26883e-11	10.033	1.57116e-08
11736513_s_at	NMT2	chr10p13	11736513_s_at	9.605	8.03	4.97755	4.96125	1	1.575	-2.97935	0.0397313	39.6413	9.29022e-11	10.032	1.57116e-08
11739973_s_at	NUAK1	chr12q23.3	11739973_s_at	7.4775	9.3775	7.24815	7.22	1	-1.9	3.73213	0.0478772	-39.6849	9.20623e-11	10.0359	1.57116e-08
11748269_a_at	PHF23	chr17p13.1	11748269_a_at	6.8875	8.245	3.69519	3.68561	1	-1.3575	2.56241	0.0342575	-39.6264	9.3191e-11	10.0306	1.57116e-08
11750651_a_at	ABCC4	chr13q32	11750651_a_at	7.7575	5.4475	10.7188	10.6722	1	2.31	-4.95883	0.0583124	39.6142	9.3428e-11	10.0295	1.57116e-08
11729887_at	PTPLA	chr10p14-p13	11729887_at	8.5625	7.2325	3.54675	3.5378	1	1.33	-2.51403	0.0337036	39.4616	9.64553e-11	10.0157	1.61172e-08
11743916_a_at	NPC1	chr18q11.2	11743916_a_at	10.4	8.65	6.1478	6.125	1	1.75	-3.36359	0.044385	39.4277	9.71427e-11	10.0126	1.61772e-08
11718754_at	CAPN5	chr11q14	11718754_at	5.13	6.7525	5.28329	5.26501	1	-1.6225	3.07908	0.0412009	-39.3802	9.81164e-11	10.0083	1.62843e-08
11726218_a_at	PRDM1	chr6q21	11726218_a_at	4.675	7.4475	15.4461	15.3735	1	-2.7725	6.83291	0.0704815	-39.3365	9.90193e-11	10.0043	1.63243e-08
11755860_a_at	MME	chr3q25.2	11755860_a_at	9.295	7.1825	8.96329	8.92531	1	2.1125	-4.3244	0.0537021	39.3374	9.90021e-11	10.0044	1.63243e-08
11715532_a_at	IFNGR2	chr21q22.11	11715532_a_at	6.8225	8.235	4.00189	3.99031	1	-1.4125	2.66198	0.0359725	-39.2661	1.00496e-10	9.99785	1.64032e-08
11717760_a_at	GMFG	chr19q13.2	11717760_a_at	4.2625	6.0975	6.7608	6.73445	1	-1.835	3.56771	0.0467314	-39.267	1.00478e-10	9.99793	1.64032e-08
11760155_a_at	FUBP1	chr1p31.1	11760155_a_at	6.52	4.355	9.41495	9.37445	1	2.165	-4.48466	0.0550997	39.2924	9.99426e-11	10.0002	1.64032e-08
11728353_at	MSMP	chr9p13.3	11728353_at	4.35	7.56	20.7098	20.6082	1	-3.21	9.25351	0.0819489	-39.1707	1.02536e-10	9.98912	1.66809e-08
11718215_s_at	DDA1	chr19p13.11	11718215_s_at	5.135	6.4625	3.53369	3.52451	1	-1.3275	2.50967	0.033904	-39.1546	1.02885e-10	9.98765	1.66819e-08
11719302_a_at	PYGL	chr14q21-q22	11719302_a_at	8.875	7.11	6.25435	6.23045	1	1.765	-3.39874	0.0451251	39.1135	1.03782e-10	9.98388	1.66819e-08
11720022_a_at	MME	chr3q25.2	11720022_a_at	10.1075	8.0975	8.11415	8.0802	1	2.01	-4.02782	0.0513957	39.1083	1.03896e-10	9.9834	1.66819e-08
11750411_x_at	HSPA1A /// HSPA1B	chr6p21.3	11750411_x_at	7.385	9.1575	6.30769	6.28351	1	-1.7725	3.41645	0.0453082	-39.1209	1.03619e-10	9.98456	1.66819e-08
11718965_s_at	NUFIP2	chr17q11.2	11718965_s_at	9.51	8.08	4.1022	4.0898	1	1.43	-2.69447	0.0366566	39.0107	1.06063e-10	9.97444	1.6865e-08
11757614_s_at	OPA1	chr3q28-q29	11757614_s_at	9.095	7.495	5.138	5.12	1	1.6	-3.03143	0.0409994	39.0249	1.05745e-10	9.97574	1.6865e-08
11759120_a_at	LGR5	chr12q22-q23	11759120_a_at	3.22	6.405	20.3892	20.2885	1	-3.185	9.09454	0.0816176	-39.0235	1.05777e-10	9.97561	1.6865e-08
11745836_x_at	DYSF	chr2p13.3	11745836_x_at	8.965	7.58	3.84755	3.83645	1	1.385	-2.61172	0.0355727	38.9344	1.07793e-10	9.96741	1.7085e-08
11736709_a_at	LIMCH1	chr4p13	11736709_a_at	5.42	3.2525	9.43799	9.39611	1	2.1675	-4.49244	0.0558461	38.812	1.10634e-10	9.95611	1.7479e-08
11740143_s_at	BEND6	chr6p12.1	11740143_s_at	3.0525	6.61	25.4419	25.3116	1	-3.5575	11.7737	0.0918833	-38.7176	1.12882e-10	9.94738	1.77207e-08
11763889_x_at	SNHG8 /// SNORA24	chr4q26	11763889_x_at	10.3425	8.705	5.38259	5.36281	1	1.6375	-3.11126	0.042283	38.7272	1.12652e-10	9.94826	1.77207e-08
11724373_a_at	GSK3A	chr19q13.2	11724373_a_at	7.7275	8.9525	3.008	3.00125	1	-1.225	2.33755	0.0316772	-38.6714	1.14001e-10	9.94309	1.78395e-08
11736430_a_at	NOL8	chr9q22.31	11736430_a_at	8.115	6.7375	3.80619	3.79501	1	1.3775	-2.59818	0.0356361	38.6546	1.1441e-10	9.94154	1.78469e-08
11715751_a_at	DPYSL3	chr5q32	11715751_a_at	6.4375	8.7175	10.4449	10.3968	1	-2.28	4.85678	0.0591328	-38.5573	1.16819e-10	9.93249	1.81197e-08
11723200_s_at	HNRNPA3	chr2q31.2	11723200_s_at	10.1	8.775	3.52095	3.51125	1	1.325	-2.50533	0.0343671	38.5543	1.16894e-10	9.93221	1.81197e-08
11751745_x_at	PRSS3	chr9p11.2	11751745_x_at	6.03	8.3725	11.0261	10.9746	1	-2.3425	5.07181	0.0608024	-38.5264	1.17593e-10	9.92962	1.81709e-08
11748655_x_at	FHL1	chrXq26	11748655_x_at	9.05	10.6025	4.83759	4.82051	1	-1.5525	2.93325	0.0403144	-38.5098	1.18013e-10	9.92807	1.81787e-08
11729663_a_at	CHEK1	chr11q24.2	11729663_a_at	4.645	6.0925	4.20409	4.19051	1	-1.4475	2.72735	0.0376094	-38.4877	1.18574e-10	9.92601	1.82083e-08
11733799_a_at	SLC31A2	chr9q32	11733799_a_at	6.52	8.48	7.7164	7.6832	1	-1.96	3.89062	0.0509544	-38.4658	1.19134e-10	9.92396	1.8231e-08
11735992_a_at	LARS	chr5q32	11735992_a_at	10.2775	9.13	2.63839	2.63351	1	1.1475	-2.2153	0.0298416	38.453	1.19462e-10	9.92277	1.8231e-08
11726193_at	march4	chr2q35	11726193_at	7.7675	6.29	4.38069	4.36601	1	1.4775	-2.78466	0.03848	38.3965	1.2092e-10	9.9175	1.83857e-08
11758198_s_at	DDIT3	chr12q13.1-q13.2	11758198_s_at	6.3575	4.9775	3.82035	3.8088	1	1.38	-2.60268	0.0359516	38.385	1.21221e-10	9.91642	1.83857e-08
11754529_x_at	SLC3A2	chr11q13	11754529_x_at	9.3475	8.075	3.24689	3.23851	1	1.2725	-2.4158	0.0331859	38.3446	1.2228e-10	9.91264	1.84895e-08
11715441_a_at	CTGF	chr6q23.1	11715441_a_at	11.63	10.125	4.54595	4.53005	1	1.505	-2.83825	0.039427	38.1718	1.26927e-10	9.89645	1.91334e-08
11732533_a_at	LMNB1	chr5q23.2	11732533_a_at	8.3925	6.95	4.17549	4.16161	1	1.4425	-2.71791	0.0378488	38.1121	1.28578e-10	9.89083	1.93232e-08
11717189_x_at	DNAJA1	chr9p13.3	11717189_x_at	9.69	11.4775	6.41699	6.39031	1	-1.7875	3.45216	0.0469403	-38.0803	1.2947e-10	9.88783	1.93981e-08
11720558_a_at	GEM	chr8q13-q21	11720558_a_at	6.7525	10.3	25.304	25.1695	1	-3.5475	11.6924	0.0932495	-38.0431	1.30519e-10	9.88433	1.94572e-08
11757597_a_at	YKT6	chr7p15.1	11757597_a_at	8.1475	9.2225	2.3146	2.31125	1	-1.075	2.10672	0.028261	-38.0383	1.30654e-10	9.88388	1.94572e-08
11716663_a_at	GDF15	chr19p13.11	11716663_a_at	11.2125	9.57	5.41669	5.39561	1	1.6425	-3.12206	0.0431989	38.0218	1.31123e-10	9.88232	1.94682e-08
11752780_a_at	TANK	chr2q24-q31	11752780_a_at	6.285	7.45	2.72015	2.71445	1	-1.165	2.24233	0.0306628	-37.9939	1.31921e-10	9.87969	1.94694e-08
11759615_x_at	PRPF38B	chr1p13.3	11759615_x_at	9.175	7.595	5.0116	4.9928	1	1.58	-2.9897	0.0415829	37.9964	1.31849e-10	9.87992	1.94694e-08
11736688_x_at	FGF5	chr4q21	11736688_x_at	7.59	6.375	2.95955	2.95245	1	1.215	-2.32141	0.0320081	37.9591	1.32923e-10	9.8764	1.95588e-08
11721609_a_at	PABPC1L	---	11721609_a_at	8.425	6.4975	7.46349	7.43051	1	1.9275	-3.80395	0.0508213	37.927	1.33854e-10	9.87337	1.9605e-08
11724776_at	PGM2L1	chr11q13.4	11724776_at	4.66	7.56	16.9072	16.82	1	-2.9	7.46426	0.0764749	-37.9209	1.34033e-10	9.87279	1.9605e-08
11736010_at	RSL1D1	chr16p13.13	11736010_at	6.76	8.91	9.2886	9.245	1	-2.15	4.43828	0.0567686	-37.8731	1.35439e-10	9.86826	1.9752e-08
11727019_at	ABI2	chr2q33	11727019_at	8.1225	6.5475	4.9802	4.96125	1	1.575	-2.97935	0.0416913	37.7776	1.3829e-10	9.85921	2.01083e-08
11734549_s_at	TGFBI	chr5q31	11734549_s_at	7.1975	9.1375	7.56115	7.5272	1	-1.94	3.83706	0.0513957	-37.7464	1.3924e-10	9.85624	2.01743e-08
11740423_a_at	PRKDC	chr8q11	11740423_a_at	9.775	8.27	4.54655	4.53005	1	1.505	-2.83825	0.0398826	37.7358	1.39562e-10	9.85523	2.01743e-08
11719365_x_at	SPATS2L	chr2q33.1	11719365_x_at	6.8675	8.9675	8.86155	8.82	1	-2.1	4.28709	0.0556706	-37.7219	1.39987e-10	9.85391	2.01766e-08
11715870_a_at	UFD1L	chr22q11.21	11715870_a_at	6.32	8.1375	6.63529	6.60661	1	-1.8175	3.5247	0.0482062	-37.7026	1.40579e-10	9.85208	2.02029e-08
11719422_s_at	ABCC1	chr16p13.1	11719422_s_at	9.665	8.46	2.91115	2.90405	1	1.205	-2.30537	0.0320081	37.6467	1.42313e-10	9.84675	2.0381e-08
11731680_a_at	NOX4	chr11q14.2-q21	11731680_a_at	3.8875	6.675	15.6215	15.5403	1	-2.7875	6.90432	0.0740646	-37.6361	1.42646e-10	9.84574	2.0381e-08
11716124_a_at	NAT10	chr11p13	11716124_a_at	8.055	6.915	2.6046	2.5992	1	1.14	-2.20381	0.0303668	37.541	1.45655e-10	9.83668	2.04207e-08
11719394_a_at	FBXO32	chr8q24.13	11719394_a_at	6.4375	7.9025	4.3078	4.29245	1	-1.465	2.76063	0.0390047	-37.5596	1.45061e-10	9.83845	2.04207e-08
11721622_a_at	KATNAL1	chr13q12.3	11721622_a_at	7.1825	8.2525	2.29335	2.2898	1	-1.07	2.09943	0.0284733	-37.5791	1.44441e-10	9.84031	2.04207e-08
11725155_at	FJX1	chr11p13	11725155_at	9.19	7.05	9.2032	9.1592	1	2.14	-4.40762	0.0569804	37.5568	1.45151e-10	9.83818	2.04207e-08
11733913_at	HS3ST1	chr4p16	11733913_at	4.19	8.375	35.2249	35.0284	1	-4.185	18.1891	0.111494	-37.5358	1.45823e-10	9.83617	2.04207e-08
11739600_s_at	AASS	chr7q31.3	11739600_s_at	7.8525	5.4825	11.2899	11.2338	1	2.37	-5.16941	0.0630752	37.5742	1.44596e-10	9.83984	2.04207e-08
11742832_a_at	ASPM	chr1q31	11742832_a_at	8.4275	6.3225	8.9042	8.86205	1	2.105	-4.30198	0.0559942	37.5932	1.43995e-10	9.84165	2.04207e-08
11745791_a_at	LOC100288152	chr5p15.33	11745791_a_at	8.385	6.44	7.60095	7.56605	1	1.945	-3.85038	0.0519493	37.4403	1.48922e-10	9.82704	2.07954e-08
11727272_x_at	TRIM55	chr8q13.1	11727272_x_at	7.7325	6.18	4.83919	4.82051	1	1.5525	-2.93325	0.0414922	37.4166	1.49703e-10	9.82477	2.08455e-08
11718201_at	HEY1	chr8q21	11718201_at	6.0575	7.83	6.31099	6.28351	1	-1.7725	3.41645	0.0474507	-37.3545	1.5177e-10	9.81881	2.09785e-08
11724161_a_at	GXYLT1	chr12q12	11724161_a_at	7.1225	5.3675	6.1868	6.16005	1	1.755	-3.37526	0.0469884	37.3496	1.51935e-10	9.81834	2.09785e-08
11757907_x_at	HSPA1A /// HSPA1B	chr6p21.3	11757907_x_at	8.8025	10.7825	7.87755	7.8408	1	-1.98	3.94493	0.0530108	-37.3509	1.51893e-10	9.81846	2.09785e-08
11717066_at	GREM1	chr15q13.3	11717066_at	5.75	8.11	11.196	11.1392	1	-2.36	5.1337	0.0633847	-37.233	1.55912e-10	9.80712	2.13482e-08
11720562_a_at	PLXNA2	chr1q32.2	11720562_a_at	9.965	8.2625	5.82179	5.79701	1	1.7025	-3.25464	0.0457052	37.2496	1.55339e-10	9.80872	2.13482e-08
11720612_x_at	NAP1L5	chr4q22.1|4q21-q22	11720612_x_at	7.4625	6.2075	3.159	3.15005	1	1.255	-2.38667	0.0337036	37.2364	1.55794e-10	9.80745	2.13482e-08
11718147_a_at	ATG5	chr6q21	11718147_a_at	7.22	8.4775	3.17169	3.16261	1	-1.2575	2.39081	0.0338151	-37.1875	1.57492e-10	9.80274	2.14217e-08
11721288_a_at	WWOX	chr16q23.3-q24.1	11721288_a_at	5.73	7.03	3.3904	3.38	1	-1.3	2.46229	0.0349751	-37.1693	1.5813e-10	9.80099	2.14217e-08
11733040_a_at	DPH3	chr3p25.1	11733040_a_at	5.9475	7.945	8.01799	7.98001	1	-1.9975	3.99307	0.0537021	-37.1959	1.57198e-10	9.80355	2.14217e-08
11744099_a_at	HSD17B2	chr16q24.1-q24.2	11744099_a_at	4.8575	7.0325	9.5082	9.46125	1	-2.175	4.51586	0.0585186	-37.1677	1.58187e-10	9.80083	2.14217e-08
11718939_s_at	TNFAIP3	chr6q23	11718939_s_at	5.0975	7.7025	13.644	13.5721	1	-2.605	6.08392	0.070214	-37.1009	1.60555e-10	9.79438	2.15439e-08
11727020_at	ABI2	chr2q33	11727020_at	8.945	7.3	5.43475	5.41205	1	1.645	-3.12748	0.0443171	37.1189	1.59914e-10	9.79611	2.15439e-08
11727420_at	CNBP	chr3q21	11727420_at	6.535	7.73	2.86335	2.85605	1	-1.195	2.28945	0.0321957	-37.1167	1.59989e-10	9.79591	2.15439e-08
11750272_a_at	LARS	chr5q32	11750272_a_at	10.2875	9.1125	2.768	2.76125	1	1.175	-2.25793	0.0316772	37.093	1.60837e-10	9.79361	2.15439e-08
11746795_s_at	NADK2	chr5p13.2	11746795_s_at	4.9425	10.8	69.0253	68.6206	1	-5.8575	57.9807	0.158012	-37.0699	1.61665e-10	9.79139	2.1596e-08
11755161_s_at	PLK2	chr5q12.1-q13.2	11755161_s_at	11.94	10.5375	3.94789	3.93401	1	1.4025	-2.64359	0.0378488	37.0553	1.62192e-10	9.78997	2.1608e-08
11722351_at	SRSF8	chr11q22	11722351_at	6.425	7.9425	4.62359	4.60561	1	-1.5175	2.86295	0.0409811	-37.0293	1.63136e-10	9.78745	2.16169e-08
11754676_a_at	CENPE	chr4q24-q25	11754676_a_at	7.9175	5.71	9.79519	9.74611	1	2.2075	-4.61874	0.059602	37.0374	1.62843e-10	9.78823	2.16169e-08
11757935_x_at	KIAA1551	chr12p11.21	11757935_x_at	7.66	9.695	8.32275	8.28245	1	-2.035	4.09823	0.0549903	-37.0065	1.63967e-10	9.78524	2.16687e-08
11758598_s_at	SERPINE2	chr2q36.1	11758598_s_at	9.825	10.8625	2.15599	2.15281	1	-1.0375	2.05267	0.0280739	-36.956	1.65825e-10	9.78035	2.18556e-08
11739687_a_at	FAM107B	chr10p13	11739687_a_at	8.1325	9.5675	4.1336	4.11845	1	-1.435	2.70382	0.0388499	-36.937	1.66533e-10	9.7785	2.18904e-08
11722148_a_at	YTHDC2	chr5q22.2	11722148_a_at	8.685	7.11	4.98175	4.96125	1	1.575	-2.97935	0.0427962	36.8023	1.71631e-10	9.76541	2.24854e-08
11755736_a_at	NOX4	chr11q14.2-q21	11755736_a_at	3.2375	5.715	12.3414	12.276	1	-2.4775	5.56932	0.0673353	-36.7935	1.71972e-10	9.76454	2.24854e-08
11757162_s_at	MIR1304 /// SNORA1 /// SNORA18 /// SNORA32 /// SNORA40 /// SNORA8 /// SNORD5 /// TAF1D	chr11q21	11757162_s_at	7.7525	5.89	6.97049	6.93781	1	1.8625	-3.63637	0.0506432	36.7769	1.72613e-10	9.76293	2.25096e-08
11726265_at	ME1	chr6q12	11726265_at	8.5325	10.5225	7.95895	7.9202	1	-1.99	3.97237	0.0541349	-36.76	1.7327e-10	9.76128	2.25356e-08
11717127_a_at	ANPEP	chr15q25-q26	11717127_a_at	10.98	9.5675	4.00499	3.99031	1	1.4125	-2.66198	0.03848	36.7074	1.75332e-10	9.75614	2.25766e-08
11723984_a_at	PDCD11	chr10q24.33	11723984_a_at	6.64	5.465	2.76835	2.76125	1	1.175	-2.25793	0.0320081	36.7094	1.75251e-10	9.75634	2.25766e-08
11726838_s_at	SCAI	chr9q33.3	11726838_s_at	6.49	4.9675	4.65469	4.63601	1	1.5225	-2.87288	0.0414922	36.6936	1.75875e-10	9.7548	2.25766e-08
11754933_s_at	TSC22D2	chr3q25.1	11754933_s_at	10.4725	9.315	2.68619	2.67961	1	1.1575	-2.23071	0.0315104	36.734	1.74287e-10	9.75873	2.25766e-08
11755936_a_at	ENOSF1	chr18p11.32	11755936_a_at	8.5375	6.52	8.18089	8.14061	1	2.0175	-4.04882	0.0549766	36.6974	1.75725e-10	9.75517	2.25766e-08
11728076_at	HDAC9	chr7p21.1	11728076_at	8.4375	6.77	5.58559	5.56111	1	1.6675	-3.17664	0.0455072	36.6426	1.77908e-10	9.74981	2.27096e-08
11739853_a_at	SNX16	chr8q21.13	11739853_a_at	5.5225	7.1325	5.20635	5.1842	1	-1.61	3.05252	0.0439418	-36.6394	1.78037e-10	9.74949	2.27096e-08
11757523_s_at	WDR35	chr2p24.1	11757523_s_at	8.355	6.795	4.8874	4.8672	1	1.56	-2.94854	0.0425846	36.633	1.78293e-10	9.74887	2.27096e-08
11715329_at	SLC6A15	chr12q21.3	11715329_at	8.2225	4.34	30.3259	30.1476	1	3.8825	-14.7485	0.106458	36.4699	1.84985e-10	9.73286	2.30125e-08
11716186_s_at	ALCAM	chr3q13.1	11716186_s_at	11.9775	10.8775	2.42515	2.42	1	1.1	-2.14355	0.0301178	36.5232	1.82766e-10	9.7381	2.30125e-08
11721012_at	SMOC1	chr14q24.2	11721012_at	4.935	7.22	10.4977	10.4424	1	-2.285	4.87364	0.0626681	-36.462	1.85316e-10	9.73209	2.30125e-08
11730942_s_at	OSCAR	chr19q13.42	11730942_s_at	7.99	6.8425	2.63999	2.63351	1	1.1475	-2.2153	0.0314147	36.5275	1.82587e-10	9.73853	2.30125e-08
11731568_x_at	MDM2	chr12q14.3-q15	11731568_x_at	7.2625	6.065	2.87599	2.86801	1	1.1975	-2.29342	0.032821	36.4858	1.84318e-10	9.73443	2.30125e-08
11741710_a_at	COL6A3	chr2q37	11741710_a_at	5.025	7.8425	15.9658	15.8766	1	-2.8175	7.0494	0.0772486	-36.4731	1.84848e-10	9.73319	2.30125e-08
11744479_x_at	RAB18	chr10p12.1	11744479_x_at	7.195	8.8275	5.35349	5.33011	1	-1.6325	3.1005	0.0447734	-36.4614	1.8534e-10	9.73203	2.30125e-08
11747787_a_at	HTRA1	chr10q26.3	11747787_a_at	3.665	6.3325	14.3099	14.2311	1	-2.6675	6.35327	0.0730824	-36.4999	1.83731e-10	9.73582	2.30125e-08
11756146_x_at	S100A4	chr1q21	11756146_x_at	4.0275	8.27	36.2119	35.9976	1	-4.2425	18.9287	0.116195	-36.5119	1.83235e-10	9.73699	2.30125e-08
11761949_at	NALCN	chr13q32.3	11761949_at	6.51	4.64	7.0274	6.9938	1	1.87	-3.65533	0.0511902	36.5304	1.82469e-10	9.73881	2.30125e-08
11721957_at	YPEL2	chr17q22	11721957_at	6.84	8.2125	3.78119	3.76751	1	-1.3725	2.58919	0.0376894	-36.4161	1.87252e-10	9.72757	2.31333e-08
11756829_x_at	HEXA	chr15q24.1	11756829_x_at	9.045	7.6125	4.11989	4.10411	1	1.4325	-2.69914	0.0393314	36.4213	1.87031e-10	9.72809	2.31333e-08
11723799_x_at	CSTF3	chr11p13	11723799_x_at	8.64	5.8525	15.6278	15.5403	1	2.7875	-6.90432	0.0765831	36.3984	1.88006e-10	9.72583	2.31482e-08
11728617_at	CARD6	chr5p13.1	11728617_at	4.255	7.605	22.5758	22.445	1	-3.35	10.1965	0.0920552	-36.3912	1.88311e-10	9.72512	2.31482e-08
11720391_a_at	SLC39A10	chr2q32.3	11720391_a_at	10.805	9.4	3.96295	3.94805	1	1.405	-2.64818	0.0386557	36.3465	1.90231e-10	9.72072	2.33261e-08
11719186_a_at	N4BP2L2	chr13q13.1	11719186_a_at	8.305	6.83	4.36875	4.35125	1	1.475	-2.77984	0.0406306	36.3027	1.92135e-10	9.71639	2.34916e-08
11742282_a_at	CD40	chr20q12-q13.2	11742282_a_at	8.1925	9.38	2.82819	2.82031	1	-1.1875	2.27758	0.0327291	-36.2827	1.93011e-10	9.71442	2.34916e-08
11759482_at	WWTR1	chr3q23-q24	11759482_at	8.1975	9.4525	3.16	3.15005	1	-1.255	2.38667	0.0345855	-36.2869	1.92828e-10	9.71483	2.34916e-08
11758924_x_at	LOC100129518 /// SOD2	chr6q25.3	11758924_x_at	6.3525	9.6525	21.9075	21.78	1	-3.3	9.84916	0.0909859	-36.2694	1.93598e-10	9.7131	2.3505e-08
11747963_a_at	ARFGAP2	chr11p11.2-p11.12	11747963_a_at	6.025	4.8625	2.70999	2.70281	1	1.1625	-2.23845	0.0320786	36.2391	1.94937e-10	9.71011	2.35515e-08
11763384_a_at	FBN2	chr5q23-q31	11763384_a_at	8.6075	5.2225	23.0514	22.9165	1	3.385	-10.4469	0.0934028	36.2409	1.94858e-10	9.71028	2.35515e-08
11740656_a_at	HMGA2	chr12q15	11740656_a_at	9.0775	10.47	3.89279	3.87811	1	-1.3925	2.62533	0.03848	-36.1876	1.97239e-10	9.70501	2.37714e-08
11763272_at	UBR5	chr8q22	11763272_at	8.8375	7.26	4.99869	4.97701	1	1.5775	-2.98452	0.0436151	36.1687	1.98093e-10	9.70313	2.38161e-08
11753058_a_at	UGGT2	chr13q32.1	11753058_a_at	6.0775	4.2425	6.7674	6.73445	1	1.835	-3.56771	0.0508064	36.1175	2.00423e-10	9.69805	2.40376e-08
11718873_a_at	ATP2A2	chr12q24.11	11718873_a_at	9.11	7.5825	4.68639	4.66651	1	1.5275	-2.88286	0.0423541	36.0649	2.02845e-10	9.69283	2.41847e-08
11737798_a_at	PROCR	chr20q11.2	11737798_a_at	7.9125	6.1325	6.36735	6.3368	1	1.78	-3.43426	0.0493635	36.059	2.03121e-10	9.69224	2.41847e-08
11741346_a_at	C6orf170	chr6q22.31	11741346_a_at	6.7	4.3025	11.5595	11.496	1	2.3975	-5.26889	0.0664802	36.0634	2.02918e-10	9.69268	2.41847e-08
11743366_a_at	PLCB4	chr20p12	11743366_a_at	9.63	5.915	27.7692	27.6025	1	3.715	-13.1319	0.103132	36.0219	2.04857e-10	9.68855	2.43325e-08
11717762_a_at	CPVL	chr7p15.1	11717762_a_at	7.1075	5.39	5.92749	5.89961	1	1.7175	-3.28866	0.0477039	36.0034	2.05728e-10	9.68671	2.43772e-08
11755213_a_at	KIAA1522	chr1p35.1	11755213_a_at	6.23	7.795	4.91995	4.89845	1	-1.565	2.95878	0.0434941	-35.9819	2.06743e-10	9.68457	2.44388e-08
11739828_s_at	CYS1	chr2p25.1	11739828_s_at	6.6575	8.665	8.10209	8.06011	1	-2.0075	4.02085	0.0559	-35.9123	2.10071e-10	9.67763	2.47264e-08
11747570_a_at	MGST1	chr12p12.3-p12.1	11747570_a_at	10.6025	9.335	3.22389	3.21311	1	1.2675	-2.40744	0.0352965	35.9101	2.10179e-10	9.67741	2.47264e-08
11718904_s_at	FILIP1L	chr3q12.1	11718904_s_at	9.305	10.34	2.14635	2.14245	1	-1.035	2.04911	0.028841	-35.8864	2.1133e-10	9.67504	2.48025e-08
11730289_a_at	ARHGAP5	chr14q12	11730289_a_at	7.3075	8.7975	4.45895	4.4402	1	-1.49	2.80889	0.0415466	-35.8633	2.12453e-10	9.67274	2.48752e-08
11756635_a_at	PLCB4	chr20p12	11756635_a_at	11.55	8.57	17.866	17.7608	1	2.98	-7.88986	0.0832612	35.791	2.16025e-10	9.6655	2.52334e-08
11717137_s_at	CDC42EP4	chr17q24-q25	11717137_s_at	6.875	8.4225	4.81069	4.78951	1	-1.5475	2.9231	0.0432685	-35.765	2.17321e-10	9.6629	2.52991e-08
11750913_a_at	ME1	chr6q12	11750913_a_at	9.08	11.11	8.2854	8.2418	1	-2.03	4.08405	0.0567686	-35.7592	2.17613e-10	9.66231	2.52991e-08
11716708_a_at	DDR1 /// MIR4640	chr6p21.3	11716708_a_at	7.6425	9.1975	4.8576	4.83605	1	-1.555	2.93834	0.0435287	-35.7236	2.19412e-10	9.65874	2.53885e-08
11749193_x_at	UBE2L3	chr22q11.21	11749193_x_at	7.3625	8.425	2.26259	2.25781	1	-1.0625	2.08855	0.0297406	-35.7256	2.19307e-10	9.65895	2.53885e-08
11739876_s_at	BSG	chr19p13.3	11739876_s_at	8.5625	7.515	2.19889	2.19451	1	1.0475	-2.06694	0.0293328	35.7109	2.20054e-10	9.65747	2.54031e-08
11717125_at	SH3PXD2A	chr10q24.33	11717125_at	6.4075	8.05	5.42089	5.39561	1	-1.6425	3.12206	0.0460335	-35.6806	2.21604e-10	9.65442	2.55223e-08
11715493_a_at	CYR61	chr1p22.3	11715493_a_at	12.18	10.7975	3.83769	3.82261	1	1.3825	-2.6072	0.0387918	35.639	2.23746e-10	9.65024	2.5688e-08
11739864_x_at	TTF2	chr1p22	11739864_x_at	8.1	6.7975	3.40529	3.39301	1	1.3025	-2.46656	0.0365537	35.6325	2.24085e-10	9.64959	2.5688e-08
11740971_x_at	RINL	chr19q13.2	11740971_x_at	8.35	6.045	10.6859	10.626	1	2.305	-4.94167	0.0648407	35.5487	2.28482e-10	9.64115	2.61313e-08
11725332_a_at	CTSL1	chr9q21.33	11725332_a_at	9.375	8.3625	2.05389	2.05031	1	1.0125	-2.0174	0.0284997	35.5267	2.29651e-10	9.63893	2.62042e-08
11716849_s_at	PREX1	chr20q13.13	11716849_s_at	5.1625	7.1675	8.0832	8.04005	1	-2.005	4.01389	0.0565294	-35.4683	2.32792e-10	9.63303	2.63154e-08
11720604_x_at	STOM	chr9q34.1	11720604_x_at	9.555	8.12	4.13575	4.11845	1	1.435	-2.70382	0.0404821	35.4478	2.33905e-10	9.63096	2.63154e-08
11721345_at	PLEK2	chr14q23.3	11721345_at	8.5075	9.8225	3.4714	3.45845	1	-1.315	2.48802	0.0371056	-35.4394	2.34363e-10	9.63011	2.63154e-08
11727339_a_at	ZBTB2	chr6q25.1	11727339_a_at	5.0825	7.145	8.55399	8.50781	1	-2.0625	4.1771	0.0581184	-35.4879	2.31731e-10	9.63501	2.63154e-08
11731252_a_at	PSMG4	chr6p25.2	11731252_a_at	7.2225	6.205	2.07439	2.07061	1	1.0175	-2.02441	0.0287102	35.4403	2.34311e-10	9.63021	2.63154e-08
11744468_at	SYNCRIP	chr6q14-q15	11744468_at	9.0725	7.6675	3.9642	3.94805	1	1.405	-2.64818	0.0396174	35.4642	2.33014e-10	9.63262	2.63154e-08
11763694_a_at	GLS	chr2q32-q34	11763694_a_at	5.2475	9.445	35.4604	35.238	1	-4.1975	18.3474	0.118276	-35.4892	2.31664e-10	9.63514	2.63154e-08
11727715_at	ITGA10 /// LOC101060422	chr1q21	11727715_at	4.4375	7.7275	21.7817	21.6482	1	-3.29	9.78112	0.0929503	-35.3952	2.36786e-10	9.62564	2.6527e-08
11743564_x_at	MAP7D3	chrXq26.3	11743564_x_at	8.85	7.3725	4.38509	4.36601	1	1.4775	-2.78466	0.0417815	35.3625	2.386e-10	9.62233	2.66295e-08
11751983_a_at	EGFR	chr7p12	11751983_a_at	7.895	6.29	5.17635	5.15205	1	1.605	-3.04196	0.0453912	35.3593	2.38781e-10	9.622	2.66295e-08
11757435_x_at	BIN1	chr2q14	11757435_x_at	6.3525	7.895	4.78039	4.75861	1	-1.5425	2.91299	0.0436841	-35.3104	2.41525e-10	9.61704	2.68747e-08
11757404_x_at	ID3	chr1p36.13-p36.12	11757404_x_at	7.205	5.3225	7.12499	7.08761	1	1.8825	-3.68713	0.0533646	35.2762	2.43463e-10	9.61357	2.70293e-08
11724963_s_at	FBXO5	chr6q25.2	11724963_s_at	7.7175	9.2275	4.58075	4.5602	1	-1.51	2.8481	0.0428313	-35.2546	2.44698e-10	9.61137	2.71054e-08
11717237_s_at	AMD1	chr6q21	11717237_s_at	8.8475	10.275	4.09289	4.07551	1	-1.4275	2.6898	0.0405378	-35.214	2.47032e-10	9.60725	2.71201e-08
11718680_a_at	CD97	chr19p13	11718680_a_at	9.04	7.79	3.136	3.125	1	1.25	-2.37841	0.0354879	35.2233	2.46497e-10	9.60819	2.71201e-08
11732936_a_at	TBC1D2B	chr15q24.3-q25.1	11732936_a_at	6.9475	8.9575	8.12435	8.0802	1	-2.01	4.02782	0.0570596	-35.2263	2.46321e-10	9.6085	2.71201e-08
11757554_s_at	EGFL8 /// PPT2	chr6p21.3 /// chr6p21.32	11757554_s_at	6.9425	8.695	6.17369	6.14251	1	-1.7525	3.36942	0.0497433	-35.2309	2.46059e-10	9.60896	2.71201e-08
11715390_s_at	FKBP1A	chr20p13	11715390_s_at	6.1625	7.7925	5.33955	5.3138	1	-1.63	3.09513	0.0463431	-35.1724	2.49454e-10	9.60301	2.71338e-08
11715711_a_at	AKR1C3	chr10p15-p14	11715711_a_at	7.6375	9.2775	5.40535	5.3792	1	-1.64	3.11666	0.0466023	-35.1914	2.48346e-10	9.60494	2.71338e-08
11721807_a_at	EMC1	chr1p36.13	11721807_a_at	7.875	6.5925	3.30179	3.28961	1	1.2825	-2.4326	0.0364713	35.1647	2.49908e-10	9.60222	2.71338e-08
11728469_a_at	BTBD11	chr12q23.3	11728469_a_at	6.585	8.03	4.19415	4.17605	1	-1.445	2.72263	0.0410728	-35.1814	2.48928e-10	9.60393	2.71338e-08
11755206_x_at	HSPH1	chr13q12.3	11755206_x_at	10.535	12.115	5.0164	4.9928	1	-1.58	2.9897	0.0449244	-35.1702	2.49586e-10	9.60278	2.71338e-08
11732563_a_at	ADAT2	chr6q24.2	11732563_a_at	6.9425	4.3325	13.7059	13.6242	1	2.61	-6.10504	0.074298	35.1288	2.52022e-10	9.59856	2.73031e-08
11722787_a_at	PKM	chr15q22	11722787_a_at	5.55	7.47	7.4126	7.3728	1	-1.92	3.78423	0.0547159	-35.0904	2.54308e-10	9.59464	2.74903e-08
11725636_a_at	MOB1A	chr2p13.1	11725636_a_at	8.69	9.69	2.0036	2	1	-1	2	0.0285261	-35.0556	2.56396e-10	9.59109	2.76554e-08
11743317_at	ZFC3H1	chr12q21.1	11743317_at	8.8575	7.395	4.29699	4.27781	1	1.4625	-2.75586	0.0418535	34.9433	2.63277e-10	9.57959	2.83276e-08
11763280_s_at	TMEM136	chr11q23.3	11763280_s_at	7.6425	5.8025	6.80735	6.7712	1	1.84	-3.5801	0.0526689	34.9353	2.63778e-10	9.57876	2.83276e-08
11756138_a_at	HK2	chr2p13	11756138_a_at	7.64	5.55	8.7858	8.7362	1	2.09	-4.25748	0.0598666	34.9109	2.65298e-10	9.57627	2.84289e-08
11740256_s_at	GJC1	chr17q21.31	11740256_s_at	9.43	8.2375	2.85359	2.84411	1	1.1925	-2.28548	0.0341694	34.8996	2.66009e-10	9.5751	2.84433e-08
11721013_a_at	WTAP	chr6q25-q27	11721013_a_at	5.985	8.0375	8.47329	8.42551	1	-2.0525	4.14824	0.0589415	-34.8226	2.709e-10	9.56719	2.85335e-08
11727997_a_at	MYEF2	chr15q21.1	11727997_a_at	7.88	6.9	1.924	1.9208	1	0.98	-1.97247	0.0281007	34.8746	2.67588e-10	9.57253	2.85335e-08
11733818_x_at	FHL1	chrXq26	11733818_x_at	9.8375	11.2075	3.76955	3.7538	1	-1.37	2.58471	0.0393122	-34.8492	2.69201e-10	9.56992	2.85335e-08
11736958_at	TNFSF15	chr9q32	11736958_at	5.4325	9.7675	37.8324	37.5845	1	-4.335	20.182	0.124617	-34.7867	2.73219e-10	9.56349	2.85335e-08
11739105_a_at	TMEM33	chr4p13	11739105_a_at	9.37	8.1675	2.90189	2.89201	1	1.2025	-2.30138	0.0345201	34.8347	2.70124e-10	9.56844	2.85335e-08
11742414_x_at	MYO10	chr5p15.1-p14.3	11742414_x_at	3.7075	6.935	20.9665	20.8335	1	-3.2275	9.36643	0.0927639	-34.7926	2.72833e-10	9.5641	2.85335e-08
11742949_a_at	CNOT8	chr5q31-q33	11742949_a_at	6.7125	7.755	2.17859	2.17361	1	-1.0425	2.05979	0.0299424	-34.8169	2.71269e-10	9.5666	2.85335e-08
11744735_a_at	TMEM200A	chr6q23.1	11744735_a_at	5.895	8.1975	10.6658	10.603	1	-2.3025	4.93312	0.0661623	-34.8008	2.72308e-10	9.56494	2.85335e-08
11744747_a_at	FGFR1OP2	chr12p11.23	11744747_a_at	7.1925	8.4975	3.4194	3.40605	1	-1.305	2.47084	0.0374288	-34.8662	2.6812e-10	9.57167	2.85335e-08
11754233_a_at	CEP152	chr15q21.1	11754233_a_at	7.71	6.285	4.07915	4.06125	1	1.425	-2.68515	0.0409259	34.819	2.71134e-10	9.56682	2.85335e-08
11758055_x_at	RGPD3 /// RGPD4 /// RGPD5 /// RGPD6 /// RGPD8	chr2q12.3 /// chr2q13	11758055_x_at	9.8775	8.86	2.07489	2.07061	1	1.0175	-2.02441	0.0292299	34.8102	2.71699e-10	9.56591	2.85335e-08
11722977_at	HOXB5	chr17q21.3	11722977_at	6.155	7.8275	5.62309	5.59451	1	-1.6725	3.18766	0.0481437	-34.7397	2.7628e-10	9.55865	2.87921e-08
11728073_a_at	ITPRIP	chr10q25.1	11728073_a_at	6.74	7.975	3.06155	3.05045	1	-1.235	2.35381	0.0355727	-34.7177	2.77732e-10	9.55637	2.88215e-08
11757702_s_at	DSC2	chr18q12.1	11757702_s_at	8.365	6.9625	3.95119	3.93401	1	1.4025	-2.64359	0.040389	34.7248	2.77262e-10	9.55711	2.88215e-08
11743296_a_at	CENPF	chr1q41	11743296_a_at	8.135	6.47	5.57275	5.54445	1	1.665	-3.17114	0.0479714	34.7082	2.7836e-10	9.55539	2.8826e-08
11741174_s_at	PKIA	chr8q21.12	11741174_s_at	6.33	7.71	3.8252	3.8088	1	-1.38	2.60268	0.039807	-34.6673	2.81082e-10	9.55117	2.90469e-08
11719235_x_at	ZNF692	chr1q44	11719235_x_at	7.4375	5.445	7.98509	7.94011	1	1.9925	-3.97926	0.0574933	34.6562	2.81823e-10	9.55002	2.90625e-08
11718264_a_at	ACACA	chr17q21	11718264_a_at	8.28	6.82	4.2828	4.2632	1	1.46	-2.75108	0.0421582	34.6315	2.83488e-10	9.54747	2.91329e-08
11755050_s_at	PLCB4	chr20p12	11755050_s_at	11.0775	8.185	16.8391	16.7331	1	2.8925	-7.42556	0.083541	34.6237	2.84014e-10	9.54666	2.91329e-08
11758429_s_at	MIR17 /// MIR17HG /// MIR18A /// MIR19A /// MIR19B1 /// MIR20A /// MIR92A1	chr13q31.3	11758429_s_at	8.725	5.015	27.709	27.5282	1	3.71	-13.0864	0.10717	34.618	2.84397e-10	9.54607	2.91329e-08
11764283_s_at	PNISR	chr6q16.3	11764283_s_at	9.255	7.145	8.956	8.9042	1	2.11	-4.31691	0.0609631	34.6111	2.84869e-10	9.54535	2.91329e-08
11718981_a_at	TAGLN2	chr1q21-q25	11718981_a_at	8.795	10.3625	4.93829	4.91411	1	-1.5675	2.96391	0.0453082	-34.5964	2.85869e-10	9.54383	2.91444e-08
11732729_at	AJAP1	chr1p36.32	11732729_at	6.4075	8.2525	6.8454	6.80805	1	-1.845	3.59253	0.0533505	-34.5826	2.8681e-10	9.54241	2.91444e-08
11743563_a_at	MAP7D3	chrXq26.3	11743563_a_at	8.79	7.2725	4.62769	4.60561	1	1.5175	-2.86295	0.0438904	34.5748	2.87346e-10	9.54159	2.91444e-08
11758234_s_at	MED21	chr12p11.23	11758234_s_at	7.4275	8.895	4.32709	4.30711	1	-1.4675	2.76542	0.0424252	-34.5903	2.86284e-10	9.5432	2.91444e-08
11716941_at	TRIB2	chr2p24.3	11716941_at	5.415	7.93	12.7288	12.6505	1	-2.515	5.71598	0.0728864	-34.5058	2.92123e-10	9.53443	2.9568e-08
11717680_at	UNC13B	chr9p13.3	11717680_at	7.63	6.4175	2.95099	2.94031	1	1.2125	-2.31739	0.0352111	34.4352	2.97098e-10	9.5271	3.00099e-08
11748002_a_at	HPCAL1	chr2p25.1	11748002_a_at	5.28	8.0225	15.1381	15.0426	1	-2.7425	6.69229	0.0796666	-34.4247	2.97844e-10	9.52601	3.00238e-08
11729120_x_at	HSPA1A /// HSPA1B	chr6p21.3	11729120_x_at	7.4925	9.265	6.31769	6.28351	1	-1.7725	3.41645	0.0515274	-34.3992	2.99673e-10	9.52335	3.01127e-08
11756273_a_at	RBM12B	chr8q22.1	11756273_a_at	7.6175	5.545	8.64089	8.59051	1	2.0725	-4.20615	0.0602552	34.3954	2.99948e-10	9.52295	3.01127e-08
11719027_a_at	PSD3	chr8p21.3	11719027_a_at	6.7425	8.5075	6.2644	6.23045	1	-1.765	3.39874	0.0513957	-34.3414	3.0386e-10	9.51733	3.04434e-08
11715435_s_at	TIMP3	chr22q12.3	11715435_s_at	5.3275	8.205	16.667	16.56	1	-2.8775	7.34876	0.0839007	-34.2965	3.07158e-10	9.51264	3.05666e-08
11721875_at	SLC7A11	chr4q28-q32	11721875_at	10.0125	8.9075	2.4494	2.44205	1	1.105	-2.15099	0.0322425	34.2716	3.09004e-10	9.51004	3.05666e-08
11723894_a_at	TEP1	chr14q11.2	11723894_a_at	8.61	6.7125	7.24189	7.20101	1	1.8975	-3.72567	0.0553043	34.3102	3.06149e-10	9.51407	3.05666e-08
11724037_at	PTGS2	chr1q25.2-q25.3	11724037_at	2.9125	7.7975	48.0536	47.7264	1	-4.885	29.5482	0.142475	-34.2868	3.07874e-10	9.51163	3.05666e-08
11727407_at	PLEKHA3	chr2q31.2	11727407_at	6.155	7.48	3.52615	3.51125	1	-1.325	2.50533	0.0386557	-34.277	3.08604e-10	9.5106	3.05666e-08
11729242_at	FBN2	chr5q23-q31	11729242_at	9.8225	7.775	8.43389	8.38451	1	2.0475	-4.13389	0.0597534	34.2659	3.0943e-10	9.50944	3.05666e-08
11757063_s_at	CDC26 /// FKBP15 /// YME1L1	chr10p14 /// chr9q32	11757063_s_at	7.36	8.3975	2.15809	2.15281	1	-1.0375	2.05267	0.0302426	-34.306	3.06459e-10	9.51363	3.05666e-08
11736118_a_at	ZFAND5	chr9q13-q21	11736118_a_at	5.215	8.2975	19.1284	19.0036	1	-3.0825	8.47081	0.0900628	-34.2261	3.12407e-10	9.50528	3.06762e-08
11744413_x_at	HSPA1A /// HSPA1B	chr6p21.3	11744413_x_at	7.4425	9.4175	7.8466	7.80125	1	-1.975	3.93128	0.0576894	-34.2351	3.11734e-10	9.50622	3.06762e-08
11746697_a_at	SLC3A2	chr11q13	11746697_a_at	8.9125	7.3575	4.8604	4.83605	1	1.555	-2.93834	0.0454244	34.2327	3.1191e-10	9.50597	3.06762e-08
11716128_at	IGF2R	chr6q26	11716128_at	10.255	9.08	2.77095	2.76125	1	1.175	-2.25793	0.0343671	34.1896	3.15168e-10	9.50146	3.08246e-08
11720048_x_at	ARMCX1	chrXq21.33-q22.2	11720048_x_at	8.645	7.0075	5.39099	5.36281	1	1.6375	-3.11126	0.0478929	34.1909	3.15073e-10	9.50159	3.08246e-08
11755408_a_at	FAM199X	chrXq22.2	11755408_a_at	7.1225	9.19	8.60019	8.54911	1	-2.0675	4.1916	0.060604	-34.1149	3.20908e-10	9.49362	3.13237e-08
11728152_a_at	HIST1H2BD	chr6p21.3	11728152_a_at	5.1425	8.23	19.1916	19.0653	1	-3.0875	8.50022	0.0905629	-34.0923	3.22666e-10	9.49125	3.14145e-08
11744162_a_at	DUSP4	chr8p12-p11	11744162_a_at	4.26	7.345	19.1606	19.0344	1	-3.085	8.4855	0.0905047	-34.0866	3.23111e-10	9.49065	3.14145e-08
11743497_at	BMP2	chr20p12	11743497_at	7.0325	5.1025	7.49315	7.4498	1	1.93	-3.81055	0.0566358	34.0774	3.23836e-10	9.48967	3.1423e-08
11722670_at	BAIAP2L1	chr7q22.1	11722670_at	5.52	4.09	4.1092	4.0898	1	1.43	-2.69447	0.0420151	34.0354	3.27146e-10	9.48526	3.14643e-08
11733897_a_at	TROVE2	chr1q31	11733897_a_at	4.6825	6.9325	10.1875	10.125	1	-2.25	4.75683	0.0660599	-34.06	3.252e-10	9.48785	3.14643e-08
11734225_x_at	LIMCH1	chr4p13	11734225_x_at	5.7075	3.5975	8.95815	8.9042	1	2.11	-4.31691	0.062016	34.0235	3.28092e-10	9.484	3.14643e-08
11739469_at	TMEM87B	chr2q13	11739469_at	4.925	8.955	32.7048	32.4818	1	-4.03	16.3362	0.118435	-34.0272	3.27794e-10	9.4844	3.14643e-08
11741427_a_at	OSBPL1A	chr18q11.1	11741427_a_at	8.2475	6.5225	5.984	5.95125	1	1.725	-3.3058	0.0506878	34.0319	3.27424e-10	9.48489	3.14643e-08
11742060_x_at	CHORDC1	chr11q14.3	11742060_x_at	7.57	9.4825	7.35779	7.31531	1	-1.9125	3.76461	0.0561687	-34.0492	3.26051e-10	9.48671	3.14643e-08
11715930_at	SDHAF2	chr11q12.2	11715930_at	7.4525	8.6225	2.74755	2.7378	1	-1.17	2.25012	0.0344109	-34.0008	3.29899e-10	9.48162	3.15762e-08
11729656_s_at	SMAD2	chr18q21.1	11729656_s_at	6.7275	8.0375	3.44695	3.4322	1	-1.31	2.47942	0.0385387	-33.9918	3.3062e-10	9.48067	3.15838e-08
11717067_a_at	GREM1	chr15q13.3	11717067_a_at	5.9175	8.2375	10.8324	10.7648	1	-2.32	4.99332	0.068301	-33.9673	3.32594e-10	9.47809	3.1711e-08
11752137_a_at	ADAMTS6	chr5q12	11752137_a_at	6.3775	3.885	12.5047	12.4251	1	2.4925	-5.62752	0.0734112	33.9526	3.33787e-10	9.47653	3.17632e-08
11717289_a_at	YTHDF3	chr8q12.3	11717289_a_at	6.3325	8.1225	6.44455	6.4082	1	-1.79	3.45815	0.0527831	-33.9124	3.37064e-10	9.47229	3.20133e-08
11736395_a_at	BPGM	chr7q33	11736395_a_at	3.7875	6.97	20.3931	20.2566	1	-3.1825	9.07879	0.0938931	-33.8949	3.38499e-10	9.47044	3.20877e-08
11721023_a_at	DIDO1	chr20q13.33	11721023_a_at	5.1075	3.31	6.49889	6.46201	1	1.7975	-3.47617	0.0530817	33.8629	3.41151e-10	9.46705	3.217e-08
11724197_at	STC1	chr8p21-p11.2	11724197_at	4.685	7.585	16.9318	16.82	1	-2.9	7.46426	0.0856149	-33.8726	3.40342e-10	9.46808	3.217e-08
11759063_x_at	SIK2	chr11q23.1	11759063_x_at	4.4525	5.855	3.95259	3.93401	1	-1.4025	2.64359	0.0414196	-33.8608	3.41324e-10	9.46683	3.217e-08
11721806_a_at	EMC1	chr1p36.13	11721806_a_at	7.9125	6.6475	3.2138	3.20045	1	1.265	-2.40327	0.0374288	33.7975	3.46632e-10	9.46013	3.26079e-08
11730576_a_at	ALPK1	chr4q25	11730576_a_at	5.9375	4.79	2.64279	2.63351	1	1.1475	-2.2153	0.0339927	33.7572	3.50058e-10	9.45586	3.27427e-08
11743915_s_at	SEL1L3	chr4p15.2	11743915_s_at	9.1525	7.955	2.87899	2.86801	1	1.1975	-2.29342	0.0354667	33.7641	3.49472e-10	9.45659	3.27427e-08
11757420_s_at	ZFP36L2	chr2p22.3-p21	11757420_s_at	7.2925	8.5725	3.29075	3.2768	1	-1.28	2.42839	0.0379084	-33.7656	3.49345e-10	9.45675	3.27427e-08
11755819_a_at	DDX58	chr9p12	11755819_a_at	5.1525	7.6225	12.2812	12.2018	1	-2.47	5.54044	0.0733189	-33.6885	3.55995e-10	9.44856	3.3235e-08
11735039_s_at	KIAA1598	chr10q25.3	11735039_s_at	7.91	6.455	4.25515	4.23405	1	1.455	-2.74157	0.0432163	33.6679	3.57795e-10	9.44637	3.3277e-08
11747693_a_at	MME	chr3q25.2	11747693_a_at	9.2725	7.2675	8.089	8.04005	1	2.005	-4.01389	0.0595388	33.6755	3.57125e-10	9.44718	3.3277e-08
11749921_a_at	SDC4	chr20q12	11749921_a_at	5.36	6.655	3.36875	3.35405	1	-1.295	2.45377	0.0384996	-33.6367	3.60536e-10	9.44305	3.34687e-08
11733000_at	ICAM1	chr19p13.3-p13.2	11733000_at	5.8875	7.9225	8.3334	8.28245	1	-2.035	4.09823	0.0605418	-33.6131	3.6263e-10	9.44054	3.3474e-08
11736730_a_at	RIMS2	chr8q22.3	11736730_a_at	7.93	5.14	15.6726	15.5682	1	2.79	-6.9163	0.0829714	33.626	3.61482e-10	9.44191	3.3474e-08
11755510_a_at	PCCB	chr3q21-q22	11755510_a_at	7.5725	6.46	2.48359	2.47531	1	1.1125	-2.1622	0.0330951	33.6153	3.62436e-10	9.44077	3.3474e-08
11757579_s_at	RYBP	chr3p13	11757579_s_at	7.8025	9.24	4.15329	4.13281	1	-1.4375	2.70851	0.0427786	-33.6033	3.63508e-10	9.43949	3.34924e-08
11746084_a_at	PCMT1	chr6q24-q25	11746084_a_at	8.53	9.53	2.0048	2	1	-1	2	0.0297659	-33.5955	3.64198e-10	9.43866	3.34933e-08
11718535_at	NKTR	chr3p23-p21	11718535_at	9.035	7.465	4.9562	4.9298	1	1.57	-2.96905	0.0467636	33.5731	3.66206e-10	9.43627	3.36153e-08
11718874_s_at	ATP2A2	chr12q24.11	11718874_s_at	10.54	9.2175	3.51389	3.49801	1	1.3225	-2.50099	0.0394079	33.5593	3.67455e-10	9.4348	3.36295e-08
11718893_at	RFC1	chr4p14-p13	11718893_at	6.9725	8.6125	5.40895	5.3792	1	-1.64	3.11666	0.0488731	-33.5563	3.67726e-10	9.43448	3.36295e-08
11763213_x_at	NSUN5P1 /// NSUN5P2	chr7q11.23	11763213_x_at	8.05	6.1125	7.55329	7.50781	1	1.9375	-3.83041	0.0577546	33.5471	3.68556e-10	9.4335	3.3643e-08
11735329_a_at	CD47	chr3q13.1-q13.2	11735329_a_at	10.4075	8.8625	4.7994	4.77405	1	1.545	-2.91804	0.0460825	33.5268	3.704e-10	9.43133	3.37488e-08
11743498_at	BMP2	chr20p12	11743498_at	6.5625	4.91	5.49199	5.46151	1	1.6525	-3.14378	0.0493178	33.5072	3.72193e-10	9.42923	3.38497e-08
11718757_s_at	HIF1A	chr14q23.2	11718757_s_at	10.0575	11.0925	2.1484	2.14245	1	-1.035	2.04911	0.0309073	-33.4872	3.7403e-10	9.42709	3.38917e-08
11734546_s_at	SDCBP	chr8q12	11734546_s_at	10.0275	11.385	3.70299	3.68561	1	-1.3575	2.56241	0.0405378	-33.4872	3.74026e-10	9.4271	3.38917e-08
11716365_x_at	ASNS	chr7q21.3	11716365_x_at	11.515	10.51	2.02515	2.02005	1	1.005	-2.00694	0.0300678	33.4244	3.79861e-10	9.42038	3.39553e-08
11718982_s_at	CCL4 /// CCL4L1 /// CCL4L2 /// LOC101060278	chr17q12	11718982_s_at	2.975	5.3275	11.1407	11.0685	1	-2.3525	5.10708	0.0703104	-33.4588	3.7666e-10	9.42405	3.39553e-08
11720085_a_at	KIAA0368	chr9q31.3	11720085_a_at	6.0825	4.7275	3.6894	3.67205	1	1.355	-2.55797	0.0405193	33.4409	3.78323e-10	9.42214	3.39553e-08
11721915_a_at	MDM4	chr1q32	11721915_a_at	8.76	7.38	3.8272	3.8088	1	1.38	-2.60268	0.0412922	33.4204	3.80244e-10	9.41994	3.39553e-08
11739594_a_at	RBM12	chr20q11.21	11739594_a_at	6.4825	4.545	7.55359	7.50781	1	1.9375	-3.83041	0.0579108	33.4566	3.76858e-10	9.42382	3.39553e-08
11743455_s_at	AP5M1	chr14q22.3	11743455_s_at	5.3375	7.2025	6.9982	6.95645	1	-1.865	3.64268	0.0557787	-33.4357	3.78806e-10	9.42158	3.39553e-08
11757152_s_at	MIR1304 /// SNORA1 /// SNORA18 /// SNORA32 /// SNORA40 /// SNORA8 /// SNORD5 /// TAF1D	chr11q21	11757152_s_at	8.165	5.8725	10.5793	10.5111	1	2.2925	-4.89904	0.068576	33.4301	3.79334e-10	9.42098	3.39553e-08
11758281_s_at	CTBS	chr1p22	11758281_s_at	7.7025	6.4825	2.98895	2.9768	1	1.22	-2.32947	0.0364506	33.4699	3.75625e-10	9.42525	3.39553e-08
11757860_s_at	QKI	chr6q26	11757860_s_at	9.6175	10.5	1.55929	1.55761	1	-0.8825	1.84357	0.0264161	-33.4077	3.81434e-10	9.41858	3.4e-08
11757831_x_at	SNAP23	chr15q14	11757831_x_at	9.445	10.4375	1.97489	1.97011	1	-0.9925	1.98963	0.0297406	-33.3719	3.84819e-10	9.41474	3.42398e-08
11725337_a_at	RLIM	chrXq13-q21	11725337_a_at	8.7275	7.835	1.59509	1.59311	1	0.8925	-1.85639	0.0267558	33.3572	3.86223e-10	9.41316	3.43029e-08
11753493_a_at	RAB18	chr10p12.1	11753493_a_at	6.115	8.1075	7.98949	7.94011	1	-1.9925	3.97926	0.0597534	-33.3454	3.87351e-10	9.4119	3.43412e-08
11715439_at	DAP	chr5p15.2	11715439_at	8.745	10.015	3.24	3.2258	1	-1.27	2.41162	0.0381065	-33.3276	3.89057e-10	9.40999	3.43452e-08
11715602_s_at	SPARC	chr5q31.3-q32	11715602_s_at	9.5075	8.5375	1.88595	1.8818	1	0.97	-1.95884	0.0291009	33.3323	3.88606e-10	9.41049	3.43452e-08
11724510_at	PMAIP1	chr18q21.32	11724510_at	8.5525	9.8875	3.5812	3.56445	1	-1.335	2.52275	0.0400709	-33.316	3.90183e-10	9.40873	3.43452e-08
11756180_a_at	PHKB	chr16q12-q13	11756180_a_at	8.3625	6.82	4.78429	4.75861	1	1.5425	-2.91299	0.0462944	33.3194	3.89853e-10	9.4091	3.43452e-08
11730281_a_at	RAD50	chr5q31	11730281_a_at	8.49	7.2525	3.07589	3.06281	1	1.2375	-2.3579	0.0372069	33.2599	3.95636e-10	9.4027	3.47631e-08
11744349_s_at	DDR2	chr1q23.3	11744349_s_at	9.365	8.255	2.4728	2.4642	1	1.11	-2.15846	0.0333894	33.244	3.972e-10	9.40099	3.48384e-08
11719770_a_at	EXOC7	chr17q25.1	11719770_a_at	6.9325	8.3075	3.7998	3.78125	1	-1.375	2.59368	0.0414014	-33.2114	4.00428e-10	9.39748	3.50443e-08
11739182_s_at	MTRF1L	chr6q25-q26	11739182_s_at	6.9775	8.4275	4.22675	4.205	1	-1.45	2.73208	0.0436668	-33.206	4.00969e-10	9.39689	3.50443e-08
11725045_a_at	UAP1	chr1q23.3	11725045_a_at	11.35	10.0575	3.35639	3.34111	1	1.2925	-2.44952	0.0389467	33.1864	4.02927e-10	9.39477	3.50537e-08
11727460_at	ZXDC	chr3q21.3	11727460_at	7.4175	6.0825	3.5814	3.56445	1	1.335	-2.52275	0.0402209	33.1917	4.02394e-10	9.39535	3.50537e-08
11759899_at	ATF7IP	chr12p13.1	11759899_at	5.375	2.81	13.2477	13.1585	1	2.565	-5.91755	0.0772974	33.1835	4.03211e-10	9.39447	3.50537e-08
11723798_a_at	CSTF3	chr11p13	11723798_a_at	8.7075	5.83	16.6751	16.56	1	2.8775	-7.34876	0.0867591	33.1666	4.04917e-10	9.39263	3.51401e-08
11756406_x_at	ADM	chr11p15.4	11756406_x_at	7.025	9.9325	17.0249	16.9071	1	-2.9075	7.50317	0.0876912	-33.1561	4.05968e-10	9.39151	3.51694e-08
11737879_s_at	GALNT2	chr1q41-q42	11737879_s_at	9.055	7.6475	3.98229	3.96211	1	1.4075	-2.65277	0.0425669	33.0656	4.15225e-10	9.38172	3.58927e-08
11763319_at	CTB-89H12.4 /// OTTHUMG00000163462	---	11763319_at	8.64	6.565	8.66675	8.61125	1	2.075	-4.21344	0.0627641	33.0603	4.15774e-10	9.38114	3.58927e-08
11724300_a_at	RABGGTB /// SNORD45A /// SNORD45B /// SNORD45C	chr1p31 /// chr1p31.1	11724300_a_at	10.5175	9.4525	2.2758	2.26845	1	1.065	-2.09217	0.0322425	33.031	4.18827e-10	9.37797	3.6093e-08
11717008_a_at	BNIP3L	chr8p21	11717008_a_at	9.155	10.1225	1.87649	1.87211	1	-0.9675	1.95545	0.0293328	-32.9836	4.23815e-10	9.37282	3.64592e-08
11737897_a_at	ABCB7	chrXq13.3	11737897_a_at	8.9125	7.855	2.24379	2.23661	1	1.0575	-2.08132	0.0320786	32.9659	4.25694e-10	9.3709	3.65007e-08
11758648_s_at	KCTD10	chr12q24.11	11758648_s_at	7.3175	9.0575	6.09155	6.0552	1	-1.74	3.34035	0.0527831	-32.9651	4.25778e-10	9.37082	3.65007e-08
11715445_a_at	DNAJB1	chr19p13.2	11715445_a_at	5.42	7.2375	6.64729	6.60661	1	-1.8175	3.5247	0.0551953	-32.9285	4.29693e-10	9.36684	3.67723e-08
11763478_x_at	PIF1	chr15q22.31	11763478_x_at	6.4125	4.6825	6.02175	5.9858	1	1.73	-3.31728	0.0525544	32.9183	4.30799e-10	9.36573	3.68031e-08
11716435_a_at	RAPGEF1	chr9q34.3	11716435_a_at	7.035	8.4525	4.03959	4.01861	1	-1.4175	2.67122	0.0431291	-32.8664	4.36433e-10	9.36008	3.70727e-08
11720460_x_at	F11R	chr1q21.2-q21.3	11720460_x_at	10.2625	9.2725	1.96535	1.9602	1	0.99	-1.98618	0.0301178	32.8709	4.35947e-10	9.36057	3.70727e-08
11727200_s_at	ZRANB2	chr1p31	11727200_s_at	10.585	9.5875	1.99539	1.99001	1	0.9975	-1.99654	0.030342	32.8753	4.35468e-10	9.36104	3.70727e-08
11727591_s_at	OSGEPL1	chr2q32.2	11727591_s_at	7.825	6.5175	3.43549	3.41911	1	1.3075	-2.47512	0.0397881	32.8616	4.36964e-10	9.35955	3.70727e-08
11719354_s_at	SH3BP5	chr3p24.3	11719354_s_at	10.01	9.1575	1.45479	1.45351	1	0.8525	-1.80563	0.0259561	32.8439	4.38906e-10	9.35763	3.71735e-08
11720434_at	CLCN6	chr1p36	11720434_at	7.3175	6.01	3.43559	3.41911	1	1.3075	-2.47512	0.0398637	32.7993	4.43857e-10	9.35276	3.74001e-08
11748410_a_at	FLII	chr17p11.2	11748410_a_at	9.2125	8.2375	1.906	1.90125	1	0.975	-1.96564	0.0297152	32.8115	4.425e-10	9.35409	3.74001e-08
11755772_a_at	FOXO1	chr13q14.1	11755772_a_at	7.835	9.4825	5.46049	5.42851	1	-1.6475	3.1329	0.0502253	-32.8022	4.43528e-10	9.35308	3.74001e-08
11732331_s_at	ARL4C	chr2q37.1	11732331_s_at	8.845	10.6075	6.25099	6.21281	1	-1.7625	3.39286	0.0538141	-32.7516	4.4921e-10	9.34755	3.77865e-08
11726720_s_at	MPG	chr16p13.3	11726720_s_at	7.525	8.9675	4.18399	4.16161	1	-1.4425	2.71791	0.0440957	-32.7129	4.53609e-10	9.34332	3.7869e-08
11740173_a_at	SOCS5	chr2p21	11740173_a_at	7.355	9.735	11.4068	11.3288	1	-2.38	5.20537	0.0727623	-32.7092	4.54032e-10	9.34291	3.7869e-08
11743318_s_at	ZFC3H1	chr12q21.1	11743318_s_at	9.8875	8.495	3.89829	3.87811	1	1.3925	-2.62533	0.0425669	32.7132	4.53576e-10	9.34335	3.7869e-08
11754038_a_at	CNBP	chr3q21	11754038_a_at	9.125	10.16	2.14915	2.14245	1	-1.035	2.04911	0.0316296	-32.7225	4.52513e-10	9.34437	3.7869e-08
11754739_a_at	ARHGAP5	chr14q12	11754739_a_at	7.5225	9.005	4.41979	4.39561	1	-1.4825	2.79433	0.0453082	-32.7203	4.52763e-10	9.34413	3.7869e-08
11733149_a_at	DDX58	chr9p12	11733149_a_at	4.9475	6.655	5.86649	5.83111	1	-1.7075	3.26594	0.0522239	-32.6958	4.55577e-10	9.34144	3.78704e-08
11758344_s_at	SDCBP	chr8q12	11758344_s_at	10.2625	11.6	3.59569	3.57781	1	-1.3375	2.52713	0.0409075	-32.6957	4.55585e-10	9.34143	3.78704e-08
11716364_s_at	ASNS	chr7q21.3	11716364_s_at	11.05	9.82	3.0394	3.0258	1	1.23	-2.34567	0.0376294	32.6872	4.5656e-10	9.3405	3.78876e-08
11716149_a_at	PMEPA1	chr20q13.31-q13.33	11716149_a_at	4.255	7.69	23.7723	23.5984	1	-3.435	10.8153	0.105213	-32.6481	4.61094e-10	9.33621	3.81995e-08
11750286_x_at	PGAM1	chr10q25.3	11750286_x_at	9.29	10.3275	2.15969	2.15281	1	-1.0375	2.05267	0.0317958	-32.6301	4.63184e-10	9.33425	3.82671e-08
11751356_s_at	SDCBP	chr8q12	11751356_s_at	9.9825	11.3475	3.7456	3.72645	1	-1.365	2.57576	0.0418355	-32.6278	4.63463e-10	9.33399	3.82671e-08
11722931_a_at	GART	chr21q22.11	11722931_a_at	6.9075	5.4175	4.46495	4.4402	1	1.49	-2.80889	0.0456888	32.612	4.65318e-10	9.33225	3.83561e-08
11726625_at	CCNG2	chr4q21.1	11726625_at	7.0075	8.1575	2.65575	2.645	1	-1.15	2.21914	0.0352751	-32.6009	4.66625e-10	9.33103	3.83996e-08
11716797_s_at	LBR	chr1q42.1	11716797_s_at	9.5575	8.175	3.84259	3.82261	1	1.3825	-2.6072	0.0424252	32.5868	4.68291e-10	9.32948	3.84724e-08
11725744_x_at	SORBS1	chr10q23.33	11725744_x_at	4.6325	6.6	7.79279	7.74211	1	-1.9675	3.9109	0.0604049	-32.5719	4.70063e-10	9.32784	3.85538e-08
11758546_x_at	VDR	chr12q13.11	11758546_x_at	5.5075	7.74	10.0364	9.96811	1	-2.2325	4.69948	0.0686199	-32.5343	4.74553e-10	9.32372	3.88574e-08
11756328_s_at	TARDBP	chr1p36.22	11756328_s_at	8.8075	7.165	5.42819	5.39561	1	1.6425	-3.12206	0.0505837	32.4709	4.82243e-10	9.31673	3.94216e-08
11739025_a_at	HMGB1	chr13q12	11739025_a_at	6.83	8.85	8.2152	8.1608	1	-2.02	4.05584	0.0622341	-32.4581	4.8382e-10	9.31532	3.9485e-08
11718141_at	DKK1	chr10q11.2	11718141_at	10.135	8.9625	2.76129	2.74951	1	1.1725	-2.25402	0.0361395	32.4437	4.85589e-10	9.31373	3.95104e-08
11730290_x_at	ARHGAP5	chr14q12	11730290_x_at	7.645	8.81	2.72595	2.71445	1	-1.165	2.24233	0.0359096	-32.4425	4.85735e-10	9.3136	3.95104e-08
11722965_s_at	PLEKHA1	chr10q26.13	11722965_s_at	7.4325	8.36	1.72419	1.72051	1	-0.9275	1.90198	0.0286052	-32.4242	4.88001e-10	9.31158	3.95839e-08
11723951_a_at	TFPI	chr2q32	11723951_a_at	10.4125	9.4825	1.73355	1.7298	1	0.93	-1.90528	0.028684	32.4223	4.88244e-10	9.31136	3.95839e-08
11743405_a_at	SMIM14	chr4p14	11743405_a_at	6.04	8.105	8.58595	8.52845	1	-2.065	4.18434	0.0637164	-32.4092	4.89863e-10	9.30993	3.96244e-08
11745722_x_at	FHL1	chrXq26	11745722_x_at	9.69	11.0625	3.78739	3.76751	1	-1.3725	2.58919	0.0423541	-32.4053	4.90351e-10	9.30949	3.96244e-08
11746434_a_at	OXCT1	chr5p13.1	11746434_a_at	6.7625	5.6	2.71429	2.70281	1	1.1625	-2.23845	0.0358887	32.3918	4.92038e-10	9.308	3.96957e-08
11716331_a_at	DNAJB6	chr7q36.3	11716331_a_at	7.2875	9.305	8.19519	8.14061	1	-2.0175	4.04882	0.0623187	-32.3739	4.9429e-10	9.30602	3.97787e-08
11724275_s_at	TMEM158	chr3p21.3	11724275_s_at	10.955	12.0525	2.41819	2.40901	1	-1.0975	2.13984	0.033904	-32.3708	4.94682e-10	9.30567	3.97787e-08
11755126_s_at	AMD1	chr6q21	11755126_s_at	6.4675	8.695	9.99229	9.92351	1	-2.2275	4.68322	0.0688389	-32.3581	4.96276e-10	9.30428	3.98419e-08
11740957_x_at	SLC2A6	chr9q34	11740957_x_at	6.2675	7.9375	5.61215	5.5778	1	-1.67	3.18215	0.0516295	-32.3458	4.97835e-10	9.30291	3.99021e-08
11719073_a_at	HSPE1-MOB4 /// MOB4	chr2q33 /// chr2q33.1	11719073_a_at	7.5775	8.9425	3.7462	3.72645	1	-1.365	2.57576	0.0422652	-32.2961	5.04193e-10	9.2974	4.00858e-08
11723044_at	SMAD1	chr4q31	11723044_at	8.1275	9.565	4.15579	4.13281	1	-1.4375	2.70851	0.0445036	-32.3008	5.03587e-10	9.29793	4.00858e-08
11723785_s_at	LIMCH1	chr4p13	11723785_s_at	7.885	5.4575	11.8693	11.7855	1	2.4275	-5.3796	0.0751142	32.3174	5.01452e-10	9.29977	4.00858e-08
11739370_a_at	PPM1D	chr17q23.2	11739370_a_at	6.03	7.98	7.6556	7.605	1	-1.95	3.86375	0.0603675	-32.3021	5.03414e-10	9.29807	4.00858e-08
11747499_a_at	ICAM1	chr19p13.3-p13.2	11747499_a_at	4.8875	6.42	4.72459	4.69711	1	-1.5325	2.89287	0.0474507	-32.2967	5.04119e-10	9.29747	4.00858e-08
11716633_a_at	TMEM50A	chr1p36.11	11716633_a_at	6.53	7.865	3.58295	3.56445	1	-1.335	2.52275	0.041365	-32.2736	5.07092e-10	9.29491	4.02513e-08
11717638_at	SDC4	chr20q12	11717638_at	8.4275	9.4975	2.29815	2.2898	1	-1.07	2.09943	0.0331632	-32.2647	5.08255e-10	9.29392	4.02788e-08
11718218_at	RAB22A	chr20q13.32	11718218_at	7.305	8.6125	3.43649	3.41911	1	-1.3075	2.47512	0.0405378	-32.2538	5.09664e-10	9.29272	4.02941e-08
11718955_a_at	FBLIM1	chr1p36.21	11718955_a_at	8.6525	9.585	1.74309	1.73911	1	-0.9325	1.90858	0.0289192	-32.245	5.10818e-10	9.29173	4.02941e-08
11720039_a_at	VTA1	chr6q24.1	11720039_a_at	6.5375	7.48	1.78089	1.77661	1	-0.9425	1.92186	0.0292299	-32.2443	5.10901e-10	9.29166	4.02941e-08
11715361_a_at	ATP6V0E1	chr5q35.1	11715361_a_at	9.23	10.255	2.10815	2.10125	1	-1.025	2.03496	0.0318194	-32.213	5.15009e-10	9.28819	4.05532e-08
11739309_x_at	DLG1	chr3q29	11739309_x_at	10.3975	9.32	2.33069	2.32201	1	1.0775	-2.11038	0.033457	32.2055	5.16002e-10	9.28735	4.05667e-08
11746837_a_at	PLK2	chr5q12.1-q13.2	11746837_a_at	8.375	6.425	7.656	7.605	1	1.95	-3.86375	0.0605667	32.1959	5.17271e-10	9.28628	4.06017e-08
11716698_s_at	HBP1	chr7q22-q31	11716698_s_at	7.9825	9.2225	3.08995	3.0752	1	-1.24	2.36199	0.0385387	-32.1755	5.19985e-10	9.28401	4.07415e-08
11763708_x_at	MOK	chr14q32	11763708_x_at	8.1375	5.5375	13.6185	13.52	1	2.6	-6.06287	0.0808205	32.1701	5.20706e-10	9.28341	4.07415e-08
11723680_s_at	CNOT4	chr7q22-qter	11723680_s_at	4.485	6.0275	4.78699	4.75861	1	-1.5425	2.91299	0.0480185	-32.1231	5.27019e-10	9.27817	4.11702e-08
11747415_a_at	CKAP5	chr11p11.2	11747415_a_at	8.09	6.61	4.4062	4.3808	1	1.48	-2.78949	0.0461152	32.0936	5.31025e-10	9.27488	4.1352e-08
11753338_x_at	FHL1	chrXq26	11753338_x_at	7.7775	9.575	6.50419	6.46201	1	-1.7975	3.47617	0.0560076	-32.0938	5.30988e-10	9.27492	4.1352e-08
11715591_s_at	DYNC1H1	chr14q32	11715591_s_at	9.66	8.105	4.86515	4.83605	1	1.555	-2.93834	0.048471	32.0811	5.32734e-10	9.27349	4.14196e-08
11739230_a_at	ARL4A	chr7p21.3	11739230_a_at	5.985	7.9175	7.51949	7.46911	1	-1.9325	3.81716	0.0602552	-32.0719	5.33985e-10	9.27247	4.14515e-08
11751678_a_at	GULP1	chr2q32.3-q33	11751678_a_at	5.3725	6.9975	5.314	5.28125	1	-1.625	3.08442	0.0506878	-32.059	5.35761e-10	9.27103	4.1524e-08
11744748_x_at	FGFR1OP2	chr12p11.23	11744748_x_at	7.445	8.7725	3.54309	3.52451	1	-1.3275	2.50967	0.0414196	-32.05	5.36998e-10	9.27003	4.15546e-08
11716074_x_at	HSBP1	chr16q23.3	11716074_x_at	7.8525	9.345	4.48129	4.45511	1	-1.4925	2.81376	0.0466185	-32.0152	5.41833e-10	9.26613	4.18629e-08
11716793_a_at	CCNB2	chr15q22.2	11716793_a_at	8.675	7.2875	3.87169	3.85031	1	1.3875	-2.61625	0.0434075	31.9645	5.48953e-10	9.26046	4.23467e-08
11739847_x_at	MSR1	chr8p22	11739847_x_at	6.6575	4.6275	8.29895	8.2418	1	2.03	-4.08405	0.0635508	31.943	5.52016e-10	9.25805	4.24501e-08
11743609_a_at	FAM3C	chr7q31	11743609_a_at	7.535	8.77	3.06535	3.05045	1	-1.235	2.35381	0.0386557	-31.9487	5.51197e-10	9.25869	4.24501e-08
11724786_s_at	GSKIP	chr14q32.2	11724786_s_at	7.1025	8.38	3.28069	3.26401	1	-1.2775	2.42419	0.0400145	-31.9259	5.54447e-10	9.25614	4.25707e-08
11720355_a_at	INTS3	chr1q21.3	11720355_a_at	8.1175	6.46	5.52949	5.49461	1	1.6575	-3.15469	0.0519348	31.915	5.56014e-10	9.25491	4.26246e-08
11755208_a_at	DNASE1L1	chrXq28	11755208_a_at	8.095	6.6925	3.95619	3.93401	1	1.4025	-2.64359	0.0439589	31.9048	5.57485e-10	9.25377	4.2671e-08
11728732_a_at	STRA13	chr17q25.3	11728732_a_at	7.095	8.3725	3.28079	3.26401	1	-1.2775	2.42419	0.0400897	-31.8661	5.63092e-10	9.24942	4.28753e-08
11741588_a_at	RTEL1-TNFRSF6B /// TNFRSF6B	chr20q13.3 /// chr20q13.33	11741588_a_at	10.4975	8.6725	6.7058	6.66125	1	1.825	-3.54307	0.0572703	31.8664	5.63038e-10	9.24946	4.28753e-08
11753988_a_at	SPRY2	chr13q31.1	11753988_a_at	8.7825	9.8675	2.3638	2.35445	1	-1.085	2.12138	0.0340591	-31.8564	5.64504e-10	9.24833	4.28753e-08
11755377_a_at	NARF	chr17q25.3	11755377_a_at	7.9525	9.27	3.49009	3.47161	1	-1.3175	2.49234	0.0413468	-31.8646	5.63307e-10	9.24925	4.28753e-08
11758164_s_at	FEN1	chr11q12	11758164_s_at	7.8525	9.22	3.76079	3.74011	1	-1.3675	2.58023	0.0429191	-31.8622	5.63649e-10	9.24899	4.28753e-08
11726281_x_at	BCR	chr22q11.23	11726281_x_at	4.895	5.935	2.171	2.1632	1	-1.04	2.05623	0.03266	-31.8432	5.6643e-10	9.24685	4.28895e-08
11737559_a_at	AJAP1	chr1p36.32	11737559_a_at	6.74	8.34	5.152	5.12	1	-1.6	3.03143	0.0502402	-31.847	5.65879e-10	9.24728	4.28895e-08
11721912_at	MDM4	chr1q32	11721912_at	7.6575	5.6375	8.21775	8.1608	1	2.02	-4.05584	0.0634559	31.8331	5.67914e-10	9.24572	4.29358e-08
11758683_s_at	PHF15	chr5q31.1	11758683_s_at	7.455	9.095	5.4134	5.3792	1	-1.64	3.11666	0.051542	-31.8187	5.70032e-10	9.2441	4.303e-08
11759559_at	SLC25A37	chr8p21.2	11759559_at	4.91	6.1625	3.15339	3.13751	1	-1.2525	2.38254	0.0394079	-31.783	5.75337e-10	9.24008	4.33641e-08
11743169_a_at	LPXN	chr11q12.1	11743169_a_at	3.6575	6.0475	11.5084	11.4242	1	-2.39	5.24157	0.0752644	-31.7547	5.79573e-10	9.23689	4.36166e-08
11716710_a_at	ADM	chr11p15.4	11716710_a_at	6.7025	9.61	17.0366	16.9071	1	-2.9075	7.50317	0.0916207	-31.7341	5.82685e-10	9.23457	4.36514e-08
11743054_a_at	CHORDC1	chr11q14.3	11743054_a_at	6.8225	8.905	8.73519	8.67361	1	-2.0825	4.23541	0.0656139	-31.7387	5.8199e-10	9.23508	4.36514e-08
11753434_a_at	SLC3A2	chr11q13	11753434_a_at	7.6425	6.3475	3.3718	3.35405	1	1.295	-2.45377	0.0408154	31.7282	5.83577e-10	9.2339	4.36514e-08
11754438_x_at	GJC1	chr17q21.31	11754438_x_at	10.2425	9.3525	1.58735	1.5842	1	0.89	-1.85318	0.0280471	31.7324	5.82944e-10	9.23437	4.36514e-08
11754313_s_at	ARL4C	chr2q37.1	11754313_s_at	8.175	10.155	7.8956	7.8408	1	-1.98	3.94493	0.0624274	-31.7169	5.85298e-10	9.23262	4.37138e-08
11732925_s_at	PEAR1	chr1q23.1	11732925_s_at	9.1	7.44	5.5468	5.5112	1	1.66	-3.16017	0.0523535	31.7075	5.86717e-10	9.23157	4.37535e-08
11728733_at	ZBTB38	chr3q23	11728733_at	8.985	10.0425	2.24519	2.23661	1	-1.0575	2.08132	0.0333669	-31.6931	5.88926e-10	9.22994	4.38126e-08
11744784_a_at	TXNDC9	chr2q11.2	11744784_a_at	7.9325	8.875	1.78139	1.77661	1	-0.9425	1.92186	0.0297406	-31.6907	5.89287e-10	9.22967	4.38126e-08
11759678_at	RAB12	chr18p11.22	11759678_at	6.9725	5.8025	2.75055	2.7378	1	1.17	-2.25012	0.036943	31.6704	5.92405e-10	9.22738	4.3978e-08
11719522_at	SEMA5A	chr5p15.2	11719522_at	5.435	3.95	4.43715	4.41045	1	1.485	-2.79917	0.0469563	31.6251	5.99438e-10	9.22226	4.44332e-08
11736247_x_at	AMIGO2	chr12q13.11	11736247_x_at	9.685	10.645	1.8486	1.8432	1	-0.96	1.94531	0.0303668	-31.6135	6.01255e-10	9.22094	4.4501e-08
11720967_a_at	GPSM2	chr1p13.3	11720967_a_at	7.9825	9.0575	2.3206	2.31125	1	-1.075	2.10672	0.0340591	-31.5628	6.09265e-10	9.21519	4.49588e-08
11745940_a_at	PSD3	chr8p21.3	11745940_a_at	7.4725	9.13	5.53049	5.49461	1	-1.6575	3.15469	0.0525114	-31.5646	6.0898e-10	9.2154	4.49588e-08
11736113_at	ARHGAP18	chr6q22.33	11736113_at	9.41	8.3775	2.13999	2.13211	1	1.0325	-2.04557	0.0327291	31.5469	6.11803e-10	9.21339	4.50786e-08
11719677_a_at	MED21	chr12p11.23	11719677_a_at	7.185	8.48	3.37215	3.35405	1	-1.295	2.45377	0.0410728	-31.5294	6.14607e-10	9.2114	4.52176e-08
11758499_s_at	DTL	chr1q32	11758499_s_at	5.6525	6.88	3.02879	3.01351	1	-1.2275	2.34161	0.0389467	-31.5174	6.16527e-10	9.21005	4.52913e-08
11754647_x_at	MAN1B1	chr9q34	11754647_x_at	7.705	6.7875	1.68779	1.68361	1	0.9175	-1.88884	0.0291267	31.5003	6.193e-10	9.2081	4.54273e-08
11751145_a_at	UFL1	chr6q16.1	11751145_a_at	7.73	6.1925	4.75749	4.72781	1	1.5375	-2.90291	0.0488269	31.4888	6.21159e-10	9.2068	4.5496e-08
11718016_a_at	ADARB1	chr21q22.3	11718016_a_at	7.525	6.26	3.21735	3.20045	1	1.265	-2.40327	0.0401834	31.4806	6.22491e-10	9.20587	4.55259e-08
11720528_at	LTBP2	chr14q24	11720528_at	7.1375	8.365	3.02889	3.01351	1	-1.2275	2.34161	0.0390239	-31.455	6.26675e-10	9.20296	4.5764e-08
11745469_a_at	INPP4B	chr4q31.21	11745469_a_at	6.6825	8.2725	5.08875	5.0562	1	-1.59	3.01049	0.0505688	-31.4423	6.2877e-10	9.20151	4.58491e-08
11716266_s_at	UBE2A	chrXq24	11716266_s_at	8.57	9.4075	1.40469	1.40281	1	-0.8375	1.78695	0.0266431	-31.4341	6.30129e-10	9.20057	4.58803e-08
11725926_s_at	CLIC4	chr1p36.11	11725926_s_at	7.71	8.8425	2.57679	2.56511	1	-1.1325	2.19238	0.0360561	-31.4094	6.3422e-10	9.19776	4.611e-08
11723024_a_at	CREB3	chr9p13.3	11723024_a_at	5.805	7.285	4.4078	4.3808	1	-1.48	2.78949	0.0471483	-31.3903	6.37406e-10	9.19558	4.62734e-08
11760005_x_at	DNAJA1	chr9p13.3	11760005_x_at	8.73	10.39	5.5478	5.5112	1	-1.66	3.16017	0.0529255	-31.3648	6.41682e-10	9.19268	4.65153e-08
11746414_a_at	FAM107B	chr10p13	11746414_a_at	7.1425	8.895	6.18449	6.14251	1	-1.7525	3.36942	0.0559	-31.3506	6.44082e-10	9.19106	4.65524e-08
11757653_s_at	CDK5RAP3	chr17q21.32	11757653_s_at	9.915	8.7925	2.53139	2.52001	1	1.1225	-2.17724	0.0358047	31.3507	6.44078e-10	9.19106	4.65524e-08
11718778_s_at	PCMT1	chr6q24-q25	11718778_s_at	8.745	9.715	1.8878	1.8818	1	-0.97	1.95884	0.030956	-31.3348	6.46769e-10	9.18925	4.66782e-08
11716405_a_at	HTRA1	chr10q26.3	11716405_a_at	4.605	7.41	15.8595	15.736	1	-2.805	6.98858	0.0896355	-31.2934	6.5385e-10	9.18452	4.70158e-08
11727586_s_at	NUDT12	chr5q21.2	11727586_s_at	7.05	5.2625	6.43459	6.39031	1	1.7875	-3.45216	0.0571255	31.2907	6.54308e-10	9.18422	4.70158e-08
11758242_s_at	YAE1D1	chr7p14.1	11758242_s_at	5.9225	7.2675	3.6388	3.61805	1	-1.345	2.5403	0.0429717	-31.2997	6.52776e-10	9.18524	4.70158e-08
11744718_a_at	CTHRC1	chr8q22.3	11744718_a_at	10.0925	11.5975	4.5586	4.53005	1	-1.505	2.83825	0.0481281	-31.2707	6.57767e-10	9.18193	4.71955e-08
11718378_s_at	PRKAG2	chr7q36.1	11718378_s_at	8.455	7.155	3.3988	3.38	1	1.3	-2.46229	0.0415829	31.2629	6.59128e-10	9.18103	4.72244e-08
11725716_a_at	KIF21A	chr12q12	11725716_a_at	7.395	5.68	5.92255	5.88245	1	1.715	-3.28297	0.0548807	31.2496	6.61441e-10	9.17951	4.72798e-08
11748713_a_at	ASPM	chr1q31	11748713_a_at	8.5525	6.6425	7.34835	7.2962	1	1.91	-3.75809	0.0611358	31.2419	6.62779e-10	9.17863	4.72798e-08
11758752_x_at	YWHAZ	chr8q23.1	11758752_x_at	9.4175	10.58	2.71589	2.70281	1	-1.1625	2.23845	0.0372069	-31.2442	6.62385e-10	9.17889	4.72798e-08
11749659_s_at	HSPH1	chr13q12.3	11749659_s_at	9.985	11.9375	7.67949	7.62451	1	-1.9525	3.87045	0.0625117	-31.2341	6.64142e-10	9.17774	4.73086e-08
11723115_s_at	MTX3	chr5q14.1	11723115_s_at	8.735	7.49	3.11655	3.10005	1	1.245	-2.37019	0.0398826	31.2166	6.67217e-10	9.17573	4.7459e-08
11737149_a_at	ETNK1	chr12p12.1	11737149_a_at	3.6175	5.395	6.36299	6.31901	1	-1.7775	3.42832	0.0569672	-31.2022	6.69767e-10	9.17408	4.75718e-08
11728508_at	FKTN	chr9q31-q33	11728508_at	8.395	7.2575	2.59999	2.58781	1	1.1375	-2.19999	0.0364713	31.1889	6.72116e-10	9.17256	4.76227e-08
11753516_a_at	NADK2	chr5p13.2	11753516_a_at	3.4475	8.26	46.7058	46.3203	1	-4.8125	28.1	0.15431	-31.1872	6.72416e-10	9.17236	4.76227e-08
11715531_at	PRPF8	chr17p13.3	11715531_at	9.4475	8.515	1.74409	1.73911	1	0.9325	-1.90858	0.0299424	31.1432	6.80298e-10	9.1673	4.79923e-08
11726561_at	SAP18	chr13q12.11	11726561_at	6.6275	8.075	4.21649	4.19051	1	-1.4475	2.72735	0.0464891	-31.1363	6.81528e-10	9.16652	4.79923e-08
11743499_a_at	PSMG4	chr6p25.2	11743499_a_at	7.7925	6.7375	2.2352	2.22605	1	1.055	-2.07772	0.0338818	31.1376	6.81293e-10	9.16667	4.79923e-08
11756174_s_at	SCD	chr10q24.31	11756174_s_at	12.0275	10.955	2.31029	2.30051	1	1.0725	-2.10307	0.0344328	31.1476	6.79495e-10	9.16781	4.79923e-08
11728591_at	SHISA9	chr16p13.12	11728591_at	8.87	6.49	11.416	11.3288	1	2.38	-5.20537	0.0764749	31.1213	6.84242e-10	9.16479	4.81146e-08
11746340_a_at	NOL8	chr9q22.31	11746340_a_at	8.1325	6.795	3.59859	3.57781	1	1.3375	-2.52713	0.0429892	31.1124	6.85853e-10	9.16377	4.81592e-08
11722797_a_at	C12orf23	chr12q23.3	11722797_a_at	6.2925	7.99	5.80269	5.76301	1	-1.6975	3.24338	0.054647	-31.063	6.94899e-10	9.15808	4.85179e-08
11728376_s_at	NMU	chr4q12	11728376_s_at	5.445	3.2975	9.29289	9.22351	1	2.1475	-4.43059	0.0691009	31.0778	6.92184e-10	9.15978	4.85179e-08
11743509_a_at	UFL1	chr6q16.1	11743509_a_at	8.2875	6.59	5.80269	5.76301	1	1.6975	-3.24338	0.054647	31.063	6.94899e-10	9.15808	4.85179e-08
11752117_x_at	ACAD11 /// NPHP3 /// NPHP3-ACAD11	chr3q /// chr3q22.1	11752117_x_at	8.94	6.53	11.7062	11.6162	1	2.41	-5.31474	0.0775696	31.0689	6.93814e-10	9.15876	4.85179e-08
11744572_a_at	KLF5	chr13q22.1	11744572_a_at	4.93	7.4725	13.0303	12.9286	1	-2.5425	5.82598	0.0819765	-31.015	7.0381e-10	9.15254	4.90706e-08
11724392_at	ASPHD2	chr22q12.1	11724392_at	6.335	8.09	6.20335	6.16005	1	-1.755	3.37526	0.0566092	-31.002	7.06241e-10	9.15105	4.91706e-08
11723362_s_at	SOCS6	chr18q22.2	11723362_s_at	5.1125	6.6075	4.4988	4.47005	1	-1.495	2.81864	0.048253	-30.9825	7.09912e-10	9.1488	4.92176e-08
11724737_a_at	PDPN	chr1p36.21	11724737_a_at	5.995	7.495	4.529	4.5	1	-1.5	2.82843	0.0484088	-30.9861	7.09233e-10	9.14921	4.92176e-08
11759562_a_at	PPP4R2	chr3p13	11759562_a_at	8.49	9.6725	2.81089	2.79661	1	-1.1825	2.2697	0.0381657	-30.9833	7.09762e-10	9.14889	4.92176e-08
11743031_a_at	S100A6	chr1q21	11743031_a_at	11.0175	12.0275	2.04795	2.0402	1	-1.01	2.01391	0.0326139	-30.9684	7.12578e-10	9.14717	4.92638e-08
11763263_at	SRSF11	chr1p31	11763263_at	9.5925	8.365	3.02969	3.01351	1	1.2275	-2.34161	0.0396364	30.969	7.1247e-10	9.14723	4.92638e-08
11721041_a_at	TRAPPC11	chr4q35.1	11721041_a_at	8.38	7.23	2.658	2.645	1	1.15	-2.21914	0.0371462	30.9588	7.14406e-10	9.14605	4.9303e-08
11756383_a_at	FARSB	chr2q36.1	11756383_a_at	8.39	7.45	1.7726	1.7672	1	0.94	-1.91853	0.0303668	30.9549	7.15145e-10	9.14561	4.9303e-08
11727270_a_at	TRIM55	chr8q13.1	11727270_a_at	8.135	6.2625	7.06349	7.01251	1	1.8725	-3.66167	0.0605543	30.9227	7.21307e-10	9.14188	4.93761e-08
11732580_a_at	ME3	chr11cen-q22.3	11732580_a_at	8.785	7.4425	3.62599	3.60461	1	1.3425	-2.5359	0.0434075	30.9279	7.20312e-10	9.14248	4.93761e-08
11736604_a_at	GLG1	chr16q22.3	11736604_a_at	8.425	7.3025	2.53199	2.52001	1	1.1225	-2.17724	0.0363058	30.9179	7.22215e-10	9.14133	4.93761e-08
11736685_a_at	FGF5	chr4q21	11736685_a_at	7.275	6.2825	1.97729	1.97011	1	0.9925	-1.98963	0.0320786	30.9396	7.18057e-10	9.14384	4.93761e-08
11745234_a_at	PTPLAD2	chr9p21.3	11745234_a_at	8.4625	7.1775	3.3212	3.30245	1	1.285	-2.43682	0.0415466	30.9291	7.20072e-10	9.14262	4.93761e-08
11757744_s_at	FAM171A1	chr10p13	11757744_s_at	9.5675	8.375	2.85889	2.84411	1	1.1925	-2.28548	0.0385582	30.9273	7.20423e-10	9.14241	4.93761e-08
11715362_at	ATP6V0E1	chr5q35.1	11715362_at	8.8025	9.805	2.01759	2.01001	1	-1.0025	2.00347	0.0324519	-30.8919	7.27253e-10	9.13831	4.96517e-08
11734004_x_at	TMEM192 /// ZNF320	chr19q13.41 /// chr4q32.3	11734004_x_at	8.9775	7.5425	4.1444	4.11845	1	1.435	-2.70382	0.0464729	30.8782	7.29908e-10	9.13673	4.97231e-08
11754475_a_at	IQCK	chr16p12.3	11754475_a_at	5.1425	6.9525	6.59935	6.5522	1	-1.81	3.50642	0.0586214	-30.8761	7.30317e-10	9.13649	4.97231e-08
11724259_at	COQ10B	chr2q33.1	11724259_at	6.91	8.5725	5.56609	5.52781	1	-1.6625	3.16565	0.0538701	-30.8613	7.3321e-10	9.13477	4.97867e-08
11747230_a_at	BUB1	chr2q14	11747230_a_at	8.2275	6.8175	4.00095	3.9762	1	1.41	-2.65737	0.0456888	30.861	7.33271e-10	9.13474	4.97867e-08
11720047_a_at	ARMCX1	chrXq21.33-q22.2	11720047_a_at	8.825	7.2725	4.85269	4.82051	1	1.5525	-2.93325	0.050345	30.8372	7.37941e-10	9.13198	4.99441e-08
11732415_s_at	TIAM1	chr21q22.11	11732415_s_at	8.3075	6.8125	4.4992	4.47005	1	1.495	-2.81864	0.048502	30.8235	7.40656e-10	9.13038	4.99441e-08
11736479_s_at	FAM72A /// FAM72B /// FAM72C /// FAM72D /// LOC101060656	chr1p11.2 /// chr1q21.1 /// chr1q21.2 /// chr1q32.1	11736479_s_at	7.5275	5.2025	10.8958	10.8113	1	2.325	-5.01066	0.0754243	30.8256	7.40229e-10	9.13063	4.99441e-08
11756026_x_at	DBI	chr2q12-q21	11756026_x_at	7.8375	8.8825	2.1932	2.18405	1	-1.045	2.06337	0.0338818	-30.8425	7.36899e-10	9.13259	4.99441e-08
11758075_s_at	SLC18B1	chr6q22.3-q23.3	11758075_s_at	7.525	6.355	2.7518	2.7378	1	1.17	-2.25012	0.0379481	30.8316	7.39057e-10	9.13132	4.99441e-08
11749480_a_at	LONP1	chr19p13.2	11749480_a_at	8.88	7.5325	3.65339	3.63151	1	1.3475	-2.54471	0.0437529	30.7979	7.4573e-10	9.12742	5.02176e-08
11716499_x_at	ADRM1	chr20q13.33	11716499_x_at	7.1375	8.135	1.99759	1.99001	1	-0.9975	1.99654	0.0324519	-30.7378	7.57832e-10	9.12043	5.09629e-08
11727271_a_at	TRIM55	chr8q13.1	11727271_a_at	7.62	6.075	4.80615	4.77405	1	1.545	-2.91804	0.0503001	30.7156	7.62351e-10	9.11784	5.10465e-08
11728844_at	PROSER2	chr10p14	11728844_at	9.065	7.6175	4.21749	4.19051	1	1.4475	-2.72735	0.0471324	30.7114	7.63218e-10	9.11735	5.10465e-08
11739845_a_at	MSR1	chr8p22	11739845_a_at	6.7125	4.775	7.56399	7.50781	1	1.9375	-3.83041	0.0630871	30.7115	7.63192e-10	9.11737	5.10465e-08
11750544_a_at	COL13A1	chr10q22	11750544_a_at	7.2275	5.395	6.76529	6.71611	1	1.8325	-3.56154	0.0596525	30.7196	7.61539e-10	9.11831	5.10465e-08
11715265_at	FIG4	chr6q21	11715265_at	7.565	6.1825	3.84639	3.82261	1	1.3825	-2.6072	0.0450416	30.6939	7.66815e-10	9.11531	5.12176e-08
11744632_a_at	COX11	chr17q22	11744632_a_at	5.5775	6.9175	3.61295	3.5912	1	-1.34	2.53151	0.0436668	-30.6869	7.68247e-10	9.1145	5.12438e-08
11721755_at	ALG13	chrXq23	11721755_at	5.98	7.88	7.2738	7.22	1	-1.9	3.73213	0.0619431	-30.6733	7.71059e-10	9.11291	5.13619e-08
11726002_s_at	KRCC1	chr2p11.2	11726002_s_at	5.4775	7.5075	8.30475	8.2418	1	-2.03	4.08405	0.0662419	-30.6452	7.76894e-10	9.10964	5.14032e-08
11730404_at	MEX3B	chr15q25.2	11730404_at	6.62	8.475	6.93295	6.88205	1	-1.855	3.61752	0.060517	-30.6526	7.75366e-10	9.11049	5.14032e-08
11731183_a_at	TFPI	chr2q32	11731183_a_at	10.48	9.395	2.36535	2.35445	1	1.085	-2.12138	0.035403	30.6472	7.76491e-10	9.10986	5.14032e-08
11737896_s_at	TAF13	chr1p13.3	11737896_s_at	4.0125	5.7025	5.75275	5.7122	1	-1.69	3.22657	0.0551271	-30.6565	7.74555e-10	9.11095	5.14032e-08
11754548_a_at	RMDN1	chr8q21.3	11754548_a_at	7.975	6.8725	2.44259	2.43101	1	1.1025	-2.14726	0.0359725	30.6484	7.76228e-10	9.11001	5.14032e-08
11754008_x_at	ID3	chr1p36.13-p36.12	11754008_x_at	6.7575	4.9775	6.38295	6.3368	1	1.78	-3.43426	0.0581054	30.634	7.79251e-10	9.10832	5.14212e-08
11760441_at	---	---	11760441_at	7.08	4.8525	10.0014	9.92351	1	2.2275	-4.68322	0.0727106	30.6352	7.79002e-10	9.10846	5.14212e-08
11749764_a_at	SUV420H1	chr11q13.2	11749764_a_at	6.6375	4.8175	6.67355	6.6248	1	1.82	-3.53081	0.0594376	30.6204	7.82105e-10	9.10673	5.15405e-08
11739026_x_at	HMGB1	chr13q12	11739026_x_at	9.1375	10.185	2.20409	2.19451	1	-1.0475	2.06694	0.0342575	-30.5773	7.91227e-10	9.1017	5.18477e-08
11748140_s_at	AMD1	chr6q21	11748140_s_at	5.8925	8.575	14.5094	14.3916	1	-2.6825	6.41967	0.0876912	-30.5903	7.88458e-10	9.10322	5.18477e-08
11751415_a_at	TSC22D3	chrXq22.3	11751415_a_at	6.0575	7.5025	4.2032	4.17605	1	-1.445	2.72263	0.047244	-30.5859	7.894e-10	9.1027	5.18477e-08
11755634_x_at	PNISR	chr6q16.3	11755634_x_at	10.3225	8.8975	4.0874	4.06125	1	1.425	-2.68515	0.0466023	30.5779	7.91101e-10	9.10177	5.18477e-08
11755748_s_at	PLAC8	chr4q21.22	11755748_s_at	9.5475	8.345	2.90779	2.89201	1	1.2025	-2.30138	0.0393314	30.5735	7.92025e-10	9.10126	5.18477e-08
11725117_a_at	NLN	chr5q12.3	11725117_a_at	6.4675	5.075	3.90269	3.87811	1	1.3925	-2.62533	0.0455733	30.5552	7.95954e-10	9.09911	5.20357e-08
11715986_s_at	YPEL5	chr2p23.1	11715986_s_at	8.465	9.3975	1.74469	1.73911	1	-0.9325	1.90858	0.0305398	-30.5339	8.0053e-10	9.09662	5.21965e-08
11722421_at	TMEM168	chr7q31.32	11722421_at	7.9725	6.545	4.10189	4.07551	1	1.4275	-2.6898	0.0467475	30.5364	7.99993e-10	9.09691	5.21965e-08
11732560_s_at	RBM12B	chr8q22.1	11732560_s_at	9.03	7.26	6.3118	6.2658	1	1.77	-3.41054	0.0580277	30.5027	8.07306e-10	9.09296	5.25687e-08
11715396_s_at	BLOC1S5-TXNDC5 /// TXNDC5	chr6p /// chr6p24.3	11715396_s_at	10.7625	9.4025	3.72235	3.6992	1	1.36	-2.56685	0.0446218	30.4784	8.12627e-10	9.09011	5.28454e-08
11719562_at	SOX4	chr6p22.3	11719562_at	8.84	9.9	2.2574	2.2472	1	-1.06	2.08493	0.0348025	-30.4576	8.17203e-10	9.08767	5.3073e-08
11755205_a_at	HSPH1	chr13q12.3	11755205_a_at	10.2775	11.9175	5.41755	5.3792	1	-1.64	3.11666	0.053912	-30.42	8.25568e-10	9.08325	5.35457e-08
11725927_a_at	CLIC4	chr1p36.11	11725927_a_at	9.2125	10.4625	3.14315	3.125	1	-1.25	2.37841	0.0411095	-30.4066	8.28556e-10	9.08168	5.36689e-08
11756565_x_at	IDH3A	chr15q25.1-q25.2	11756565_x_at	6.48	7.8675	3.87499	3.85031	1	-1.3875	2.61625	0.0456393	-30.4014	8.29722e-10	9.08107	5.36739e-08
11717435_a_at	CDCA7L	chr7p15.3	11717435_a_at	8.26	6.725	4.74495	4.71245	1	1.535	-2.89788	0.050539	30.3726	8.36238e-10	9.07767	5.39745e-08
11721181_a_at	VLDLR	chr9p24	11721181_a_at	7.44	6.175	3.21935	3.20045	1	1.265	-2.40327	0.0416552	30.3684	8.37193e-10	9.07717	5.39745e-08
11745868_a_at	KIF2C	chr1p34.1	11745868_a_at	8.6025	7.2475	3.6952	3.67205	1	1.355	-2.55797	0.0446218	30.3663	8.37655e-10	9.07693	5.39745e-08
11723979_s_at	PHKA2	chrXp22.2-p22.1	11723979_s_at	6.48	5.03	4.233	4.205	1	1.45	-2.73208	0.0477827	30.3457	8.42355e-10	9.0745	5.42066e-08
11744585_a_at	ATRN	chr20p13	11744585_a_at	8.1325	6.6425	4.47035	4.4402	1	1.49	-2.80889	0.0491189	30.3345	8.4491e-10	9.07319	5.43001e-08
11723679_s_at	CD69	chr12p13	11723679_s_at	2.8225	5.9625	19.8874	19.7192	1	-3.14	8.81524	0.103554	-30.3223	8.47734e-10	9.07174	5.44106e-08
11718900_a_at	TGFBR3	chr1p33-p32	11718900_a_at	6.31	8.26	7.6638	7.605	1	-1.95	3.86375	0.0643278	-30.3135	8.49757e-10	9.07071	5.44695e-08
11723632_a_at	IRF2BPL	chr14q24.3	11723632_a_at	7.9875	9.2375	3.14335	3.125	1	-1.25	2.37841	0.0412557	-30.2988	8.53143e-10	9.06898	5.44887e-08
11747046_x_at	CAPZA2	chr7q31.2-q31.3	11747046_x_at	8.305	9.3325	2.12069	2.11151	1	-1.0275	2.03849	0.033904	-30.3061	8.51455e-10	9.06984	5.44887e-08
11751515_a_at	ZNF330	chr4q31.21	11751515_a_at	8.65	7.5425	2.46539	2.45311	1	1.1075	-2.15472	0.0365537	30.2979	8.53372e-10	9.06886	5.44887e-08
11756334_x_at	ANXA3	chr4q21.21	11756334_x_at	9.7525	8.7425	2.04875	2.0402	1	1.01	-2.01391	0.0333443	30.29	8.55193e-10	9.06794	5.45343e-08
11746345_a_at	RANBP3	chr19p13.3	11746345_a_at	6.4725	7.37	1.61569	1.61101	1	-0.8975	1.86284	0.0296391	-30.2809	8.57313e-10	9.06686	5.45989e-08
11731472_a_at	TMEM70	chr8q21.11	11731472_a_at	8.08	9.025	1.79235	1.78605	1	-0.945	1.92519	0.0312465	-30.2434	8.66103e-10	9.06243	5.50875e-08
11721071_s_at	DEF8	chr16q24.3	11721071_s_at	6.81	8.4	5.0922	5.0562	1	-1.59	3.01049	0.052583	-30.2379	8.67409e-10	9.06178	5.50995e-08
11728307_x_at	GULP1	chr2q32.3-q33	11728307_x_at	8.37	9.6	3.0434	3.0258	1	-1.23	2.34567	0.0407046	-30.2177	8.72192e-10	9.05939	5.5332e-08
11736810_at	RPL27A /// SNORA3	chr11p15	11736810_at	4.175	6.3625	9.64749	9.57031	1	-2.1875	4.55515	0.0724201	-30.2057	8.75051e-10	9.05797	5.5442e-08
11759905_a_at	EXD3	chr9q34.3	11759905_a_at	9.09	7.635	4.26275	4.23405	1	1.455	-2.74157	0.0482218	30.1731	8.82877e-10	9.0541	5.58661e-08
11755151_a_at	ARNTL	chr11p15	11755151_a_at	6.065	8.66	13.5812	13.4681	1	-2.595	6.04189	0.0860709	-30.1496	8.88557e-10	9.05131	5.61534e-08
11736211_at	MRP63	chr13q12.11	11736211_at	4.7575	6.1375	3.83375	3.8088	1	-1.38	2.60268	0.0458204	-30.1176	8.96353e-10	9.04752	5.65341e-08
11759419_at	GTF2H3	chr12q24.31	11759419_at	7.2475	6.2325	2.0694	2.06045	1	1.015	-2.0209	0.0337036	30.1155	8.96876e-10	9.04727	5.65341e-08
11722989_a_at	BTAF1	chr10q22-q23	11722989_a_at	10.3	8.51	6.457	6.4082	1	1.79	-3.45815	0.0594629	30.1028	8.99986e-10	9.04576	5.66577e-08
11749061_x_at	STOM	chr9q34.1	11749061_x_at	8.465	7.01	4.26295	4.23405	1	1.455	-2.74157	0.0483466	30.0952	9.01858e-10	9.04486	5.67032e-08
11740193_s_at	UBE2A	chrXq24	11740193_s_at	7.005	7.8625	1.47419	1.47061	1	-0.8575	1.8119	0.0284997	-30.088	9.0363e-10	9.04401	5.67422e-08
11727362_x_at	TUBA1A	chr12q13.12	11727362_x_at	8.8175	10.1475	3.56035	3.5378	1	-1.33	2.51403	0.0442151	-30.0803	9.05559e-10	9.04308	5.6791e-08
11722413_a_at	SLC7A1	chr13q12.3	11722413_a_at	9.715	8.48	3.06855	3.05045	1	1.235	-2.35381	0.0410728	30.0685	9.08467e-10	9.04169	5.6901e-08
11723250_a_at	EML2	chr19q13.32	11723250_a_at	6.08	4.6575	4.07429	4.04701	1	1.4225	-2.6805	0.0473236	30.059	9.1085e-10	9.04055	5.69778e-08
11739926_a_at	ANK3	chr10q21	11739926_a_at	5.5325	7.0075	4.3814	4.35125	1	-1.475	2.77984	0.0491189	-30.0292	9.18324e-10	9.037	5.73725e-08
11734792_at	SNAPC1	chr14q22	11734792_at	7.445	5.31	9.19055	9.11645	1	2.135	-4.39237	0.0711301	30.0154	9.21786e-10	9.03537	5.7516e-08
11722934_s_at	CHML	chr1q42-qter	11722934_s_at	8.215	5.7675	12.0811	11.9805	1	2.4475	-5.4547	0.0815714	30.0044	9.24589e-10	9.03405	5.76179e-08
11721753_a_at	ALG13	chrXq23	11721753_a_at	4.3975	5.875	4.39639	4.36601	1	-1.4775	2.78466	0.0492567	-29.9959	9.26731e-10	9.03305	5.7637e-08
11729733_a_at	ZNF281	chr1q32.1	11729733_a_at	8.71	7.7175	1.97839	1.97011	1	0.9925	-1.98963	0.0330951	29.9894	9.28403e-10	9.03226	5.7637e-08
11754394_a_at	SYNJ2	chr6q25.3	11754394_a_at	7.375	8.315	1.7736	1.7672	1	-0.94	1.91853	0.0313427	-29.9911	9.27976e-10	9.03246	5.7637e-08
11732143_at	TSR1	chr17p13.3	11732143_at	7.945	7.035	1.6616	1.6562	1	0.91	-1.87905	0.0303668	29.967	9.34133e-10	9.02959	5.7847e-08
11748139_a_at	RNF14	chr5q23.3-q31.1	11748139_a_at	5.8475	7.4225	4.9972	4.96125	1	-1.575	2.97935	0.0525544	-29.9689	9.33626e-10	9.02983	5.7847e-08
11717763_a_at	MGLL	chr3q21.3	11717763_a_at	9.2175	7.94	3.28429	3.26401	1	1.2775	-2.42419	0.0426376	29.9618	9.35453e-10	9.02898	5.78561e-08
11717771_a_at	OTUB1	chr11q13.1	11717771_a_at	7.035	7.985	1.8118	1.805	1	-0.95	1.93187	0.0317246	-29.9452	9.39747e-10	9.02699	5.79761e-08
11720020_x_at	RTEL1-TNFRSF6B /// TNFRSF6B	chr20q13.3 /// chr20q13.33	11720020_x_at	10.4875	8.56	7.48939	7.43051	1	1.9275	-3.80395	0.0643629	29.9474	9.3918e-10	9.02725	5.79761e-08
11762875_a_at	RPL4	chr15q22	11762875_a_at	6.19	3.6525	12.9873	12.8778	1	2.5375	-5.80582	0.0847932	29.9257	9.44782e-10	9.02467	5.82139e-08
11763382_a_at	NUMB	chr14q24.3	11763382_a_at	4.935	3.2925	5.43579	5.39561	1	1.6425	-3.12206	0.0549218	29.9061	9.49894e-10	9.02232	5.84559e-08
11731076_a_at	LONRF1	chr8p23.1	11731076_a_at	6.6225	5.6475	1.909	1.90125	1	0.975	-1.96564	0.0326139	29.8952	9.52747e-10	9.02102	5.84854e-08
11736507_s_at	FRMD6	chr14q22.1	11736507_s_at	10.5025	9.6325	1.51795	1.5138	1	0.87	-1.82766	0.0291009	29.896	9.52548e-10	9.02111	5.84854e-08
11747606_a_at	NCAPD2	chr12p13.3	11747606_a_at	9.1775	7.87	3.44099	3.41911	1	1.3075	-2.47512	0.0437529	29.8837	9.55782e-10	9.01964	5.85987e-08
11721133_at	GFPT2	chr5q34-q35	11721133_at	4.7175	6.97	10.232	10.1475	1	-2.2525	4.76508	0.0753943	-29.8763	9.57745e-10	9.01875	5.86461e-08
11754184_a_at	ALDH1A3	chr15q26.3	11754184_a_at	11.5425	10.67	1.52679	1.52251	1	0.8725	-1.83083	0.0292299	29.8495	9.64826e-10	9.01555	5.90064e-08
11718191_at	VEZF1	chr17q22	11718191_at	8.075	9.03	1.83115	1.82405	1	-0.955	1.93858	0.0320081	-29.8362	9.68389e-10	9.01395	5.91221e-08
11747047_a_at	MAP3K7CL	chr21q22.3	11747047_a_at	9.75	8.625	2.54495	2.53125	1	1.125	-2.18102	0.0377093	29.8335	9.69116e-10	9.01362	5.91221e-08
11763997_a_at	IL31RA	chr5q11.2	11763997_a_at	8.5075	9.595	2.37749	2.36531	1	-1.0875	2.12505	0.0364713	-29.818	9.73263e-10	9.01177	5.93017e-08
11756790_a_at	ITGA3	chr17q21.33	11756790_a_at	9.395	8.3	2.41055	2.39805	1	1.095	-2.13613	0.0367386	29.8051	9.76721e-10	9.01023	5.94389e-08
11719161_a_at	GPT2	chr16q12.1	11719161_a_at	5.975	4.965	2.0494	2.0402	1	1.01	-2.01391	0.0339262	29.7705	9.86125e-10	9.00607	5.98634e-08
11732095_a_at	TTC8	chr14q31.3	11732095_a_at	6.4825	8.0975	5.2554	5.21645	1	-1.615	3.06312	0.0542461	-29.7717	9.85778e-10	9.00622	5.98634e-08
11729201_at	C6orf120	chr6q27	11729201_at	8.5	7.6425	1.47449	1.47061	1	0.8575	-1.8119	0.0288149	29.7589	9.89291e-10	9.00468	5.99817e-08
11745828_x_at	BNIP3L	chr8p21	11745828_x_at	8.965	9.9	1.75495	1.74845	1	-0.935	1.91189	0.0314386	-29.7405	9.94337e-10	9.00247	6.02136e-08
11728857_at	CEP19	chr3q29	11728857_at	3.395	5.735	11.0442	10.9512	1	-2.34	5.06303	0.0787255	-29.7235	9.99023e-10	9.00042	6.0349e-08
11757347_s_at	RNF144A	chr2p25.2	11757347_s_at	4.04	5.43	3.8906	3.8642	1	-1.39	2.62079	0.0467636	-29.724	9.98893e-10	9.00048	6.0349e-08
11743151_a_at	GLS	chr2q32-q34	11743151_a_at	3.9225	9.82	70.2057	69.561	1	-5.8975	59.6107	0.198548	-29.7031	1.00469e-09	8.99797	6.06173e-08
11720972_at	TOP2A	chr17q21-q22	11720972_at	9.1225	7.5875	4.747	4.71245	1	1.535	-2.89788	0.051746	29.6641	1.01561e-09	8.99327	6.09862e-08
11728776_s_at	VDR	chr12q13.11	11728776_s_at	5.7825	8.065	10.508	10.4196	1	-2.2825	4.8652	0.0769362	-29.6674	1.01467e-09	8.99367	6.09862e-08
11729119_a_at	HSPA1A /// HSPA1B	chr6p21.3	11729119_a_at	7.865	9.6375	6.33289	6.28351	1	-1.7725	3.41645	0.0597534	-29.6636	1.01576e-09	8.99321	6.09862e-08
11758140_s_at	CPSF6	chr12q15	11758140_s_at	8.2225	5.6975	12.8616	12.7512	1	2.525	-5.75573	0.0851034	29.6698	1.01401e-09	8.99396	6.09862e-08
11732212_at	ZKSCAN1	chr7q22	11732212_at	9.2325	7.9425	3.34975	3.3282	1	1.29	-2.44528	0.0435287	29.6356	1.02368e-09	8.98984	6.13237e-08
11746149_x_at	BCHE	chr3q26.1-q26.2	11746149_x_at	9.165	8.2	1.87015	1.86245	1	0.965	-1.95206	0.0325677	29.6306	1.02511e-09	8.98923	6.13237e-08
11747105_a_at	HSPH1	chr13q12.3	11747105_a_at	8.5025	10.8075	10.7166	10.626	1	-2.305	4.94167	0.0777828	-29.6338	1.0242e-09	8.98962	6.13237e-08
11753514_s_at	PNRC1	chr6q15	11753514_s_at	6.6275	8.4675	6.82535	6.7712	1	-1.84	3.5801	0.062113	-29.6234	1.02716e-09	8.98836	6.1367e-08
11757315_s_at	TAB2	chr6q25.1	11757315_s_at	9.0725	10.0275	1.8314	1.82405	1	-0.955	1.93858	0.0322425	-29.6193	1.02832e-09	8.98787	6.1367e-08
11762107_at	CAST	chr5q15	11762107_at	6.945	4.39	13.1697	13.056	1	2.555	-5.87667	0.0862805	29.6127	1.03022e-09	8.98707	6.14059e-08
11758294_s_at	ARMCX1	chrXq21.33-q22.2	11758294_s_at	8.53	7.09	4.1766	4.1472	1	1.44	-2.71321	0.048657	29.5949	1.03532e-09	8.98492	6.16355e-08
11718895_at	RFC1	chr4p14-p13	11718895_at	7.91	9.1	2.8492	2.8322	1	-1.19	2.28153	0.0402583	-29.5591	1.0457e-09	8.98059	6.20702e-08
11736859_a_at	FAM89B	chr11q13	11736859_a_at	6.845	8.1075	3.20819	3.18781	1	-1.2625	2.39911	0.0427081	-29.5611	1.04512e-09	8.98084	6.20702e-08
11744889_a_at	LMNB1	chr5q23.2	11744889_a_at	8.2375	6.8375	3.94735	3.92	1	1.4	-2.63902	0.0473713	29.5537	1.04726e-09	8.97994	6.20702e-08
11757295_x_at	KIAA0391 /// PSMA6	chr14q13 /// chr14q13.2	11757295_x_at	9.9875	10.8475	1.48335	1.4792	1	-0.86	1.81504	0.0291009	-29.5524	1.04766e-09	8.97978	6.20702e-08
11727969_a_at	SLC14A1	chr18q11-q12	11727969_a_at	3.5675	5.62	8.49579	8.42551	1	-2.0525	4.14824	0.069492	-29.5358	1.05251e-09	8.97777	6.21659e-08
11747342_a_at	TTF2	chr1p22	11747342_a_at	7.365	5.965	3.9474	3.92	1	1.4	-2.63902	0.0474031	29.5339	1.05306e-09	8.97755	6.21659e-08
11753880_x_at	CDKN3	chr14q22	11753880_x_at	6.7425	4.5125	10.0305	9.9458	1	2.23	-4.69134	0.0755041	29.5348	1.0528e-09	8.97766	6.21659e-08
11718021_s_at	SSFA2	chr2q31.3	11718021_s_at	8.8675	9.7625	1.6074	1.60205	1	-0.895	1.85961	0.0303171	-29.5213	1.05679e-09	8.97601	6.21816e-08
11727959_s_at	ING1	chr13q34	11727959_s_at	5.58	7.5075	7.49139	7.43051	1	-1.9275	3.80395	0.0652919	-29.5213	1.05678e-09	8.97601	6.21816e-08
11754295_a_at	FAM107B	chr10p13	11754295_a_at	5.4575	7.3025	6.863	6.80805	1	-1.845	3.59253	0.0624997	-29.5202	1.05711e-09	8.97588	6.21816e-08
11749122_a_at	MAP7D3	chrXq26.3	11749122_a_at	9.0175	7.36	5.53709	5.49461	1	1.6575	-3.15469	0.0561687	29.5093	1.06031e-09	8.97457	6.22955e-08
11743068_at	SIAH2	chr3q25	11743068_at	8.4125	9.4675	2.2374	2.22605	1	-1.055	2.07772	0.0357836	-29.4827	1.06821e-09	8.97135	6.26846e-08
11755522_a_at	LPXN	chr11q12.1	11755522_a_at	4.55	7.9275	23.0231	22.815	1	-3.3775	10.3927	0.114577	-29.478	1.06963e-09	8.97077	6.26936e-08
11749589_x_at	CTSS	chr1q21	11749589_x_at	5.68	7.0925	4.01859	3.99031	1	-1.4125	2.66198	0.0479557	-29.4543	1.07674e-09	8.96789	6.30351e-08
11721146_a_at	MKI67	chr10q26.2	11721146_a_at	5.6375	4.535	2.44439	2.43101	1	1.1025	-2.14726	0.0374489	29.4401	1.08101e-09	8.96617	6.30605e-08
11734920_s_at	PCYOX1L	chr5q32	11734920_s_at	6.6675	4.82	6.88199	6.82651	1	1.8475	-3.59876	0.0627521	29.4412	1.08066e-09	8.96631	6.30605e-08
11747458_a_at	MOK	chr14q32	11747458_a_at	6.71	4.1825	12.889	12.7765	1	2.5275	-5.76572	0.085852	29.4402	1.08097e-09	8.96619	6.30605e-08
11725822_a_at	JPH1	chr8q21	11725822_a_at	7.1825	4.4825	14.7099	14.58	1	2.7	-6.49802	0.0917767	29.4192	1.08733e-09	8.96364	6.32052e-08
11734794_a_at	MED31	chr17p13.1	11734794_a_at	7.58	9.185	5.19155	5.15205	1	-1.605	3.04196	0.0545505	-29.4223	1.08641e-09	8.96401	6.32052e-08
11763168_s_at	ALG13	chrXq23	11763168_s_at	8.7475	7.24	4.57879	4.54511	1	1.5075	-2.84317	0.0512343	29.4236	1.086e-09	8.96417	6.32052e-08
11749774_x_at	MAP3K7CL	chr21q22.3	11749774_x_at	8.2875	7.1725	2.5004	2.48645	1	1.115	-2.16595	0.0379084	29.413	1.08924e-09	8.96288	6.32415e-08
11719581_a_at	BPGM	chr7q33	11719581_a_at	3.7425	6.8175	19.083	18.9112	1	-3.075	8.42689	0.104596	-29.3989	1.09355e-09	8.96116	6.32726e-08
11721423_a_at	AMZ2	chr17q24.2	11721423_a_at	9.485	8.44	2.19515	2.18405	1	1.045	-2.06337	0.0355727	29.3765	1.10042e-09	8.95844	6.32726e-08
11723387_a_at	PTAR1	chr9q21.12	11723387_a_at	7.7	5.9	6.5324	6.48	1	1.8	-3.4822	0.0612588	29.3835	1.09825e-09	8.9593	6.32726e-08
11723633_s_at	IRF2BPL	chr14q24.3	11723633_s_at	9.5025	10.4875	1.9492	1.94045	1	-0.985	1.97931	0.0335244	-29.3815	1.09887e-09	8.95905	6.32726e-08
11725930_s_at	HSPA5	chr9q33.3	11725930_s_at	12.08	11.2275	1.45759	1.45351	1	0.8525	-1.80563	0.0290232	29.3731	1.10148e-09	8.95802	6.32726e-08
11728306_s_at	GULP1	chr2q32.3-q33	11728306_s_at	8.8575	9.9675	2.47795	2.4642	1	-1.11	2.15846	0.0377492	-29.4046	1.09181e-09	8.96185	6.32726e-08
11743000_at	CD83	chr6p23	11743000_at	4.2925	5.9525	5.55435	5.5112	1	-1.66	3.16017	0.0565294	-29.3653	1.1039e-09	8.95707	6.32726e-08
11744481_s_at	OPN3	chr1q43	11744481_s_at	6.855	8.2	3.64295	3.61805	1	-1.345	2.5403	0.0457875	-29.3748	1.10094e-09	8.95824	6.32726e-08
11749571_a_at	ZNF692	chr1q44	11749571_a_at	7.5825	5.695	7.18389	7.12531	1	1.8875	-3.69994	0.0642224	29.3901	1.09625e-09	8.96009	6.32726e-08
11755681_x_at	HMGB1	chr13q12	11755681_x_at	9.8275	10.725	1.61659	1.61101	1	-0.8975	1.86284	0.0305398	-29.3879	1.09692e-09	8.95982	6.32726e-08
11758021_s_at	DDX3X	chrXp11.3-p11.23	11758021_s_at	10.5725	11.5675	1.9892	1.98005	1	-0.995	1.99308	0.0338818	-29.3668	1.10342e-09	8.95726	6.32726e-08
11729684_at	THAP10	chr15q23	11729684_at	5.295	7.1275	6.77089	6.71611	1	-1.8325	3.56154	0.0624153	-29.3598	1.10559e-09	8.95641	6.32839e-08
11757301_s_at	SDCBP	chr8q12	11757301_s_at	11.1125	12.0025	1.58955	1.5842	1	-0.89	1.85318	0.0303171	-29.3563	1.10666e-09	8.95598	6.32839e-08
11728233_a_at	CLDN1	chr3q28-q29	11728233_a_at	7.04	8.8975	6.95729	6.90061	1	-1.8575	3.62379	0.0633253	-29.3327	1.11403e-09	8.9531	6.33596e-08
11741800_x_at	DIS3L	chr15q22.31	11741800_x_at	6.32	4.43	7.2032	7.1442	1	1.89	-3.70635	0.0644214	29.3381	1.11234e-09	8.95376	6.33596e-08
11742138_a_at	UBE2E3	chr2q32.1	11742138_a_at	9.87	10.775	1.64395	1.63805	1	-0.905	1.87254	0.0308586	-29.3273	1.1157e-09	8.95245	6.33596e-08
11743406_x_at	SMIM14	chr4p14	11743406_x_at	6.035	8.265	10.0318	9.9458	1	-2.23	4.69134	0.076001	-29.3417	1.1112e-09	8.95421	6.33596e-08
11754388_a_at	QSOX2	chr9q34.3	11754388_a_at	9.0925	7.595	4.51839	4.48501	1	1.4975	-2.82353	0.0510577	29.3296	1.115e-09	8.95272	6.33596e-08
11763593_a_at	ARHGEF28	chr5q13.2	11763593_a_at	6.6825	8.06	3.82169	3.79501	1	-1.3775	2.59818	0.0469403	-29.3458	1.10994e-09	8.9547	6.33596e-08
11730168_s_at	LITAF	chr16p13.13	11730168_s_at	6.44	7.6975	3.18329	3.16261	1	-1.2575	2.39081	0.0429191	-29.2993	1.12452e-09	8.94903	6.37872e-08
11746511_s_at	SEPHS1	chr10p14	11746511_s_at	7.515	6.345	2.7544	2.7378	1	1.17	-2.25012	0.039958	29.2807	1.1304e-09	8.94677	6.40467e-08
11716664_x_at	GDF15	chr19p13.11	11716664_x_at	10.865	9.3375	4.70189	4.66651	1	1.5275	-2.88286	0.0522239	29.2491	1.14051e-09	8.9429	6.43595e-08
11732489_a_at	NPHP3	chr3q22.1	11732489_a_at	7.465	5.8	5.58835	5.54445	1	1.665	-3.17114	0.0569275	29.2477	1.14094e-09	8.94274	6.43595e-08
11746330_a_at	GSS	chr20q11.2	11746330_a_at	7.48	6.475	2.02975	2.02005	1	1.005	-2.00694	0.0343671	29.243	1.14245e-09	8.94216	6.43595e-08
11755331_a_at	ANK2	chr4q25-q27	11755331_a_at	8.0375	6.615	4.07639	4.04701	1	1.4225	-2.6805	0.0486415	29.2446	1.14195e-09	8.94235	6.43595e-08
11758163_s_at	ZFP62	chr5q35.3	11758163_s_at	7.935	6.645	3.3506	3.3282	1	1.29	-2.44528	0.0441128	29.2432	1.14239e-09	8.94219	6.43595e-08
11716182_s_at	ALCAM	chr3q13.1	11716182_s_at	10.115	8.91	2.92235	2.90405	1	1.205	-2.30537	0.0412192	29.234	1.14537e-09	8.94105	6.44507e-08
11729124_x_at	RCN2	chr15q23	11729124_x_at	9.37	8.3025	2.29139	2.27911	1	1.0675	-2.0958	0.0365537	29.2036	1.15521e-09	8.93734	6.47934e-08
11745433_a_at	PHC2	chr1p34.3	11745433_a_at	5.81	7.6175	6.58779	6.53411	1	-1.8075	3.50035	0.0618823	-29.2087	1.15356e-09	8.93796	6.47934e-08
11759178_at	ENTPD4	chr8p21.3	11759178_at	9.1725	8.1625	2.05015	2.0402	1	1.01	-2.01391	0.0345855	29.203	1.15541e-09	8.93727	6.47934e-08
11743441_s_at	PDIA3	chr15q15	11743441_s_at	11.105	10.125	1.9296	1.9208	1	0.98	-1.97247	0.0335693	29.1933	1.15856e-09	8.93608	6.48965e-08
11715395_a_at	BLOC1S5-TXNDC5 /// TXNDC5	chr6p /// chr6p24.3	11715395_a_at	11.8825	10.6575	3.0206	3.00125	1	1.225	-2.33755	0.0419792	29.1811	1.16256e-09	8.93458	6.49483e-08
11719391_a_at	PRKDC	chr8q11	11719391_a_at	11.3	9.8825	4.04789	4.01861	1	1.4175	-2.67122	0.0485796	29.1789	1.16327e-09	8.93432	6.49483e-08
11728758_at	CHIC2	chr4q11	11728758_at	7.675	9.06	3.86395	3.83645	1	-1.385	2.61172	0.0474666	-29.1784	1.16344e-09	8.93426	6.49483e-08
11729320_a_at	SOCS5	chr2p21	11729320_a_at	7.3375	9.8425	12.6626	12.55	1	-2.505	5.67649	0.0858783	-29.1692	1.16647e-09	8.93313	6.50438e-08
11737766_at	TIGD1	chr2q37.1	11737766_at	6.725	3.5575	20.2521	20.0661	1	3.1675	-8.98488	0.108614	29.1629	1.16853e-09	8.93236	6.50852e-08
11754545_x_at	PLAT	chr8p12	11754545_x_at	5.7575	7.905	9.30369	9.22351	1	-2.1475	4.43059	0.0736569	-29.1554	1.17101e-09	8.93144	6.51495e-08
11720427_a_at	ILVBL	chr19p13.1	11720427_a_at	7.3475	6.095	3.15829	3.13751	1	1.2525	-2.38254	0.0429892	29.1352	1.17772e-09	8.92896	6.53753e-08
11727580_x_at	CSTF3	chr11p13	11727580_x_at	7.85	4.8675	17.9547	17.7906	1	2.9825	-7.90355	0.102363	29.1366	1.17724e-09	8.92914	6.53753e-08
11732730_at	AJAP1	chr1p36.32	11732730_at	6.3075	8.315	8.12909	8.06011	1	-2.0075	4.02085	0.0689263	-29.1253	1.18102e-09	8.92774	6.54848e-08
11748762_x_at	KLF5	chr13q22.1	11748762_x_at	4.59	7.1275	12.9941	12.8778	1	-2.5375	5.80582	0.0871746	-29.1083	1.18672e-09	8.92565	6.56531e-08
11755489_a_at	EXOC7	chr17q25.1	11755489_a_at	7.8175	6.795	2.10159	2.09101	1	1.0225	-2.03144	0.0351254	29.11	1.18615e-09	8.92586	6.56531e-08
11754245_x_at	SDCBP	chr8q12	11754245_x_at	10.38	11.5875	2.93479	2.91611	1	-1.2075	2.30937	0.0414922	-29.1018	1.18888e-09	8.92486	6.56988e-08
11743128_x_at	CD82	chr11p11.2	11743128_x_at	7.2625	8.375	2.48969	2.47531	1	-1.1125	2.1622	0.0382445	-29.0891	1.19316e-09	8.9233	6.58617e-08
11739601_at	AASS	chr7q31.3	11739601_at	8.075	5.8425	10.0561	9.96811	1	2.2325	-4.69948	0.0767795	29.0768	1.19733e-09	8.92179	6.60179e-08
11716424_a_at	PCDHGA1 /// PCDHGA10 /// PCDHGA11 /// PCDHGA12 /// PCDHGA2 /// PCDHGA3 /// PCDHGA4 /// PCDHGA5 /// PCDHGA6 /// PCDHGA7 /// PCDHGA8 /// PCDHGA9 /// PCDHGB1 /// PCDHGB2 /// PCDHGB3 /// PCDHGB4 /// PCDHGB5 /// PCDHGB6 /// PCDHGB7 /// PCDHGC3 /// PCDHGC4 /// PCDHGC5	chr5q31	11716424_a_at	9.19	10.2175	2.12239	2.11151	1	-1.0275	2.03849	0.0353817	-29.0405	1.20971e-09	8.91732	6.64791e-08
11744027_s_at	TMEM181	chr6q25.3	11744027_s_at	9.685	8.75	1.75575	1.74845	1	0.935	-1.91189	0.0321957	29.0411	1.20949e-09	8.9174	6.64791e-08
11756397_x_at	PTOV1	chr19q13.33	11756397_x_at	6.63	7.7875	2.69609	2.67961	1	-1.1575	2.23071	0.0398637	-29.0364	1.21109e-09	8.91682	6.64791e-08
11759014_at	ZNF281	chr1q32.1	11759014_at	9.1975	8.19	2.04019	2.03011	1	1.0075	-2.01042	0.0346942	29.0395	1.21005e-09	8.9172	6.64791e-08
11752076_s_at	sept10	chr2q13	11752076_s_at	9.8175	10.66	1.42369	1.41961	1	-0.8425	1.79315	0.0290232	-29.0285	1.21381e-09	8.91585	6.64803e-08
11756196_a_at	LOC100996643 /// MTHFD1L	chr6q25.1	11756196_a_at	8.5475	7.0725	4.3842	4.35125	1	1.475	-2.77984	0.0508064	29.0318	1.2127e-09	8.91625	6.64803e-08
11757336_s_at	LIMCH1	chr4p13	11757336_s_at	7.695	5.1125	13.4602	13.3386	1	2.5825	-5.98977	0.0889865	29.0213	1.21631e-09	8.91496	6.65434e-08
11723669_s_at	SEMA3C	chr7q21-q31	11723669_s_at	7.82	9.4425	5.30709	5.26501	1	-1.6225	3.07908	0.0559538	-28.9971	1.22467e-09	8.91198	6.69267e-08
11739432_at	ATP11B	chr3q27	11739432_at	7.975	6.5975	3.82259	3.79501	1	1.3775	-2.59818	0.0475141	28.9914	1.22667e-09	8.91127	6.69617e-08
11723409_s_at	MKKS	chr20p12	11723409_s_at	6.15	7.2875	2.60349	2.58781	1	-1.1375	2.19999	0.0392548	-28.9774	1.23155e-09	8.90955	6.70521e-08
11731759_s_at	RAD52	chr12p13-p12.2	11731759_s_at	6.5375	4.9525	5.0642	5.02445	1	1.585	-3.00008	0.0546883	28.9824	1.22979e-09	8.91017	6.70521e-08
11739325_a_at	PTPN2	chr18p11.3-p11.2	11739325_a_at	6.2975	5.0125	3.3252	3.30245	1	1.285	-2.43682	0.0443511	28.9734	1.23295e-09	8.90905	6.70521e-08
11743636_at	TNFAIP6	chr2q23.3	11743636_at	4.45	6.315	7.01535	6.95645	1	-1.865	3.64268	0.0643746	-28.971	1.23377e-09	8.90877	6.70521e-08
11716226_a_at	LIMA1	chr12q13	11716226_a_at	10.7675	9.82	1.80339	1.79551	1	0.9475	-1.92853	0.0327291	28.9498	1.24125e-09	8.90614	6.73842e-08
11719631_s_at	BIN1	chr2q14	11719631_s_at	5.8725	7.7575	7.167	7.10645	1	-1.885	3.69353	0.0651418	-28.9369	1.24582e-09	8.90455	6.74837e-08
11720345_a_at	USP4	chr3p21.3	11720345_a_at	9.18	7.9625	2.98409	2.96461	1	1.2175	-2.32543	0.0420688	28.9407	1.24446e-09	8.90502	6.74837e-08
11758452_s_at	CENPQ	chr6p12.3	11758452_s_at	5.985	7.1225	2.60359	2.58781	1	-1.1375	2.19999	0.0393314	-28.9209	1.25148e-09	8.90258	6.77158e-08
11739337_s_at	POLR1B	chr2q13	11739337_s_at	8.675	7.7425	1.74649	1.73911	1	0.9325	-1.90858	0.0322658	28.9006	1.25875e-09	8.90006	6.80344e-08
11717078_s_at	ATP8B5P /// ZFAND6	chr15q25.1 /// chr9p13.3	11717078_s_at	9.83	10.73	1.6262	1.62	1	-0.9	1.86607	0.0311499	-28.8925	1.26164e-09	8.89906	6.80417e-08
11740746_s_at	OPA1	chr3q28-q29	11740746_s_at	7.9225	6.18	6.12309	6.07261	1	1.7425	-3.34615	0.0603051	28.8947	1.26085e-09	8.89934	6.80417e-08
11736042_a_at	DCAF4	chr14q24.3	11736042_a_at	7.4525	6.175	3.28659	3.26401	1	1.2775	-2.42419	0.0442321	28.8818	1.26551e-09	8.89773	6.81338e-08
11758446_s_at	TSC22D1	chr13q14	11758446_s_at	6.915	9.2125	10.6522	10.557	1	-2.2975	4.91605	0.0795531	-28.8801	1.26611e-09	8.89753	6.81338e-08
11738893_s_at	TPM1	chr15q22.1	11738893_s_at	8.205	6.8975	3.44329	3.41911	1	1.3075	-2.47512	0.0453082	28.8579	1.27414e-09	8.89478	6.84614e-08
11759483_at	WWTR1	chr3q23-q24	11759483_at	8.2575	9.5	3.10849	3.08761	1	-1.2425	2.36608	0.0430592	-28.8556	1.27498e-09	8.8945	6.84614e-08
11748321_x_at	STARD4	chr5q22.1	11748321_x_at	4.135	6.8175	14.5254	14.3916	1	-2.6825	6.41967	0.0930232	-28.8369	1.2818e-09	8.89218	6.86534e-08
11748791_a_at	AP5M1	chr14q22.3	11748791_a_at	4.555	6.5625	8.13069	8.06011	1	-2.0075	4.02085	0.0696218	-28.8343	1.28273e-09	8.89186	6.86534e-08
11754236_a_at	PTPRF	chr1p34	11754236_a_at	7.2075	5.3075	7.28215	7.22	1	1.9	-3.73213	0.0658773	28.8415	1.28012e-09	8.89275	6.86534e-08
11719384_at	PRSS2 /// PRSS3	chr7q34 /// chr9p11.2	11719384_at	6.2125	8.52	10.7456	10.6491	1	-2.3075	4.95025	0.0800436	-28.828	1.28505e-09	8.89108	6.87029e-08
11717721_s_at	ST6GAL1	chr3q27-q28	11717721_s_at	8.7675	7.765	2.02019	2.01001	1	1.0025	-2.00347	0.0347808	28.8233	1.28677e-09	8.8905	6.87203e-08
11734495_a_at	GRB10	chr7p12.2	11734495_a_at	7.365	6.35	2.07115	2.06045	1	1.015	-2.0209	0.0352324	28.8087	1.29217e-09	8.88868	6.89338e-08
11726192_at	TFAP2C	chr20q13.2	11726192_at	6.5275	8.4375	7.35935	7.2962	1	-1.91	3.75809	0.0663328	-28.7942	1.29752e-09	8.88688	6.89955e-08
11741582_a_at	SLC3A2	chr11q13	11741582_a_at	8.9625	7.4925	4.35515	4.3218	1	1.47	-2.77022	0.051043	28.7993	1.29565e-09	8.88751	6.89955e-08
11758525_s_at	SOX4	chr6p22.3	11758525_s_at	9.5475	10.5025	1.8324	1.82405	1	-0.955	1.93858	0.0331632	-28.797	1.2965e-09	8.88723	6.89955e-08
11724312_a_at	SH3BP2	chr4p16.3	11724312_a_at	7.8325	6.575	3.18439	3.16261	1	1.2575	-2.39081	0.0436841	28.7862	1.30048e-09	8.8859	6.90355e-08
11728059_s_at	SERTAD3	chr19q13.2	11728059_s_at	4.795	5.975	2.8028	2.7848	1	-1.18	2.26577	0.0409994	-28.7809	1.30248e-09	8.88523	6.90355e-08
11732214_at	ZKSCAN1	chr7q22	11732214_at	9.48	8.0925	3.87899	3.85031	1	1.3875	-2.61625	0.0482062	28.7826	1.30184e-09	8.88544	6.90355e-08
11736229_a_at	CRIM1	chr2p21	11736229_a_at	10.285	9.245	2.175	2.1632	1	1.04	-2.05623	0.0361603	28.7608	1.30998e-09	8.88274	6.93584e-08
11741434_s_at	sept10	chr2q13	11741434_s_at	9.7975	10.635	1.40699	1.40281	1	-0.8375	1.78695	0.0291267	-28.7537	1.31266e-09	8.88185	6.94258e-08
11718022_x_at	SSFA2	chr2q31.3	11718022_x_at	8.6925	9.5975	1.6446	1.63805	1	-0.905	1.87254	0.0314865	-28.7425	1.31685e-09	8.88046	6.95728e-08
11722850_a_at	BIRC3	chr11q22	11722850_a_at	7.305	9.535	10.036	9.9458	1	-2.23	4.69134	0.0776472	-28.7197	1.3255e-09	8.87762	6.98799e-08
11758444_s_at	DHTKD1	chr10p14	11758444_s_at	6.9175	6.0525	1.5016	1.49645	1	0.865	-1.82134	0.0301178	28.7205	1.32517e-09	8.87773	6.98799e-08
11744763_x_at	ASNS	chr7q21.3	11744763_x_at	11.5375	10.495	2.18559	2.17361	1	1.0425	-2.05979	0.0363058	28.7144	1.32748e-09	8.87697	6.99096e-08
11719447_s_at	GBP2	chr1p22.2	11719447_s_at	3.335	6.985	26.904	26.645	1	-3.65	12.5533	0.127259	-28.6817	1.33999e-09	8.8729	7.02297e-08
11722801_s_at	SS18	chr18q11.2	11722801_s_at	7.32	8.6175	3.39109	3.36701	1	-1.2975	2.45803	0.0452417	-28.6793	1.34092e-09	8.8726	7.02297e-08
11723229_s_at	PHF23	chr17p13.1	11723229_s_at	6.6975	7.785	2.37929	2.36531	1	-1.0875	2.12505	0.0379283	-28.6725	1.34353e-09	8.87175	7.02297e-08
11747285_a_at	TOM1L1	chr17q23.2	11747285_a_at	7.42	6.5875	1.39019	1.38611	1	0.8325	-1.78077	0.0290232	28.684	1.33912e-09	8.87318	7.02297e-08
11756220_x_at	ROBO3	chr11q24.2	11756220_x_at	7.6525	6.2725	3.83735	3.8088	1	1.38	-2.60268	0.0481281	28.6735	1.34316e-09	8.87187	7.02297e-08
11757410_s_at	C6orf106	chr6p21.31	11757410_s_at	5.7225	7.0925	3.78175	3.7538	1	-1.37	2.58471	0.0477512	-28.6904	1.33667e-09	8.87398	7.02297e-08
11757926_s_at	SLC9A9	chr3q24	11757926_s_at	4.19	6.6925	12.6415	12.525	1	-2.5025	5.66667	0.0872436	-28.684	1.3391e-09	8.87319	7.02297e-08
11719554_at	CTSS	chr1q21	11719554_at	6.4	7.9775	5.01749	4.97701	1	-1.5775	2.98452	0.0550861	-28.637	1.3573e-09	8.86732	7.08631e-08
11734726_x_at	PNPT1	chr2p15	11734726_x_at	6.9875	5.96	2.12299	2.11151	1	1.0275	-2.03849	0.0358887	28.6302	1.35996e-09	8.86647	7.08631e-08
11757824_s_at	RGL1	chr1q25.3	11757824_s_at	5.1625	7.48	10.8405	10.7416	1	-2.3175	4.98468	0.0809415	-28.6318	1.35933e-09	8.86667	7.08631e-08
11719657_a_at	MMP9	chr20q11.2-q13.1	11719657_a_at	3.7625	6.895	19.8141	19.6251	1	-3.1325	8.76953	0.109442	-28.6224	1.36303e-09	8.86549	7.08732e-08
11734607_a_at	SHQ1	chr3p13	11734607_a_at	6.8075	8.1525	3.6448	3.61805	1	-1.345	2.5403	0.0469884	-28.6241	1.36235e-09	8.86571	7.08732e-08
11722379_at	GNG11	chr7q21	11722379_at	9.395	10.2575	1.49299	1.48781	1	-0.8625	1.81819	0.0301428	-28.6138	1.3664e-09	8.86442	7.09368e-08
11744353_at	TATDN2	chr3p25.3	11744353_at	6.84	8.255	4.03515	4.00445	1	-1.415	2.6666	0.0494549	-28.6119	1.36713e-09	8.86419	7.09368e-08
11757464_x_at	PLXNB2	chr22q13.33	11757464_x_at	10.075	9.1575	1.69079	1.68361	1	0.9175	-1.88884	0.0320786	28.6016	1.37118e-09	8.86291	7.10721e-08
11718771_x_at	SELK	chr3p21.31	11718771_x_at	9.225	10.075	1.4498	1.445	1	-0.85	1.8025	0.0297659	-28.5562	1.38922e-09	8.85723	7.18562e-08
11736609_at	MSX1	chr4p16.2	11736609_at	7.53	8.6	2.3032	2.2898	1	-1.07	2.09943	0.037469	-28.5569	1.38893e-09	8.85732	7.18562e-08
11720915_x_at	PGAM1	chr10q25.3	11720915_x_at	9.2225	10.195	1.90089	1.89151	1	-0.9725	1.96224	0.0340812	-28.5348	1.39782e-09	8.85455	7.2213e-08
11757747_s_at	LPIN1	chr2p25.1	11757747_s_at	8.9875	7.9475	2.17535	2.1632	1	1.04	-2.05623	0.0364506	28.5317	1.39905e-09	8.85417	7.2213e-08
11719421_a_at	ABCC1	chr16p13.1	11719421_a_at	8.31	7.2125	2.42369	2.40901	1	1.0975	-2.13984	0.03848	28.5213	1.40327e-09	8.85286	7.23552e-08
11759124_at	FBXL17	chr5q21.3	11759124_at	7.5175	8.3525	1.3988	1.39445	1	-0.835	1.78386	0.0293071	-28.4914	1.41543e-09	8.84911	7.2906e-08
11747937_a_at	DNAJB6	chr7q36.3	11747937_a_at	7.35	9.285	7.55515	7.48845	1	-1.935	3.82378	0.0679252	-28.4872	1.41714e-09	8.84859	7.29178e-08
11744618_a_at	DUSP6	chr12q22-q23	11744618_a_at	9.19	10.1325	1.78489	1.77661	1	-0.9425	1.92186	0.0330951	-28.4786	1.42068e-09	8.8475	7.29477e-08
11757723_a_at	CD163L1	chr12p13.3	11757723_a_at	3.5975	5.3075	5.89815	5.8482	1	-1.71	3.27161	0.0600424	-28.4799	1.42015e-09	8.84766	7.29477e-08
11723939_a_at	CCNB1	chr5q12	11723939_a_at	9.3675	8.315	2.22829	2.21551	1	1.0525	-2.07412	0.0369633	28.4742	1.4225e-09	8.84695	7.29647e-08
11727970_a_at	SLC14A1	chr18q11-q12	11727970_a_at	2.7625	6.125	22.8346	22.6128	1	-3.3625	10.2852	0.118123	-28.4662	1.42579e-09	8.84594	7.29818e-08
11762400_s_at	PPIL2	chr22q11.21	11762400_s_at	6.1575	5.16	2.00049	1.99001	1	0.9975	-1.99654	0.0350396	28.4678	1.42512e-09	8.84615	7.29818e-08
11744950_s_at	FAM71D /// SF3B4	chr14q23.3 /// chr1q21.2	11744950_s_at	6.405	7.345	1.7754	1.7672	1	-0.94	1.91853	0.0330267	-28.4618	1.42759e-09	8.8454	7.29984e-08
11716224_a_at	CKAP5	chr11p11.2	11716224_a_at	8.5175	7.1625	3.6998	3.67205	1	1.355	-2.55797	0.0476249	28.4515	1.43185e-09	8.8441	7.314e-08
11734069_s_at	SSR3	chr3q25.31	11734069_s_at	10.815	10.0675	1.11909	1.11751	1	0.7475	-1.67888	0.0263018	28.4201	1.44492e-09	8.84016	7.37312e-08
11757507_s_at	DSP	chr6p24	11757507_s_at	9.855	8.645	2.9484	2.9282	1	1.21	-2.31338	0.0425846	28.414	1.44745e-09	8.8394	7.37838e-08
11719678_a_at	MED21	chr12p11.23	11719678_a_at	6.695	8.0375	3.63179	3.60461	1	-1.3425	2.5359	0.04726	-28.4067	1.45052e-09	8.83848	7.38344e-08
11732287_at	DZIP3	chr3q13.13	11732287_at	7.945	6.5775	3.76869	3.74011	1	1.3675	-2.58023	0.0481437	28.4045	1.45143e-09	8.8382	7.38344e-08
11759450_x_at	DDI2 /// RSC1A1	chr1p36.1 /// chr1p36.21	11759450_x_at	5.5975	7.0125	4.0358	4.00445	1	-1.415	2.6666	0.0498491	-28.3856	1.4594e-09	8.83583	7.41632e-08
11743838_a_at	ATR	chr3q23	11743838_a_at	7.2775	6.3525	1.719	1.71125	1	0.925	-1.89868	0.0326139	28.3622	1.46937e-09	8.83287	7.4593e-08
11721454_a_at	SERPINA1	chr14q32.1	11721454_a_at	3.7475	6.5675	16.0591	15.9048	1	-2.82	7.06162	0.0994606	-28.3529	1.47331e-09	8.83171	7.46025e-08
11723227_at	SGCB	chr4q12	11723227_at	7.2975	8.455	2.69739	2.67961	1	-1.1575	2.23071	0.0408339	-28.3466	1.47603e-09	8.8309	7.46025e-08
11724495_a_at	TMED4	chr7p13	11724495_a_at	8.705	7.9275	1.21159	1.20901	1	0.7775	-1.71416	0.0274228	28.3523	1.47357e-09	8.83163	7.46025e-08
11743163_at	ATF1	chr12q13	11743163_at	6.9225	8.125	2.91199	2.89201	1	-1.2025	2.30138	0.0424252	-28.344	1.47713e-09	8.83058	7.46025e-08
11763816_a_at	EIF3M	chr11p13	11763816_a_at	6.9575	4.92	8.37869	8.30281	1	2.0375	-4.10534	0.0718776	28.3468	1.47593e-09	8.83094	7.46025e-08
11720628_s_at	ATP6V1D	chr14q23-q24.2	11720628_s_at	8.98	9.8425	1.49329	1.48781	1	-0.8625	1.81819	0.030441	-28.3335	1.48166e-09	8.82925	7.46784e-08
11759538_at	RPS28	chr19p13.2	11759538_at	6.9375	5.6025	3.5914	3.56445	1	1.335	-2.52275	0.0471164	28.3341	1.48139e-09	8.82933	7.46784e-08
11750293_a_at	RAD51C	chr17q25.1	11750293_a_at	6.2575	7.495	3.08459	3.06281	1	-1.2375	2.3579	0.0436841	-28.3284	1.48384e-09	8.82861	7.47117e-08
11722799_a_at	SS18	chr18q11.2	11722799_a_at	6.0925	7.835	6.12559	6.07261	1	-1.7425	3.34615	0.0615408	-28.3146	1.48981e-09	8.82687	7.48598e-08
11753435_x_at	SLC3A2	chr11q13	11753435_x_at	7.9425	6.6675	3.275	3.25125	1	1.275	-2.41999	0.0450249	28.3177	1.48846e-09	8.82726	7.48598e-08
11741367_a_at	SDCBP	chr8q12	11741367_a_at	9.4475	10.8925	4.2094	4.17605	1	-1.445	2.72263	0.051043	-28.3095	1.49201e-09	8.82623	7.48938e-08
11723784_a_at	LIMCH1	chr4p13	11723784_a_at	5.555	3.5675	7.97229	7.90031	1	1.9875	-3.96549	0.0702247	28.302	1.49526e-09	8.82528	7.49557e-08
11755815_a_at	CDH4	chr20q13.3	11755815_a_at	8.035	7.085	1.8138	1.805	1	0.95	-1.93187	0.0335693	28.2996	1.49629e-09	8.82499	7.49557e-08
11721142_a_at	MKI67	chr10q26.2	11721142_a_at	7.505	4.61	16.926	16.762	1	2.895	-7.43844	0.102311	28.2961	1.49784e-09	8.82453	7.49574e-08
11748180_a_at	SERPINB8	chr18q22.1	11748180_a_at	4.9875	7.365	11.4124	11.305	1	-2.3775	5.19636	0.0840441	-28.2887	1.50105e-09	8.8236	7.50402e-08
11754573_a_at	LPIN1	chr2p25.1	11754573_a_at	9.4275	8.315	2.49109	2.47531	1	1.1125	-2.1622	0.0393314	28.2853	1.50254e-09	8.82317	7.50402e-08
11715589_at	DYNC1H1	chr14q32	11715589_at	8.9375	7.2625	5.6596	5.61125	1	1.675	-3.19319	0.0592346	28.2774	1.50599e-09	8.82218	7.51227e-08
11728909_s_at	B3GALTL	chr13q12.3	11728909_s_at	6.0575	8.1025	8.441	8.36405	1	-2.045	4.12673	0.0723265	-28.2746	1.50724e-09	8.82182	7.51227e-08
11734018_at	URB1	chr21q22.11	11734018_at	7.8775	6.0425	6.7946	6.73445	1	1.835	-3.56771	0.0649567	28.2496	1.51823e-09	8.81866	7.5594e-08
11764171_s_at	DCUN1D1	chr3q26.3	11764171_s_at	7.365	8.3275	1.86219	1.85281	1	-0.9625	1.94868	0.0340812	-28.2414	1.52187e-09	8.81762	7.56988e-08
11746886_x_at	RAD52	chr12p13-p12.2	11746886_x_at	5.2375	3.5075	6.03835	5.9858	1	1.73	-3.31728	0.0613325	28.2069	1.53723e-09	8.81326	7.63857e-08
11720672_a_at	PPM1A	chr14q23.1	11720672_a_at	8.3675	7.03	3.60529	3.57781	1	1.3375	-2.52713	0.0474507	28.1871	1.54612e-09	8.81076	7.67504e-08
11719853_s_at	sept10	chr2q13	11719853_s_at	9.7325	10.615	1.56399	1.55761	1	-0.8825	1.84357	0.0313187	-28.1781	1.55021e-09	8.80961	7.68196e-08
11753599_x_at	FHL1	chrXq26	11753599_x_at	6.165	8.275	8.9874	8.9042	1	-2.11	4.31691	0.0748834	-28.1772	1.55064e-09	8.80949	7.68196e-08
11717679_a_at	UNC13B	chr9p13.3	11717679_a_at	7.3175	6.38	1.76629	1.75781	1	0.9375	-1.91521	0.0332765	28.173	1.55251e-09	8.80897	7.68352e-08
11721006_s_at	TMCO3	chr13q34	11721006_s_at	7.86	8.745	1.57295	1.56645	1	-0.885	1.84676	0.0314386	-28.1501	1.56293e-09	8.80606	7.72735e-08
11743808_a_at	DHCR7	chr11q13.4	11743808_a_at	9.0575	7.6825	3.811	3.78125	1	1.375	-2.59368	0.0488731	28.1341	1.57027e-09	8.80403	7.75582e-08
11743095_at	TMEM65	chr8q24.13	11743095_at	6.3525	8.12	6.30379	6.24811	1	-1.7675	3.40463	0.062848	-28.1234	1.57518e-09	8.80267	7.77228e-08
11763707_at	CCDC93	chr2q14.1	11763707_at	5.3475	3.5775	6.32175	6.2658	1	1.77	-3.41054	0.0629796	28.1043	1.58399e-09	8.80025	7.80797e-08
11747534_a_at	RSU1	chr10p13	11747534_a_at	8.1125	9.065	1.82369	1.81451	1	-0.9525	1.93522	0.033904	-28.094	1.58879e-09	8.79893	7.81598e-08
11758325_s_at	TOB1	chr17q21	11758325_s_at	8.605	9.9075	3.41879	3.39301	1	-1.3025	2.46656	0.0463594	-28.0957	1.58799e-09	8.79915	7.81598e-08
11723863_a_at	DOCK10	chr2q36.2	11723863_a_at	7.3475	8.585	3.08519	3.06281	1	-1.2375	2.3579	0.0440957	-28.064	1.60283e-09	8.79511	7.86179e-08
11739640_at	DIP2A	chr21q22.3	11739640_at	8.54	7.7025	1.40769	1.40281	1	0.8375	-1.78695	0.0298416	28.0648	1.60243e-09	8.79522	7.86179e-08
11746373_s_at	RRN3 /// RRN3P1 /// RRN3P2	chr16p11.2 /// chr16p12 /// chr16p12.2	11746373_s_at	6.52	4.4725	8.46299	8.38451	1	2.0475	-4.13389	0.0729586	28.0638	1.60288e-09	8.7951	7.86179e-08
11716202_a_at	PFKM	chr12q13.3	11716202_a_at	9.38	8.32	2.261	2.2472	1	1.06	-2.08493	0.0377891	28.0504	1.60921e-09	8.79339	7.87713e-08
11726158_at	SPIN4	chrXq11.1	11726158_at	8.33	7.3375	1.98099	1.97011	1	0.9925	-1.98963	0.0353817	28.0512	1.60882e-09	8.79349	7.87713e-08
11758216_s_at	SOX9	chr17q23	11758216_s_at	5.7375	7.8075	8.65035	8.5698	1	-2.07	4.19887	0.0738101	-28.045	1.61179e-09	8.79269	7.88192e-08
11729671_s_at	FAM200B	chr4p15.32	11729671_s_at	8.8425	7.8975	1.795	1.78605	1	0.945	-1.92519	0.0337036	28.0385	1.61482e-09	8.79188	7.88893e-08
11731603_at	TMEM154	chr4q31.3	11731603_at	7.45	5.965	4.44715	4.41045	1	1.485	-2.79917	0.0529824	28.0282	1.61973e-09	8.79056	7.90509e-08
11743370_x_at	PPP1R2	chr3q29	11743370_x_at	8.1625	9.01	1.44179	1.43651	1	-0.8475	1.79938	0.0302426	-28.0234	1.622e-09	8.78995	7.90832e-08
11733199_a_at	CCDC14	chr3q21.1	11733199_a_at	7.5625	5.825	6.09179	6.03781	1	1.7375	-3.33457	0.0620281	28.0115	1.62769e-09	8.78843	7.92043e-08
11749830_a_at	IDH3A	chr15q25.1-q25.2	11749830_a_at	6.7025	7.9525	3.14815	3.125	1	-1.25	2.37841	0.0446218	-28.0132	1.62687e-09	8.78865	7.92043e-08
11743617_at	ITGA2	chr5q11.2	11743617_at	8.8625	9.6775	1.3326	1.32845	1	-0.815	1.7593	0.0291009	-28.006	1.6303e-09	8.78773	7.92529e-08
11741581_s_at	SNAP23	chr15q14	11741581_s_at	8.9475	9.98	2.14479	2.13211	1	-1.0325	2.04557	0.0368818	-27.9949	1.63566e-09	8.78631	7.9435e-08
11721435_at	STC2	chr5q35.1	11721435_at	9.27	7.9175	3.68739	3.65851	1	1.3525	-2.55354	0.048331	27.9841	1.64083e-09	8.78494	7.96076e-08
11717823_s_at	TNFAIP2	chr14q32	11717823_s_at	6.1625	8.2725	8.98875	8.9042	1	-2.11	4.31691	0.0754243	-27.9751	1.64519e-09	8.78378	7.97409e-08
11743879_at	MAML3	chr4q28	11743879_at	5.6975	7.525	6.74049	6.67951	1	-1.8275	3.54922	0.065338	-27.9699	1.64768e-09	8.78313	7.9783e-08
11754039_x_at	CNBP	chr3q21	11754039_x_at	9.4575	10.375	1.69159	1.68361	1	-0.9175	1.88884	0.032821	-27.9547	1.65508e-09	8.78118	8.00629e-08
11722163_x_at	PLK2	chr5q12.1-q13.2	11722163_x_at	9.975	7.9425	8.34009	8.26211	1	2.0325	-4.09113	0.072752	27.9374	1.66354e-09	8.77897	8.0393e-08
11725743_s_at	SORBS1	chr10q23.33	11725743_s_at	3.5375	6.0375	12.6232	12.5	1	-2.5	5.65685	0.0895178	-27.9274	1.66844e-09	8.77769	8.05507e-08
11755641_s_at	PGAP1	chr2q33.1	11755641_s_at	7.0925	5.565	4.70629	4.66651	1	1.5275	-2.88286	0.0547021	27.924	1.67012e-09	8.77725	8.05529e-08
11753010_x_at	FHL1	chrXq26	11753010_x_at	7.8725	9.515	5.44319	5.39561	1	-1.6425	3.12206	0.0588393	-27.915	1.67453e-09	8.77611	8.06867e-08
11763484_x_at	LRP10	chr14q11.2	11763484_x_at	4.88	6.13	3.1484	3.125	1	-1.25	2.37841	0.0447902	-27.9079	1.67805e-09	8.7752	8.07773e-08
11716848_a_at	PREX1	chr20q13.13	11716848_a_at	6.0875	8.2425	9.3772	9.28805	1	-2.155	4.45369	0.0772389	-27.9004	1.68173e-09	8.77424	8.0797e-08
11746316_a_at	AARS	chr16q22	11746316_a_at	9.4325	8.285	2.65169	2.63351	1	1.1475	-2.2153	0.0411278	27.9009	1.68153e-09	8.77429	8.0797e-08
11733817_s_at	FHL1	chrXq26	11733817_s_at	9.755	11.05	3.37995	3.35405	1	-1.295	2.45377	0.0464405	-27.8851	1.68934e-09	8.77228	8.10833e-08
11736029_a_at	ITGA6	chr2q31.1	11736029_a_at	9.7525	7.6575	8.862	8.77805	1	2.095	-4.27226	0.0751844	27.8648	1.69949e-09	8.76968	8.14911e-08
11723691_at	CD302 /// LY75-CD302	chr2q /// chr2q24.2	11723691_at	7.505	5.705	6.5394	6.48	1	1.8	-3.4822	0.0646081	27.8603	1.70177e-09	8.7691	8.15212e-08
11759656_a_at	KLHL7	chr7p15.3	11759656_a_at	7.4575	5.75	5.88359	5.83111	1	1.7075	-3.26594	0.0612956	27.8568	1.70353e-09	8.76865	8.15263e-08
11753616_s_at	ARL8B	chr3p26.1	11753616_s_at	6.005	7.2175	2.96189	2.94031	1	-1.2125	2.31739	0.043546	-27.8441	1.70991e-09	8.76703	8.17525e-08
11718830_s_at	EHD1	chr11q13	11718830_s_at	8.5475	9.7275	2.80475	2.7848	1	-1.18	2.26577	0.0424074	-27.8253	1.71944e-09	8.76461	8.21284e-08
200005_PM_at	EIF3D	chr22q13.1	200005_PM_at	11.4175	10.64	1.21209	1.20901	1	0.7775	-1.71416	0.0279664	27.8012	1.73175e-09	8.76152	8.2636e-08
11719032_a_at	FADS3	chr11q12-q13.1	11719032_a_at	8.3575	6.39	7.81539	7.74211	1	1.9675	-3.9109	0.07078	27.7974	1.73368e-09	8.76103	8.26483e-08
11754625_a_at	AP4B1	chr1p13.2	11754625_a_at	7.6475	6.4775	2.75735	2.7378	1	1.17	-2.25012	0.0421225	27.7762	1.74462e-09	8.7583	8.29293e-08
11757164_s_at	MIR1304 /// SNORA1 /// SNORA18 /// SNORA32 /// SNORA40 /// SNORA8 /// SNORD5 /// TAF1D	chr11q21	11757164_s_at	8.7275	6.07	14.2667	14.1246	1	2.6575	-6.30939	0.0956722	27.7771	1.74412e-09	8.75842	8.29293e-08
11761316_at	DCP1B	chr12p13.33	11761316_at	5.7925	4.2075	5.0686	5.02445	1	1.585	-3.00008	0.0570596	27.778	1.74368e-09	8.75853	8.29293e-08
11715707_a_at	MGEA5	chr10q24.1-q24.3	11715707_a_at	10.115	8.985	2.5714	2.5538	1	1.13	-2.18859	0.0407046	27.761	1.75248e-09	8.75635	8.32226e-08
11717507_at	TRAM2	chr6p21.1-p12	11717507_at	9.485	8.665	1.3494	1.3448	1	0.82	-1.76541	0.0295628	27.7375	1.76471e-09	8.75333	8.37225e-08
11717297_at	LRPPRC	chr2p21	11717297_at	7.93	6.375	4.87835	4.83605	1	1.555	-2.93834	0.0560748	27.7308	1.76822e-09	8.75246	8.37738e-08
11729052_at	PPFIBP1	chr12p12.1	11729052_at	7.2675	5.71	4.89409	4.85161	1	1.5575	-2.94343	0.0561687	27.729	1.76919e-09	8.75223	8.37738e-08
11740698_a_at	AKNAD1	chr1p13.3	11740698_a_at	3.0275	3.8675	1.41655	1.4112	1	-0.84	1.79005	0.0303171	-27.7071	1.7807e-09	8.74941	8.42382e-08
11734865_a_at	PSMC3IP	chr17q21.2	11734865_a_at	5.2925	6.8	4.58439	4.54511	1	-1.5075	2.84317	0.0544262	-27.6981	1.78548e-09	8.74825	8.43646e-08
11757721_s_at	CSRNP1	chr3p22	11757721_s_at	7.435	9.315	7.1354	7.0688	1	-1.88	3.68075	0.0678809	-27.6956	1.7868e-09	8.74792	8.43646e-08
11718195_a_at	ATP6V0D1	chr16q22.1	11718195_a_at	6.5675	8.0625	4.5086	4.47005	1	-1.495	2.81864	0.0540236	-27.6731	1.79876e-09	8.74503	8.48483e-08
11728088_at	DKK2	chr4q25	11728088_at	3.8575	6.0525	9.7308	9.63605	1	-2.195	4.5789	0.0793921	-27.6476	1.81245e-09	8.74173	8.54124e-08
11718915_a_at	RGS19	chr20q13.33	11718915_a_at	7.16	8.315	2.68715	2.66805	1	-1.155	2.22684	0.0417995	-27.6319	1.82094e-09	8.7397	8.56575e-08
11720378_a_at	SAP30L	chr5q33.2	11720378_a_at	6.545	7.99	4.21155	4.17605	1	-1.445	2.72263	0.0522959	-27.6312	1.82131e-09	8.73962	8.56575e-08
11722625_a_at	FASTKD1	chr2q31	11722625_a_at	8.4675	7.2125	3.1744	3.15005	1	1.255	-2.38667	0.0454244	27.6283	1.82287e-09	8.73924	8.56575e-08
11756918_a_at	KIF23	chr15q23	11756918_a_at	7.2275	5.8	4.10999	4.07551	1	1.4275	-2.6898	0.0517024	27.61	1.83287e-09	8.73687	8.60456e-08
11716018_s_at	RAB31	chr18p11.3	11716018_s_at	6.7225	7.7375	2.073	2.06045	1	-1.015	2.0209	0.0367796	-27.5968	1.84005e-09	8.73517	8.63003e-08
11716051_at	LAMC1	chr1q31	11716051_at	9.445	8.2525	2.86529	2.84411	1	1.1925	-2.28548	0.0432685	27.5605	1.86011e-09	8.73046	8.65822e-08
11718221_a_at	GSPT1	chr16p13.1	11718221_a_at	8.18	9.3975	2.98709	2.96461	1	-1.2175	2.32543	0.0441639	-27.5677	1.85608e-09	8.7314	8.65822e-08
11718960_at	NUFIP2	chr17q11.2	11718960_at	8.6225	7.4075	2.9748	2.95245	1	1.215	-2.32141	0.0440786	27.5644	1.85794e-09	8.73097	8.65822e-08
11722700_a_at	KIAA1109	chr4q27	11722700_a_at	9.045	8.01	2.15595	2.14245	1	1.035	-2.04911	0.0375493	27.5638	1.85828e-09	8.73089	8.65822e-08
11726820_a_at	ARHGAP9	chr12q13.3	11726820_a_at	4.9275	7.2175	10.5927	10.4882	1	-2.29	4.89056	0.0830258	-27.5818	1.84832e-09	8.73322	8.65822e-08
11745464_x_at	CDKN3	chr14q22	11745464_x_at	7.7125	5.6725	8.40415	8.3232	1	2.04	-4.11246	0.0739731	27.5776	1.85063e-09	8.73268	8.65822e-08
11750598_s_at	TPX2	chr20q11.2	11750598_s_at	8.7225	7.5975	2.549	2.53125	1	1.125	-2.18102	0.0408154	27.5631	1.85864e-09	8.7308	8.65822e-08
11755616_a_at	SLC24A6	chr12q24.13	11755616_a_at	7.985	7.035	1.8148	1.805	1	0.95	-1.93187	0.0344547	27.5725	1.85346e-09	8.73202	8.65822e-08
11728943_at	ZNF404	chr19q13.31	11728943_at	5.4075	4	3.99559	3.96211	1	1.4075	-2.65277	0.0511166	27.5351	1.87426e-09	8.72717	8.71586e-08
11754344_s_at	SPRY4	chr5q31.3	11754344_s_at	5.8225	7.2875	4.3296	4.29245	1	-1.465	2.76063	0.0532375	-27.5182	1.88373e-09	8.72498	8.75163e-08
11721450_x_at	ETF1	chr5q31.1	11721450_x_at	7.4425	8.335	1.60069	1.59311	1	-0.8925	1.85639	0.0324519	-27.5022	1.89273e-09	8.72291	8.78517e-08
11757633_x_at	FTH1	chr11q13	11757633_x_at	11.7325	12.53	1.27609	1.27201	1	-0.7975	1.73809	0.0290232	-27.478	1.90648e-09	8.71977	8.84063e-08
11716052_s_at	LAMC1	chr1q31	11716052_s_at	10.615	9.595	2.0938	2.0808	1	1.02	-2.02792	0.0371462	27.4591	1.91732e-09	8.7173	8.88258e-08
11718288_at	UBL3	chr13q12-q13	11718288_at	8.94	9.925	1.95195	1.94045	1	-0.985	1.97931	0.0359096	-27.43	1.93413e-09	8.71351	8.94782e-08
11721836_x_at	TMEM14B	chr6p25.1-p23	11721836_x_at	10.2425	9.4275	1.3332	1.32845	1	0.815	-1.7593	0.0297152	27.427	1.93584e-09	8.71313	8.94782e-08
11754644_x_at	CNN2	chr19p13.3	11754644_x_at	8.84	9.5325	0.959787	0.959112	1	-0.6925	1.61608	0.0252504	-27.4253	1.93685e-09	8.7129	8.94782e-08
11718192_s_at	VEZF1	chr17q22	11718192_s_at	8.335	9.1775	1.42539	1.41961	1	-0.8425	1.79315	0.0307364	-27.4105	1.94543e-09	8.71099	8.97902e-08
11736194_a_at	RRM2B	chr8q23.1	11736194_a_at	5.535	7.55	8.20035	8.12045	1	-2.015	4.04181	0.0735444	-27.3984	1.95251e-09	8.70941	8.99488e-08
11763520_at	PIF1	chr15q22.31	11763520_at	4.9775	3.585	3.91109	3.87811	1	1.3925	-2.62533	0.0508213	27.4	1.95161e-09	8.70961	8.99488e-08
11736006_at	MAPK1IP1L	chr14q22.3	11736006_at	7.115	7.9675	1.45969	1.45351	1	-0.8525	1.80563	0.0311258	-27.3889	1.9581e-09	8.70816	9.0122e-08
11726671_a_at	DCLRE1B	chr1p13.2	11726671_a_at	5.66	7.4275	6.30739	6.24811	1	-1.7675	3.40463	0.0645498	-27.382	1.96217e-09	8.70726	9.02251e-08
11763556_at	EIF4A1	chr17p13	11763556_at	8.1125	6.1125	8.07875	8	1	2	-4	0.0730721	27.3702	1.96909e-09	8.70573	9.04588e-08
11751739_a_at	PTPRE	chr10q26	11751739_a_at	5.435	6.405	1.8928	1.8818	1	-0.97	1.95884	0.0354879	-27.3333	1.9911e-09	8.70091	9.13848e-08
11722937_s_at	MB21D2	chr3q29	11722937_s_at	8.175	7.125	2.2196	2.205	1	1.05	-2.07053	0.0384213	27.3286	1.99389e-09	8.7003	9.1395e-08
11724011_at	SIKE1	chr1p13.2	11724011_at	9.115	8.21	1.64635	1.63805	1	0.905	-1.87254	0.0331178	27.3267	1.99503e-09	8.70005	9.1395e-08
11752349_a_at	TRAPPC11	chr4q35.1	11752349_a_at	7.5575	6.4425	2.5042	2.48645	1	1.115	-2.16595	0.0408154	27.3181	2.0002e-09	8.69893	9.15466e-08
11728745_at	C4orf46	chr4q32.1	11728745_at	5.42	6.6225	2.91429	2.89201	1	-1.2025	2.30138	0.0440274	-27.3126	2.00354e-09	8.6982	9.16146e-08
11715381_a_at	LAPTM4B	chr8q22.1	11715381_a_at	10.8625	10.07	1.26019	1.25611	1	0.7925	-1.73207	0.0290232	27.3058	2.00763e-09	8.69732	9.16261e-08
11720576_a_at	ARFGEF1	chr8q13	11720576_a_at	9.3225	8.5625	1.15815	1.1552	1	0.76	-1.69349	0.0278315	27.3072	2.00679e-09	8.6975	9.16261e-08
11739748_s_at	KLHL7	chr7p15.3	11739748_s_at	7.88	8.8225	1.78649	1.77661	1	-0.9425	1.92186	0.0345201	-27.3029	2.00937e-09	8.69694	9.16261e-08
11729195_x_at	STX16	chr20q13.32	11729195_x_at	10.6725	9.305	3.77189	3.74011	1	1.3675	-2.58023	0.0501052	27.2926	2.01563e-09	8.69559	9.18266e-08
11716150_a_at	PMEPA1	chr20q13.31-q13.33	11716150_a_at	4.5625	6.3625	6.54235	6.48	1	-1.8	3.4822	0.0659686	-27.2857	2.01981e-09	8.69469	9.18473e-08
11737711_a_at	SAP30L	chr5q33.2	11737711_a_at	5.31	6.96	5.4958	5.445	1	-1.65	3.13834	0.0604672	-27.2875	2.0187e-09	8.69493	9.18473e-08
11748382_a_at	SMURF2	chr17q22-q23	11748382_a_at	10.2	9.3125	1.58299	1.57531	1	0.8875	-1.84997	0.0325446	27.2703	2.0292e-09	8.69268	9.21892e-08
11751742_x_at	MED6	chr14q24.2	11751742_x_at	7.09	8.0775	1.96219	1.95031	1	-0.9875	1.98275	0.0362227	-27.2619	2.03436e-09	8.69157	9.23384e-08
11731045_s_at	ERLIN2	chr8p11.2	11731045_s_at	7.6225	6.2475	3.8136	3.78125	1	1.375	-2.59368	0.0504496	27.2549	2.03862e-09	8.69066	9.2447e-08
11746802_x_at	BNIP3L	chr8p21	11746802_x_at	8.8275	9.8025	1.9126	1.90125	1	-0.975	1.96564	0.0357836	-27.2471	2.04346e-09	8.68963	9.25012e-08
11760881_x_at	TTF2	chr1p22	11760881_x_at	7.1125	5.945	2.74669	2.72611	1	1.1675	-2.24622	0.0428489	27.2469	2.04357e-09	8.68961	9.25012e-08
11734020_a_at	SHANK2	chr11q13.2	11734020_a_at	8.92	7.3525	4.95919	4.91411	1	1.5675	-2.96391	0.0575457	27.2392	2.0483e-09	8.68861	9.25451e-08
11752781_s_at	TANK	chr2q24-q31	11752781_s_at	7.4375	8.49	2.23039	2.21551	1	-1.0525	2.07412	0.0386362	-27.2413	2.04703e-09	8.68887	9.25451e-08
11730961_a_at	TPM1	chr15q22.1	11730961_a_at	8.115	4.96	20.1213	19.908	1	3.155	-8.90737	0.115942	27.2118	2.06531e-09	8.68502	9.32281e-08
11723372_a_at	DOCK11	chrXq24	11723372_a_at	7.13	8.5525	4.08249	4.04701	1	-1.4225	2.6805	0.0522815	-27.2085	2.06742e-09	8.68457	9.32382e-08
11755788_a_at	KIF21A	chr12q12	11755788_a_at	5.91	4.5	4.011	3.9762	1	1.41	-2.65737	0.0518913	27.1722	2.09022e-09	8.67981	9.41802e-08
11722853_a_at	HABP4	chr9q22.3-q31	11722853_a_at	7.6225	6.6375	1.9524	1.94045	1	0.985	-1.97931	0.036285	27.1462	2.10673e-09	8.67639	9.46645e-08
11744423_a_at	IMPDH2	chr3p21.2	11744423_a_at	10.58	9.8325	1.12019	1.11751	1	0.7475	-1.67888	0.0275324	27.1499	2.10439e-09	8.67687	9.46645e-08
11757582_s_at	USP9X	chrXp11.4	11757582_s_at	7.3225	6.3375	1.9524	1.94045	1	0.985	-1.97931	0.036285	27.1462	2.10673e-09	8.67639	9.46645e-08
11743709_at	NAA15	chr4q31.1	11743709_at	7.19	5.48	5.9042	5.8482	1	1.71	-3.27161	0.0630035	27.1413	2.10982e-09	8.67575	9.4717e-08
11723365_a_at	COPS7A	chr12p13.31	11723365_a_at	8.845	8.04	1.30075	1.29605	1	0.805	-1.74715	0.0296645	27.1368	2.11273e-09	8.67516	9.47542e-08
11727520_a_at	INTS6	chr13q14.3	11727520_a_at	7.65	5.9975	5.51319	5.46151	1	1.6525	-3.14378	0.0609014	27.134	2.11449e-09	8.67479	9.47542e-08
11741135_s_at	CHN1	chr2q31.1	11741135_s_at	6.51	8.7325	9.98069	9.87901	1	-2.2225	4.66701	0.0819765	-27.1114	2.12903e-09	8.67182	9.53189e-08
11724759_s_at	CALM1 /// CALM2 /// CALM3	chr14q32.11 /// chr19q13.2-q13.3 /// chr2p21	11724759_s_at	8.0975	9.2275	2.57275	2.5538	1	-1.13	2.18859	0.0416913	-27.104	2.13386e-09	8.67083	9.54484e-08
11743592_a_at	TRIM4	chr7q22-q31.1	11743592_a_at	6.315	7.3075	1.98249	1.97011	1	-0.9925	1.98963	0.036636	-27.0908	2.14237e-09	8.6691	9.57426e-08
11717937_at	SMIM3	chr5q33.1	11717937_at	3.42	4.6225	2.91489	2.89201	1	-1.2025	2.30138	0.0444358	-27.0615	2.16153e-09	8.66524	9.65112e-08
11759835_at	PCID2	chr13q34	11759835_at	6.8925	4.27	13.9011	13.755	1	2.6225	-6.15816	0.096923	27.0576	2.16411e-09	8.66472	9.65388e-08
11726726_s_at	NABP1	chr2q32.3	11726726_s_at	9.515	8.07	4.21355	4.17605	1	1.445	-2.72263	0.0534351	27.0421	2.17427e-09	8.66269	9.6817e-08
11747151_a_at	GORASP2	chr2q31.1	11747151_a_at	8.2475	9.115	1.51229	1.50511	1	-0.8675	1.8245	0.0320786	-27.0429	2.17374e-09	8.66279	9.6817e-08
11740924_x_at	IMPDH2	chr3p21.2	11740924_x_at	11.04	10.325	1.02415	1.02245	1	0.715	-1.64148	0.0264445	27.0377	2.1772e-09	8.6621	9.686e-08
11740122_a_at	ZNF419	chr19q13.43	11740122_a_at	5.4825	4.5475	1.7584	1.74845	1	0.935	-1.91189	0.0345855	27.0345	2.17936e-09	8.66167	9.68686e-08
11727083_a_at	MINA	chr3q11.2	11727083_a_at	9.085	8.3	1.23655	1.23245	1	0.785	-1.72309	0.0290491	27.0232	2.18682e-09	8.66019	9.71126e-08
11724660_a_at	PAX8	chr2q13	11724660_a_at	6.075	8.43	11.2084	11.0921	1	-2.355	5.11594	0.0871832	-27.0121	2.19424e-09	8.65872	9.73544e-08
11757240_x_at	LOC100130557	chr1p34.2	11757240_x_at	4.685	3.4225	3.21419	3.18781	1	1.2625	-2.39911	0.0467475	27.0068	2.19776e-09	8.65802	9.74229e-08
11723689_at	CREBL2	chr12p13	11723689_at	7.11	8.0925	1.94269	1.93061	1	-0.9825	1.97589	0.0363886	-27.0002	2.20219e-09	8.65715	9.75313e-08
11757394_a_at	PWP2	chr21q22.3	11757394_a_at	7.7675	6.85	1.69289	1.68361	1	0.9175	-1.88884	0.0339927	26.9911	2.20832e-09	8.65594	9.77153e-08
11759578_s_at	LOC100996477 /// RASSF8	chr12p12.3	11759578_s_at	8.7925	10.02	3.03799	3.01351	1	-1.2275	2.34161	0.0455072	-26.9738	2.21998e-09	8.65365	9.81429e-08
11719138_at	MGME1	chr20p11.23	11719138_at	7.985	9.025	2.178	2.1632	1	-1.04	2.05623	0.0385777	-26.9586	2.23029e-09	8.65164	9.82564e-08
11719485_x_at	EPS15	chr1p32	11719485_x_at	9.045	8.1025	1.78699	1.77661	1	0.9425	-1.92186	0.0349536	26.9643	2.22637e-09	8.6524	9.82564e-08
11732213_x_at	ZKSCAN1	chr7q22	11732213_x_at	8.6675	7.28	3.88439	3.85031	1	1.3875	-2.61625	0.0514689	26.958	2.23065e-09	8.65157	9.82564e-08
11736129_a_at	SRSF5	chr14q24	11736129_a_at	10.9475	10.07	1.54769	1.54001	1	0.8775	-1.83719	0.0325446	26.963	2.22726e-09	8.65223	9.82564e-08
11756349_a_at	PDCL	chr9q12-q13	11756349_a_at	6.075	7.1475	2.31689	2.30051	1	-1.0725	2.10307	0.0397881	-26.9553	2.23251e-09	8.65121	9.82564e-08
11741501_s_at	FAM133B /// FAM133DP	chr2q24.1 /// chr7q21.2	11741501_s_at	6.5575	7.74	2.81869	2.79661	1	-1.1825	2.2697	0.0438904	-26.9421	2.2415e-09	8.64946	9.84762e-08
11753661_a_at	ID1	chr20q11	11753661_a_at	8.2975	6.335	7.78099	7.70281	1	1.9625	-3.89737	0.0728347	26.9446	2.23983e-09	8.64978	9.84762e-08
11751694_a_at	ATF1	chr12q13	11751694_a_at	6.7225	7.82	2.42669	2.40901	1	-1.0975	2.13984	0.0407601	-26.9259	2.25265e-09	8.64731	9.88777e-08
11733557_at	SHISA9	chr16p13.12	11733557_at	7.1275	5.525	5.18499	5.13601	1	1.6025	-3.03669	0.0595514	26.9095	2.26393e-09	8.64514	9.92844e-08
11728735_a_at	ZBTB38	chr3q23	11728735_a_at	8.27	9.455	2.83075	2.80845	1	-1.185	2.27363	0.0440445	-26.9046	2.2673e-09	8.64449	9.93442e-08
11718901_at	TGFBR3	chr1p33-p32	11718901_at	6.755	8.32	4.94475	4.89845	1	-1.565	2.95878	0.0581831	-26.8978	2.27201e-09	8.64359	9.94622e-08
11733877_s_at	LMO7	chr13q22.2	11733877_s_at	8.875	7.87	2.03335	2.02005	1	1.005	-2.00694	0.0373886	26.8799	2.28452e-09	8.64121	9.9878e-08
11744550_x_at	COX20	chr1q44	11744550_x_at	5.46	7.2025	6.13249	6.07261	1	-1.7425	3.34615	0.0648291	-26.8784	2.28557e-09	8.64101	9.9878e-08
11755707_a_at	YAF2	chr12q12	11755707_a_at	5.3775	6.8375	4.30235	4.2632	1	-1.46	2.75108	0.054357	-26.8595	2.29881e-09	8.6385	1.00368e-07
11728189_a_at	CXCR4	chr2q21	11728189_a_at	4.7625	8.065	22.0542	21.813	1	-3.3025	9.86624	0.122969	-26.8564	2.30096e-09	8.63809	1.00373e-07
11718234_a_at	PRPF4B	chr6p25.2	11718234_a_at	8.1625	6.6225	4.78795	4.7432	1	1.54	-2.90795	0.0573753	26.8408	2.31199e-09	8.63601	1.00676e-07
11733293_at	PHF20L1	chr8q24.22	11733293_at	6.3325	5.285	2.20989	2.19451	1	1.0475	-2.06694	0.0390239	26.8425	2.31079e-09	8.63624	1.00676e-07
11741149_x_at	SLC3A2	chr11q13	11741149_x_at	8.92	7.5675	3.69079	3.65851	1	1.3525	-2.55354	0.0504048	26.8328	2.31769e-09	8.63495	1.00746e-07
11758570_s_at	CDADC1	chr13q14.2	11758570_s_at	7.845	6.7375	2.47149	2.45311	1	1.1075	-2.15472	0.0412739	26.8329	2.31758e-09	8.63496	1.00746e-07
11727045_at	CNIH3	chr1q42.12	11727045_at	4.4	6.055	5.53135	5.47805	1	-1.655	3.14923	0.0616996	-26.8235	2.32426e-09	8.63372	1.00825e-07
11729387_x_at	RPL31	chr2q11.2	11729387_x_at	8.9575	8.1825	1.2052	1.20125	1	0.775	-1.71119	0.0288932	26.8229	2.32468e-09	8.63364	1.00825e-07
11759644_at	OSMR	chr5p13.1	11759644_at	7.325	5.77	4.88195	4.83605	1	1.555	-2.93834	0.0579757	26.8216	2.32565e-09	8.63346	1.00825e-07
11723936_a_at	SNX1	chr15q22.31	11723936_a_at	6.9375	5.9825	1.8352	1.82405	1	0.955	-1.93858	0.035615	26.8146	2.33063e-09	8.63253	1.00864e-07
11744502_a_at	PNISR	chr6q16.3	11744502_a_at	9.01	7.5625	4.22899	4.19051	1	1.4475	-2.72735	0.0539817	26.8146	2.3306e-09	8.63253	1.00864e-07
11744825_a_at	CNBP	chr3q21	11744825_a_at	10.495	11.2475	1.13569	1.13251	1	-0.7525	1.68471	0.0280739	-26.8043	2.33801e-09	8.63115	1.01094e-07
11752342_x_at	PKM	chr15q22	11752342_x_at	6.215	7.875	5.565	5.5112	1	-1.66	3.16017	0.0619431	-26.7988	2.34195e-09	8.63042	1.01176e-07
11743660_x_at	SNRNP27	chr2p13.3	11743660_x_at	7.69	8.54	1.4518	1.445	1	-0.85	1.8025	0.0317246	-26.7931	2.34606e-09	8.62966	1.01265e-07
11756458_a_at	MSH5 /// MSH5-SAPCD1 /// SAPCD1	chr6p /// chr6p21.3 /// chr6p21.33	11756458_a_at	6.3975	4.575	6.70999	6.64301	1	1.8225	-3.53694	0.068047	26.783	2.35334e-09	8.62832	1.0149e-07
11758458_x_at	GPX4	chr19p13.3	11758458_x_at	8.8725	10.1975	3.542	3.51125	1	-1.325	2.50533	0.0494854	-26.7756	2.35867e-09	8.62733	1.01631e-07
11732689_s_at	TTC14	chr3q26.33	11732689_s_at	7.745	6.3975	3.66369	3.63151	1	1.3475	-2.54471	0.050345	26.7653	2.36612e-09	8.62596	1.01856e-07
11741137_a_at	CHN1	chr2q31.1	11741137_a_at	5.02	7.715	14.6846	14.5261	1	-2.695	6.47554	0.100709	-26.7602	2.36982e-09	8.62529	1.01856e-07
11758015_s_at	HPRT1	chrXq26.1	11758015_s_at	10.4375	9.615	1.35879	1.35301	1	0.8225	-1.76847	0.0307364	26.7598	2.3701e-09	8.62523	1.01856e-07
11733782_x_at	RAB18	chr10p12.1	11733782_x_at	4.2675	6.305	8.38919	8.30281	1	-2.0375	4.10534	0.0761494	-26.7566	2.37244e-09	8.6248	1.01868e-07
11719271_s_at	GUSB	chr7q21.11	11719271_s_at	8.6625	7.5025	2.71255	2.6912	1	1.16	-2.23457	0.0433901	26.7342	2.38884e-09	8.62181	1.02483e-07
11733200_s_at	CCDC14	chr3q21.1	11733200_s_at	8.87	7.415	4.27335	4.23405	1	1.455	-2.74157	0.05444	26.7267	2.39437e-09	8.62081	1.02631e-07
11720230_at	TES	chr7q31.2	11720230_at	8.4425	9.94	4.52729	4.48501	1	-1.4975	2.82353	0.0560614	-26.7118	2.40535e-09	8.61882	1.02833e-07
11733054_a_at	SCAMP1	chr5q14.1	11733054_a_at	7.5775	6.155	4.08419	4.04701	1	1.4225	-2.6805	0.0532516	26.7128	2.40461e-09	8.61895	1.02833e-07
11748721_a_at	LONP1	chr19p13.2	11748721_a_at	8.87	7.58	3.357	3.3282	1	1.29	-2.44528	0.0482842	26.7168	2.40165e-09	8.61949	1.02833e-07
11716551_s_at	HES1	chr3q28-q29	11716551_s_at	3.05	5.0925	8.43089	8.34361	1	-2.0425	4.11959	0.0765044	-26.6978	2.41573e-09	8.61695	1.03188e-07
11717004_s_at	FKBP9 /// FKBP9L	chr7p11.1	11717004_s_at	8.2675	6.9275	3.62315	3.5912	1	1.34	-2.53151	0.0502103	26.6878	2.4232e-09	8.61561	1.03328e-07
11754151_a_at	STXBP5	chr6q24.3	11754151_a_at	5.44	7.1875	6.16879	6.10751	1	-1.7475	3.35776	0.0654761	-26.6891	2.42219e-09	8.61579	1.03328e-07
11756723_x_at	LDHA	chr11p15.4	11756723_x_at	11.0025	11.8475	1.4348	1.42805	1	-0.845	1.79626	0.0316772	-26.6754	2.43246e-09	8.61395	1.03633e-07
11724643_at	SPOPL	chr2q22.1	11724643_at	5.605	6.565	1.8548	1.8432	1	-0.96	1.94531	0.0359934	-26.6716	2.43533e-09	8.61344	1.03666e-07
11720673_a_at	PPM1A	chr14q23.1	11720673_a_at	7.81	8.71	1.629	1.62	1	-0.9	1.86607	0.0337483	-26.668	2.43796e-09	8.61297	1.03688e-07
11716024_a_at	GOLGA7	chr8p11.21	11716024_a_at	6.6625	7.7025	2.17855	2.1632	1	-1.04	2.05623	0.0390047	-26.6635	2.44139e-09	8.61236	1.03744e-07
11715252_at	RSRC1	chr3q25.32	11715252_at	7.0775	8.295	2.98939	2.96461	1	-1.2175	2.32543	0.0457052	-26.6381	2.46058e-09	8.60896	1.0438e-07
11761630_a_at	KATNBL1	chr15q14	11761630_a_at	6.1	3.4175	14.5501	14.3916	1	2.6825	-6.41967	0.100702	26.6381	2.46059e-09	8.60896	1.0438e-07
11757835_s_at	CPEB4	chr5q21	11757835_s_at	5.605	7.065	4.3032	4.2632	1	-1.46	2.75108	0.0548258	-26.6298	2.46688e-09	8.60785	1.04557e-07
11729396_a_at	NEK1	chr4q33	11729396_a_at	7.105	5.7425	3.74639	3.71281	1	1.3625	-2.5713	0.0511755	26.6241	2.47125e-09	8.60708	1.04563e-07
11735352_x_at	SLC37A2	chr11q24.2	11735352_x_at	8.7575	6.8675	7.21795	7.1442	1	1.89	-3.70635	0.0709817	26.6266	2.46934e-09	8.60742	1.04563e-07
11722255_a_at	RRAD	chr16q22	11722255_a_at	5.2225	7.2825	8.57675	8.4872	1	-2.06	4.16986	0.0773947	-26.6168	2.47678e-09	8.60611	1.04694e-07
11754710_s_at	ZNF185	chrXq28	11754710_s_at	9.15	8.015	2.59675	2.57645	1	1.135	-2.19619	0.0426552	26.6087	2.483e-09	8.60502	1.04694e-07
11759484_s_at	STAG1	chr3q22.3	11759484_s_at	8.4925	9.575	2.36119	2.34361	1	-1.0825	2.1177	0.0406861	-26.6061	2.48497e-09	8.60468	1.04694e-07
11760938_a_at	MAT2A	chr2p11.2	11760938_a_at	7.11	4.16	17.5992	17.405	1	2.95	-7.72749	0.110871	26.6076	2.48386e-09	8.60487	1.04694e-07
11763480_x_at	DLEU2	chr13q14.3	11763480_x_at	5.7725	3.3475	11.8892	11.7612	1	2.425	-5.37029	0.0911181	26.6138	2.47909e-09	8.60571	1.04694e-07
11727881_at	BBS12	chr4q27	11727881_at	4.94	6.46	4.6652	4.6208	1	-1.52	2.86791	0.0571914	-26.5774	2.50709e-09	8.60083	1.05445e-07
11746991_a_at	ATP1B1	chr1q24	11746991_a_at	9.5025	11.285	6.41939	6.35461	1	-1.7825	3.44022	0.0670664	-26.5781	2.50655e-09	8.60092	1.05445e-07
11716213_a_at	PLXNB2	chr22q13.33	11716213_a_at	9.865	8.92	1.79715	1.78605	1	0.945	-1.92519	0.0355727	26.5654	2.51648e-09	8.59921	1.0575e-07
11736998_at	NIPAL1	chr4p12	11736998_at	7.085	5.89	2.87975	2.85605	1	1.195	-2.28945	0.0449914	26.5606	2.52016e-09	8.59857	1.05815e-07
11750949_a_at	NMT2	chr10p13	11750949_a_at	8.94	7.74	2.904	2.88	1	1.2	-2.2974	0.0451918	26.5535	2.52571e-09	8.59762	1.05957e-07
11743276_s_at	STAG1	chr3q22.3	11743276_s_at	7.0025	8.9575	7.7242	7.64405	1	-1.955	3.87716	0.0736467	-26.5457	2.53186e-09	8.59656	1.06035e-07
11744898_a_at	PRRC2C	chr1q23.3	11744898_a_at	10.4675	9.4825	1.9534	1.94045	1	0.985	-1.97931	0.0371056	26.5458	2.53171e-09	8.59659	1.06035e-07
11718862_at	SEC63	chr6q21	11718862_at	7.5275	6.085	4.20079	4.16161	1	1.4425	-2.71791	0.0543708	26.5308	2.54354e-09	8.59456	1.06297e-07
11720013_a_at	ATM	chr11q22-q23	11720013_a_at	6.5525	4.65	7.31449	7.23901	1	1.9025	-3.7386	0.0717098	26.5305	2.54373e-09	8.59453	1.06297e-07
11731436_at	CETN2	chrXq28	11731436_at	8.07	9.0825	2.06459	2.05031	1	-1.0125	2.0174	0.0381657	-26.529	2.54492e-09	8.59433	1.06297e-07
11743874_a_at	SOX17	chr8q11.23	11743874_a_at	3.69	5.67	7.9234	7.8408	1	-1.98	3.94493	0.0746417	-26.5267	2.54674e-09	8.59402	1.06297e-07
11721876_s_at	SLC7A11	chr4q28-q32	11721876_s_at	10.3575	9.335	2.10579	2.09101	1	1.0225	-2.03144	0.0385582	26.5184	2.55335e-09	8.59289	1.06482e-07
11752165_s_at	PKM	chr15q22	11752165_s_at	7.1575	8.8575	5.83835	5.78	1	-1.7	3.24901	0.0641168	-26.5141	2.55672e-09	8.59232	1.06533e-07
11752577_at	FTH1	chr11q13	11752577_at	8.01	9.505	4.51295	4.47005	1	-1.495	2.81864	0.0563961	-26.5089	2.56081e-09	8.59162	1.06613e-07
11724471_x_at	MGST1	chr12p12.3-p12.1	11724471_x_at	10.3625	9.145	2.98979	2.96461	1	1.2175	-2.32543	0.045968	26.4858	2.57924e-09	8.58851	1.0729e-07
11720704_s_at	TPD52L1	chr6q22-q23	11720704_s_at	7.545	8.9875	4.20099	4.16161	1	-1.4425	2.71791	0.0544815	-26.4769	2.58638e-09	8.58731	1.07419e-07
11723012_a_at	CAPZA2	chr7q31.2-q31.3	11723012_a_at	8.545	9.7125	2.74849	2.72611	1	-1.1675	2.24622	0.0440957	-26.4765	2.5867e-09	8.58725	1.07419e-07
11717958_s_at	PATL1	chr11q12.1	11717958_s_at	5.42	6.3875	1.88439	1.87211	1	-0.9675	1.95545	0.0365537	-26.4679	2.59363e-09	8.58609	1.07616e-07
11726723_a_at	WDFY2	chr13q14.3	11726723_a_at	7.81	6.7675	2.18949	2.17361	1	1.0425	-2.05979	0.0394079	26.4541	2.60474e-09	8.58424	1.07895e-07
11748761_a_at	KLF5	chr13q22.1	11748761_a_at	3.7725	7.245	24.3927	24.1165	1	-3.4725	11.1001	0.13126	-26.4552	2.60388e-09	8.58438	1.07895e-07
11742116_x_at	LDHA	chr11p15.4	11742116_x_at	11.375	12.135	1.159	1.1552	1	-0.76	1.69349	0.0287364	-26.4473	2.61029e-09	8.58331	1.08034e-07
11733045_at	SLC7A2	chr8p22	11733045_at	5.4075	4.18	3.03939	3.01351	1	1.2275	-2.34161	0.0464243	26.4409	2.61544e-09	8.58245	1.08108e-07
11758583_s_at	TMEM154	chr4q31.3	11758583_s_at	8.805	7.55	3.17755	3.15005	1	1.255	-2.38667	0.0474666	26.4397	2.61646e-09	8.58229	1.08108e-07
11754774_s_at	NPAS2	chr2q11.2	11754774_s_at	6.905	8.09	2.83195	2.80845	1	-1.185	2.27363	0.0448574	-26.4171	2.63489e-09	8.57924	1.08779e-07
11733494_a_at	N4BP2L2	chr13q13.1	11733494_a_at	4.89	7.495	13.7238	13.5721	1	-2.605	6.08392	0.0986551	-26.4051	2.64469e-09	8.57763	1.09092e-07
11739330_s_at	WDR82	chr3p21.2	11739330_s_at	9.7375	10.4125	0.9122	0.91125	1	-0.675	1.5966	0.0255763	-26.3916	2.65582e-09	8.5758	1.09277e-07
11754375_s_at	SNX10	chr7p15.2	11754375_s_at	5.12	3.915	2.92875	2.90405	1	1.205	-2.30537	0.0456558	26.3931	2.65457e-09	8.57601	1.09277e-07
11758262_s_at	CCNJL	chr5q33.3	11758262_s_at	6.5275	7.695	2.74869	2.72611	1	-1.1675	2.24622	0.0442321	-26.3949	2.65315e-09	8.57624	1.09277e-07
11759062_s_at	SIK2	chr11q23.1	11759062_s_at	6.645	8.46	6.65715	6.58845	1	-1.815	3.5186	0.0688061	-26.3785	2.66673e-09	8.57402	1.09634e-07
11719826_x_at	ZAK	chr2q24.2	11719826_x_at	8.06	7.045	2.07515	2.06045	1	1.015	-2.0209	0.0384996	26.3639	2.67884e-09	8.57205	1.09766e-07
11724821_a_at	NEK6	chr9q33.3-q34.11	11724821_a_at	10.0325	9.1025	1.74055	1.7298	1	0.93	-1.90528	0.0352751	26.3642	2.67863e-09	8.57209	1.09766e-07
11727813_a_at	SRSF1	chr17q22	11727813_a_at	8.175	6.0025	9.54229	9.43951	1	2.1725	-4.50804	0.0823796	26.3718	2.67225e-09	8.57312	1.09766e-07
11755533_a_at	GPR125	chr4p15.2	11755533_a_at	6.9675	8.4775	4.60475	4.5602	1	-1.51	2.8481	0.0572703	-26.3662	2.67694e-09	8.57236	1.09766e-07
11719089_a_at	PCK2	chr14q11.2	11719089_a_at	8.3375	7.2425	2.4168	2.39805	1	1.095	-2.13613	0.0415466	26.3559	2.68552e-09	8.57097	1.09857e-07
11736425_x_at	STARD4	chr5q22.1	11736425_x_at	6.1025	8.2425	9.25875	9.1592	1	-2.14	4.40762	0.0811922	-26.3572	2.68444e-09	8.57115	1.09857e-07
11730594_at	EBLN2	chr3p13	11730594_at	6.7125	5.1175	5.139	5.08805	1	1.595	-3.02095	0.0605418	26.3454	2.69434e-09	8.56955	1.09883e-07
11735832_a_at	WHSC1	chr4p16.3	11735832_a_at	8.515	7.4125	2.45019	2.43101	1	1.1025	-2.14726	0.0418535	26.3419	2.69732e-09	8.56907	1.09883e-07
11737334_a_at	AMIGO2	chr12q13.11	11737334_a_at	7.965	8.965	2.014	2	1	-1	2	0.0379481	-26.3518	2.68902e-09	8.57041	1.09883e-07
11744487_x_at	CNBP	chr3q21	11744487_x_at	10.5875	11.2975	1.01035	1.0082	1	-0.71	1.6358	0.0269521	-26.3431	2.69632e-09	8.56923	1.09883e-07
11756285_s_at	IGF2BP3	chr7p11	11756285_s_at	9.6525	8.9425	1.01035	1.0082	1	0.71	-1.6358	0.0269521	26.3431	2.69632e-09	8.56923	1.09883e-07
11739061_at	SLC7A5	chr16q24.3	11739061_at	9.215	7.8125	3.97119	3.93401	1	1.4025	-2.64359	0.0532516	26.3372	2.70124e-09	8.56844	1.09952e-07
11729151_at	PIGM	chr1q23.2	11729151_at	7.5125	6.5975	1.6846	1.67445	1	0.915	-1.88557	0.0347592	26.324	2.71242e-09	8.56664	1.10225e-07
11759126_a_at	THRA	chr17q11.2	11759126_a_at	7.0575	8.2775	3.00255	2.9768	1	-1.22	2.32947	0.0463431	-26.3254	2.71124e-09	8.56683	1.10225e-07
11716457_x_at	RHOBTB3	chr5q15	11716457_x_at	10.235	9.29	1.79755	1.78605	1	0.945	-1.92519	0.0359096	26.316	2.71913e-09	8.56557	1.10407e-07
11724509_a_at	PMAIP1	chr18q21.32	11724509_a_at	9.2375	10.3225	2.3728	2.35445	1	-1.085	2.12138	0.0412557	-26.2994	2.73331e-09	8.56331	1.10891e-07
11716871_at	GAA	chr17q25.2-q25.3	11716871_at	6.745	5.58	2.73715	2.71445	1	1.165	-2.24233	0.0443171	26.2878	2.7432e-09	8.56174	1.11201e-07
11739482_x_at	PLAC8	chr4q21.22	11739482_x_at	8.02	6.41	5.2366	5.1842	1	1.61	-3.05252	0.0612588	26.2819	2.74825e-09	8.56094	1.11314e-07
11723319_a_at	KIAA1467	chr12p13.1	11723319_a_at	5.795	4.605	2.8564	2.8322	1	1.19	-2.28153	0.0453248	26.2549	2.77156e-09	8.55728	1.12077e-07
11759081_x_at	TCEB1	chr8q21.11	11759081_x_at	8.03	9.0525	2.10629	2.09101	1	-1.0225	2.03144	0.0389467	-26.2538	2.77252e-09	8.55713	1.12077e-07
11759112_at	LOC100506548 /// RPL37	chr5p13	11759112_at	7.2925	4.815	12.414	12.276	1	2.4775	-5.56932	0.094373	26.2522	2.77391e-09	8.55691	1.12077e-07
11763808_x_at	ATP6V0D1	chr16q22.1	11763808_x_at	6.015	7.69	5.66895	5.61125	1	-1.675	3.19319	0.0638108	-26.2495	2.77631e-09	8.55653	1.12082e-07
11717827_a_at	DBI	chr2q12-q21	11717827_a_at	7.895	9.0375	2.63219	2.61061	1	-1.1425	2.20763	0.043546	-26.2366	2.78748e-09	8.55479	1.12441e-07
11725548_a_at	PDE4A	chr19p13.2	11725548_a_at	6.6825	7.74	2.25369	2.23661	1	-1.0575	2.08132	0.0403144	-26.2313	2.7921e-09	8.55407	1.12535e-07
11724595_at	RP2	chrXp11.3	11724595_at	7.7675	9.2075	4.18735	4.1472	1	-1.44	2.71321	0.0549081	-26.2256	2.7971e-09	8.55329	1.12645e-07
11733020_s_at	LDHA	chr11p15.4	11733020_s_at	11.5575	12.3525	1.2694	1.26405	1	-0.795	1.73508	0.0303171	-26.2228	2.79959e-09	8.55291	1.12653e-07
11716654_a_at	EML4	chr2p21	11716654_a_at	8.14	7.0675	2.31839	2.30051	1	1.0725	-2.10307	0.0409075	26.2177	2.80409e-09	8.55221	1.12742e-07
11747678_x_at	BZW2	chr7p21.1	11747678_x_at	8.7425	7.88	1.49589	1.48781	1	0.8625	-1.81819	0.0329126	26.2058	2.81454e-09	8.55059	1.1307e-07
11726039_at	C3orf38	chr3p11.1	11726039_at	7.1675	8.1975	2.13755	2.1218	1	-1.03	2.04202	0.0393122	-26.2005	2.81921e-09	8.54987	1.13166e-07
11729319_a_at	SOCS5	chr2p21	11729319_a_at	7.04	9.6425	13.7001	13.546	1	-2.6025	6.07338	0.0993773	-26.1881	2.83021e-09	8.54818	1.13181e-07
11731533_at	MTPAP	chr10p11.23	11731533_at	7.52	6.6775	1.42689	1.41961	1	0.8425	-1.79315	0.0321723	26.1871	2.83108e-09	8.54805	1.13181e-07
11745948_a_at	CHEK1	chr11q24.2	11745948_a_at	5.3725	6.5625	2.85655	2.8322	1	-1.19	2.28153	0.0454244	-26.1974	2.82195e-09	8.54945	1.13181e-07
11757441_s_at	SRRD	chr22q12.1	11757441_s_at	5.8525	7.025	2.77289	2.74951	1	-1.1725	2.25402	0.0447734	-26.1874	2.83078e-09	8.54809	1.13181e-07
11759125_at	FBXL17	chr5q21.3	11759125_at	5.4325	6.6	2.74919	2.72611	1	-1.1675	2.24622	0.0445712	-26.1941	2.8249e-09	8.549	1.13181e-07
11726010_at	CBR4	chr4q32.3	11726010_at	8.005	6.8625	2.63239	2.61061	1	1.1425	-2.20763	0.0436841	26.1537	2.86091e-09	8.5435	1.14188e-07
11747638_a_at	FARSB	chr2q36.1	11747638_a_at	8.67	7.69	1.9342	1.9208	1	0.98	-1.97247	0.037469	26.1549	2.85979e-09	8.54367	1.14188e-07
11721488_a_at	DLC1	chr8p22	11721488_a_at	10.3875	9.515	1.53109	1.52251	1	0.8725	-1.83083	0.0333669	26.1487	2.86542e-09	8.54281	1.14276e-07
11715474_at	DDX17	chr22q13.1	11715474_at	7.7225	5.89	6.78779	6.71611	1	1.8325	-3.56154	0.070096	26.1427	2.87078e-09	8.542	1.14305e-07
11724483_s_at	SHOC2	chr10q25	11724483_s_at	8.0575	8.96	1.63889	1.62901	1	-0.9025	1.8693	0.0345201	-26.1442	2.86949e-09	8.5422	1.14305e-07
11718222_s_at	GSPT1	chr16p13.1	11718222_s_at	8.34	9.2825	1.78829	1.77661	1	-0.9425	1.92186	0.0360561	-26.1398	2.8734e-09	8.5416	1.14317e-07
11756208_a_at	SNX9	chr6q25.1-q26	11756208_a_at	8.7875	9.925	2.60939	2.58781	1	-1.1375	2.19999	0.043546	-26.1218	2.88972e-09	8.53914	1.14873e-07
11716132_a_at	FSTL3	chr19p13	11716132_a_at	6.9175	5.8325	2.3732	2.35445	1	1.085	-2.12138	0.0415466	26.1152	2.89569e-09	8.53825	1.1495e-07
11722571_at	CCNA2	chr4q27	11722571_at	8.4925	7.265	3.04029	3.01351	1	1.2275	-2.34161	0.0470044	26.1146	2.8963e-09	8.53816	1.1495e-07
11757671_a_at	FAM200B	chr4p15.32	11757671_a_at	8.9275	7.905	2.10659	2.09101	1	1.0225	-2.03144	0.039178	26.0989	2.91065e-09	8.53601	1.15426e-07
11722653_a_at	OBFC1	chr10q24.33	11722653_a_at	6.7175	7.72	2.02469	2.01001	1	-1.0025	2.00347	0.03848	-26.0525	2.95347e-09	8.52967	1.16842e-07
11742760_a_at	GORASP2	chr2q31.1	11742760_a_at	7.6775	8.5225	1.4356	1.42805	1	-0.845	1.79626	0.0324287	-26.0572	2.94912e-09	8.53031	1.16842e-07
11754349_a_at	SRSF5	chr14q24	11754349_a_at	10.97	10.1925	1.21389	1.20901	1	0.7775	-1.71416	0.0298416	26.0542	2.95187e-09	8.5299	1.16842e-07
11723408_a_at	MKKS	chr20p12	11723408_a_at	3.8775	5.4975	5.30315	5.2488	1	-1.62	3.07375	0.0622099	-26.0409	2.96431e-09	8.52808	1.17083e-07
11724724_a_at	EIF5	chr14q32.32	11724724_a_at	9.905	10.8	1.61175	1.60205	1	-0.895	1.85961	0.0343671	-26.0423	2.96296e-09	8.52827	1.17083e-07
11722423_a_at	NEDD4L	chr18q21	11722423_a_at	9.0675	7.7825	3.333	3.30245	1	1.285	-2.43682	0.0493635	26.0314	2.97321e-09	8.52678	1.17308e-07
11735319_a_at	RBMS3	chr3p24-p23	11735319_a_at	6.1525	4.4425	5.90995	5.8482	1	1.71	-3.27161	0.0656942	26.0297	2.97477e-09	8.52655	1.17308e-07
11763317_x_at	CTB-89H12.4 /// OTTHUMG00000163462	---	11763317_x_at	8.8775	6.87	8.14899	8.06011	1	2.0075	-4.02085	0.0771316	26.0269	2.97736e-09	8.52617	1.17316e-07
11752978_a_at	DR1	chr1p22.1	11752978_a_at	6.2025	7.6225	4.07235	4.0328	1	-1.42	2.67586	0.0545781	-26.0178	2.98599e-09	8.52491	1.17563e-07
11722800_a_at	SS18	chr18q11.2	11722800_a_at	7.1675	8.62	4.26139	4.21951	1	-1.4525	2.73682	0.0558461	-26.009	2.99429e-09	8.52371	1.17795e-07
11721897_a_at	DHX58	chr17q21.2	11721897_a_at	5.6925	4.2625	4.13015	4.0898	1	1.43	-2.69447	0.0550177	25.9916	3.01073e-09	8.52133	1.18283e-07
11758096_s_at	ABR	chr17p13.3	11758096_s_at	8.2875	9.265	1.92459	1.91101	1	-0.9775	1.96905	0.0376094	-25.9908	3.01148e-09	8.52122	1.18283e-07
11720206_s_at	CLDN12	chr7q21	11720206_s_at	9.1075	8.12	1.96439	1.95031	1	0.9875	-1.98275	0.0380076	25.9816	3.02025e-09	8.51996	1.18509e-07
11730282_a_at	RAD50	chr5q31	11730282_a_at	8.7025	7.5225	2.80915	2.7848	1	1.18	-2.26577	0.0454244	25.9772	3.02445e-09	8.51935	1.18509e-07
11742423_a_at	STEAP2	chr7q21.13	11742423_a_at	7.065	5.5075	4.90139	4.85161	1	1.5575	-2.94343	0.0599546	25.978	3.02373e-09	8.51946	1.18509e-07
11730747_a_at	PAIP2	chr5q31.2	11730747_a_at	8.28	9.0175	1.09129	1.08781	1	-0.7375	1.66728	0.0283938	-25.9739	3.02761e-09	8.5189	1.18539e-07
11731496_at	INHBA	chr7p15-p13	11731496_at	9.7875	8.1625	5.3364	5.28125	1	1.625	-3.08442	0.062596	25.9601	3.04085e-09	8.51701	1.18962e-07
11734687_at	MBD2	chr18q21	11734687_at	7.7725	8.6425	1.52255	1.5138	1	-0.87	1.82766	0.0335244	-25.9512	3.04946e-09	8.51578	1.19202e-07
11747752_x_at	MORF4L1	chr15q24	11747752_x_at	10.485	11.1675	0.933187	0.931612	1	-0.6825	1.60492	0.0263018	-25.9488	3.05181e-09	8.51544	1.19202e-07
11725134_a_at	GCOM1 /// POLR2M	chr15q21.3	11725134_a_at	6.005	7.42	4.04395	4.00445	1	-1.415	2.6666	0.0545505	-25.9393	3.06101e-09	8.51414	1.19466e-07
11728204_s_at	FAM120A	chr9q22.31	11728204_s_at	11.6725	10.97	0.989287	0.987012	1	0.7025	-1.62732	0.0270914	25.9308	3.06925e-09	8.51297	1.19694e-07
11718805_a_at	PUM2	chr2p22-p21	11718805_a_at	5.2775	6.8775	5.17335	5.12	1	-1.6	3.03143	0.061724	-25.9218	3.07793e-09	8.51174	1.19937e-07
11717204_at	SEL1L	chr14q31	11717204_at	9.8475	8.8175	2.13815	2.1218	1	1.03	-2.04202	0.0397692	25.8995	3.09984e-09	8.50866	1.20696e-07
11715774_s_at	IMP3	chr15q24	11715774_s_at	8.1225	8.9175	1.2698	1.26405	1	-0.795	1.73508	0.0307119	-25.8858	3.11334e-09	8.50677	1.21079e-07
11750192_x_at	CAPZA2	chr7q31.2-q31.3	11750192_x_at	8.185	9.365	2.8094	2.7848	1	-1.18	2.26577	0.0455898	-25.883	3.11608e-09	8.50639	1.21079e-07
11758658_s_at	EPM2AIP1	chr3p22.1	11758658_s_at	10.05	8.5525	4.53069	4.48501	1	1.4975	-2.82353	0.0578588	25.882	3.11707e-09	8.50625	1.21079e-07
11744440_s_at	CDK5RAP3	chr17q21.32	11744440_s_at	10.13	9.01	2.53	2.5088	1	1.12	-2.17347	0.0432859	25.8745	3.12451e-09	8.50522	1.21273e-07
11715524_a_at	COTL1	chr16q24.1	11715524_a_at	8.9	8.0775	1.35989	1.35301	1	0.8225	-1.76847	0.0317958	25.8682	3.1307e-09	8.50436	1.21322e-07
11728426_s_at	UHRF1BP1	chr6p21	11728426_s_at	8.775	7.765	2.0556	2.0402	1	1.01	-2.01391	0.0390432	25.8688	3.13018e-09	8.50443	1.21322e-07
11715814_a_at	TRAP1	chr16p13.3	11715814_a_at	9.11	7.6325	4.41029	4.36601	1	1.4775	-2.78466	0.0571255	25.8641	3.13482e-09	8.50379	1.21386e-07
11718958_s_at	LOC101060511 /// PRKAB2	chr1q21.1	11718958_s_at	8.8175	7.695	2.54139	2.52001	1	1.1225	-2.17724	0.0434075	25.8596	3.1393e-09	8.50317	1.21464e-07
11722639_a_at	SSBP3	chr1p32.3	11722639_a_at	5.6625	7.58	7.43509	7.35361	1	-1.9175	3.77768	0.0741865	-25.847	3.15186e-09	8.50143	1.21682e-07
11736025_s_at	MED28	chr4p16	11736025_s_at	6.8675	7.9525	2.3738	2.35445	1	-1.085	2.12138	0.0419792	-25.8461	3.15278e-09	8.50131	1.21682e-07
11743001_a_at	ADD2	chr2p13.3	11743001_a_at	6.3375	4.785	4.87049	4.82051	1	1.5525	-2.93325	0.060055	25.8513	3.14756e-09	8.50203	1.21682e-07
11743822_a_at	WHSC1	chr4p16.3	11743822_a_at	6.8225	5.65	2.77379	2.74951	1	1.1725	-2.25402	0.0453746	25.8404	3.15847e-09	8.50052	1.21682e-07
11756695_x_at	PCNXL4	chr14q23.1	11756695_x_at	9.51	8.58	1.7414	1.7298	1	0.93	-1.90528	0.0359934	25.8381	3.16084e-09	8.5002	1.21682e-07
11757323_x_at	TOP2B	chr3p24	11757323_x_at	10.34	9.475	1.50515	1.49645	1	0.865	-1.82134	0.0334795	25.8367	3.16222e-09	8.50001	1.21682e-07
11763226_x_at	IL8	chr4q13-q21	11763226_x_at	4.3525	9.065	44.9577	44.4153	1	-4.7125	26.2183	0.182375	-25.8396	3.15927e-09	8.50041	1.21682e-07
11730745_x_at	AKIRIN1	chr1p34.3	11730745_x_at	7.9575	8.6875	1.06915	1.0658	1	-0.73	1.65864	0.028261	-25.8307	3.16828e-09	8.49918	1.2182e-07
11729732_x_at	FXYD2 /// FXYD6-FXYD2	chr11q23	11729732_x_at	3.075	4.6075	4.74569	4.69711	1	-1.5325	2.89287	0.0593488	-25.8219	3.17712e-09	8.49797	1.22065e-07
11715685_s_at	ARPC5	chr1q25.3	11715685_s_at	10.17	11.015	1.43595	1.42805	1	-0.845	1.79626	0.0327521	-25.7999	3.19945e-09	8.49492	1.22371e-07
11716195_a_at	ID1	chr20q11	11716195_a_at	7.49	5.6075	7.16609	7.08761	1	1.8825	-3.68713	0.0729586	25.8023	3.19701e-09	8.49526	1.22371e-07
11719561_s_at	SOX4	chr6p22.3	11719561_s_at	7.5525	8.9375	3.8744	3.83645	1	-1.385	2.61172	0.0536881	-25.7972	3.20224e-09	8.49455	1.22371e-07
11720067_a_at	APH1B	chr15q22.2	11720067_a_at	6.09	4.71	3.8464	3.8088	1	1.38	-2.60268	0.0534914	25.7985	3.20084e-09	8.49474	1.22371e-07
11722120_a_at	KNTC1	chr12q24.31	11722120_a_at	7.775	6.5725	2.91819	2.89201	1	1.2025	-2.30138	0.0466185	25.7945	3.20494e-09	8.49418	1.22371e-07
11726140_s_at	SIRT1	chr10q21.3	11726140_s_at	6.5525	7.77	2.99169	2.96461	1	-1.2175	2.32543	0.0471962	-25.7966	3.20284e-09	8.49447	1.22371e-07
11730442_s_at	FAM155A	chr13q33.3	11730442_s_at	7.795	6.845	1.8176	1.805	1	0.95	-1.93187	0.0368205	25.8009	3.19847e-09	8.49506	1.22371e-07
11755163_a_at	FANCL	chr2p16.1	11755163_a_at	8.925	7.715	2.9548	2.9282	1	1.21	-2.31338	0.0468922	25.8039	3.19539e-09	8.49548	1.22371e-07
11723153_a_at	GON4L	chr1q22	11723153_a_at	7.5125	6.695	1.34339	1.33661	1	0.8175	-1.76235	0.0317009	25.7879	3.21168e-09	8.49327	1.2245e-07
11731349_a_at	UEVLD	chr11p15.1	11731349_a_at	5.6325	7.0225	3.90255	3.8642	1	-1.39	2.62079	0.053912	-25.7828	3.21693e-09	8.49256	1.2245e-07
11733021_x_at	LDHA	chr11p15.4	11733021_x_at	11.4825	12.2275	1.114	1.11005	1	-0.745	1.67597	0.0288932	-25.7846	3.21504e-09	8.49281	1.2245e-07
11751388_a_at	FEN1	chr11q12	11751388_a_at	6.5775	8.1075	4.73035	4.6818	1	-1.53	2.88786	0.0593362	-25.7853	3.21435e-09	8.49291	1.2245e-07
11725231_a_at	CEP290	chr12q21.32	11725231_a_at	7.5675	6.445	2.54159	2.52001	1	1.1225	-2.17724	0.043546	25.7773	3.2225e-09	8.49181	1.22567e-07
11736435_at	SEMA3E	chr7q21.11	11736435_at	5.37	3.2575	9.02699	8.92531	1	2.1125	-4.3244	0.0819765	25.7696	3.23047e-09	8.49073	1.22775e-07
11718821_a_at	MTIF2	chr2p16.1	11718821_a_at	9.1975	8.0875	2.48515	2.4642	1	1.11	-2.15846	0.0431116	25.7471	3.2537e-09	8.48762	1.23563e-07
11716468_s_at	ISCA1	chr9q21.33	11716468_s_at	7.225	8.3525	2.56449	2.54251	1	-1.1275	2.1848	0.0438217	-25.7293	3.27228e-09	8.48515	1.24053e-07
11721188_a_at	ARHGEF9	chrXq11.1	11721188_a_at	5.9975	4.3625	5.4036	5.34645	1	1.635	-3.10588	0.0635508	25.7275	3.27415e-09	8.4849	1.24053e-07
11731050_at	KIAA1377	chr11q22.1	11731050_at	5.3725	4.1025	3.25635	3.2258	1	1.27	-2.41162	0.0493635	25.7275	3.27412e-09	8.48491	1.24053e-07
11741143_x_at	NOX4	chr11q14.2-q21	11741143_x_at	3.695	6.3175	13.9178	13.755	1	-2.6225	6.15816	0.101979	-25.716	3.28617e-09	8.48331	1.24413e-07
11745470_x_at	INPP4B	chr4q31.21	11745470_x_at	7.4975	8.7975	3.41255	3.38	1	-1.3	2.46229	0.0505688	-25.7075	3.29504e-09	8.48214	1.24652e-07
11729645_x_at	GPX8	chr5q11.2	11729645_x_at	8.5725	9.475	1.63959	1.62901	1	-0.9025	1.8693	0.0351254	-25.6936	3.30971e-09	8.48021	1.24824e-07
11744210_s_at	RBM14-RBM4 /// RBM4	chr11q /// chr11q13	11744210_s_at	8.695	9.5525	1.47919	1.47061	1	-0.8575	1.8119	0.0333669	-25.6991	3.30391e-09	8.48097	1.24824e-07
11754608_x_at	HSP90B1 /// MIR3652	chr12q24.2-q24.3	11754608_x_at	11.6325	10.6625	1.89555	1.8818	1	0.97	-1.95884	0.0377492	25.6959	3.30734e-09	8.48052	1.24824e-07
11764111_s_at	ELMOD2	chr4q31.1	11764111_s_at	8.325	7.4225	1.63959	1.62901	1	0.9025	-1.8693	0.0351254	25.6936	3.30971e-09	8.48021	1.24824e-07
11750960_a_at	AASS	chr7q31.3	11750960_a_at	6.7	4.6175	8.77289	8.67361	1	2.0825	-4.23541	0.0810901	25.6813	3.32278e-09	8.4785	1.25222e-07
11747828_x_at	AMD1	chr6q21	11747828_x_at	7.6025	9.49	7.20519	7.12531	1	-1.8875	3.69994	0.0735342	-25.6683	3.33658e-09	8.4767	1.25646e-07
11717540_a_at	RYBP	chr3p13	11717540_a_at	7.575	8.9725	3.94539	3.90601	1	-1.3975	2.63445	0.0544815	-25.6509	3.35522e-09	8.47428	1.26155e-07
11723207_at	MBTPS2	chrXp22.12-p22.11	11723207_at	8.365	7.3175	2.21229	2.19451	1	1.0475	-2.06694	0.0408339	25.6527	3.35328e-09	8.47453	1.26155e-07
11717143_at	LANCL1	chr2q33-q35	11717143_at	7.5	6.505	1.99515	1.98005	1	0.995	-1.99308	0.0388112	25.6369	3.37026e-09	8.47234	1.26527e-07
11756347_x_at	PRR11	chr17q22	11756347_x_at	7.54	6.4325	2.47419	2.45311	1	1.1075	-2.15472	0.0431989	25.6372	3.36994e-09	8.47238	1.26527e-07
11724559_at	GNA15	chr19p13.3	11724559_at	6.085	7.1125	2.12829	2.11151	1	-1.0275	2.03849	0.0400897	-25.63	3.37772e-09	8.47138	1.26711e-07
11723095_a_at	CYLD	chr16q12.1	11723095_a_at	5.99	7.735	6.15715	6.09005	1	-1.745	3.35195	0.0681023	-25.6232	3.38512e-09	8.47043	1.26892e-07
11722256_a_at	SCRN2	chr17q21.32	11722256_a_at	8.3475	7.4225	1.723	1.71125	1	0.925	-1.89868	0.0361187	25.61	3.39946e-09	8.46859	1.27184e-07
11758457_at	GPX4	chr19p13.3	11758457_at	9.4775	10.6875	2.95535	2.9282	1	-1.21	2.31338	0.047244	-25.6117	3.39763e-09	8.46882	1.27184e-07
11758603_s_at	PANK3	chr5q34	11758603_s_at	5.835	8.56	15.0293	14.8512	1	-2.725	6.6116	0.106408	-25.6089	3.40067e-09	8.46844	1.27184e-07
11733042_at	SLC7A2	chr8p22	11733042_at	7.9125	6.23	5.72349	5.66161	1	1.6825	-3.20984	0.0657515	25.5888	3.42269e-09	8.46563	1.27911e-07
11724061_s_at	OSBPL1A	chr18q11.1	11724061_s_at	8.7475	7.27	4.41149	4.36601	1	1.4775	-2.78466	0.0577546	25.5824	3.42973e-09	8.46474	1.28077e-07
11720989_a_at	SLC7A7	chr14q11.2	11720989_a_at	4.1025	5.69	5.09439	5.04031	1	-1.5875	3.00528	0.0620767	-25.5732	3.43983e-09	8.46346	1.28168e-07
11733644_s_at	NECAP2	chr1p36.13	11733644_s_at	9.2625	10.01	1.12179	1.11751	1	-0.7475	1.67888	0.0292299	-25.5731	3.43996e-09	8.46345	1.28168e-07
11744591_a_at	TTC8	chr14q31.3	11744591_a_at	6.025	7.7675	6.13979	6.07261	1	-1.7425	3.34615	0.0681354	-25.5741	3.4389e-09	8.46358	1.28168e-07
11719924_a_at	RBM12	chr20q11.21	11719924_a_at	8.0075	6.6125	3.9316	3.89205	1	1.395	-2.62989	0.0545781	25.5597	3.45479e-09	8.46158	1.28332e-07
11734957_a_at	PCNXL4	chr14q23.1	11734957_a_at	8.985	7.9875	2.00539	1.99001	1	0.9975	-1.99654	0.0390239	25.5612	3.4531e-09	8.46179	1.28332e-07
11741361_a_at	LOC100287515 /// ZNF26	chr12q24.33	11741361_a_at	5.945	5.04	1.64895	1.63805	1	0.905	-1.87254	0.035403	25.5628	3.45131e-09	8.46202	1.28332e-07
11749635_a_at	FLII	chr17p11.2	11749635_a_at	9.2	8.3175	1.56749	1.55761	1	0.8825	-1.84357	0.0345201	25.5648	3.44915e-09	8.46229	1.28332e-07
11728397_at	MT1M	chr16q13	11728397_at	3.88	6.3075	11.9256	11.7855	1	-2.4275	5.3796	0.0950406	-25.5417	3.47482e-09	8.45907	1.28795e-07
11744684_s_at	CCNL2	chr1p36.33	11744684_s_at	6.46	8.28	6.6992	6.6248	1	-1.82	3.53081	0.071257	-25.5414	3.4752e-09	8.45902	1.28795e-07
11747276_a_at	AKAP1	chr17q22	11747276_a_at	9.6775	8.7175	1.85675	1.8432	1	0.96	-1.94531	0.0375894	25.5391	3.47769e-09	8.45871	1.28795e-07
11752442_a_at	MIR17 /// MIR17HG /// MIR18A /// MIR19A /// MIR19B1 /// MIR20A /// MIR92A1	chr13q31.3	11752442_a_at	7.9925	4.9675	18.5242	18.3012	1	3.025	-8.13984	0.118422	25.5443	3.47196e-09	8.45943	1.28795e-07
11716055_s_at	STMN3	chr20q13.3	11716055_s_at	9.965	8.9925	1.90569	1.89151	1	0.9725	-1.96224	0.0380867	25.5338	3.48364e-09	8.45797	1.28822e-07
11754662_s_at	ADAMTS1	chr21q21.2	11754662_s_at	10.9875	9.755	3.06689	3.03811	1	1.2325	-2.34974	0.0482686	25.5342	3.48324e-09	8.45802	1.28822e-07
11754692_a_at	AFG3L2	chr18p11	11754692_a_at	7.715	6.695	2.0974	2.0808	1	1.02	-2.02792	0.039958	25.5268	3.49151e-09	8.45699	1.29016e-07
11724596_s_at	TANK	chr2q24-q31	11724596_s_at	8.52	9.6575	2.61089	2.58781	1	-1.1375	2.19999	0.0445712	-25.521	3.49804e-09	8.45617	1.2916e-07
11716573_a_at	KDM3A	chr2p11.2	11716573_a_at	6.4725	7.635	2.72739	2.70281	1	-1.1625	2.23845	0.0455733	-25.5084	3.51227e-09	8.45441	1.29479e-07
11717113_a_at	ETHE1	chr19q13.31	11717113_a_at	5.945	7.295	3.6816	3.645	1	-1.35	2.54912	0.0529255	-25.5075	3.5132e-09	8.4543	1.29479e-07
11725627_at	NIPAL3	chr1p36.12-p35.1	11725627_at	8.74	7.8775	1.49689	1.48781	1	0.8625	-1.81819	0.0338151	25.5064	3.51455e-09	8.45413	1.29479e-07
11726759_s_at	PRMT3	chr11p15.1	11726759_s_at	9.3525	8.34	2.06659	2.05031	1	1.0125	-2.0174	0.0397123	25.4959	3.52644e-09	8.45266	1.29772e-07
11727830_at	SNAP29	chr22q11.21	11727830_at	5.785	7.235	4.2488	4.205	1	-1.45	2.73208	0.0568746	-25.4947	3.52777e-09	8.4525	1.29772e-07
11743510_at	UFL1	chr6q16.1	11743510_at	8.9175	7.575	3.64079	3.60461	1	1.3425	-2.5359	0.0526832	25.4825	3.54161e-09	8.4508	1.30184e-07
11729039_at	DCDC2	chr6p22.1	11729039_at	7.105	5.9075	2.89479	2.86801	1	1.1975	-2.29342	0.0470044	25.4763	3.54869e-09	8.44993	1.30347e-07
11740266_at	JRKL	chr11q21	11740266_at	7.5775	6.27	3.45299	3.41911	1	1.3075	-2.47512	0.0513517	25.4617	3.56552e-09	8.44788	1.3077e-07
11745228_s_at	TMEM144	chr4q32.1	11745228_s_at	4.5175	3.21	3.45299	3.41911	1	1.3075	-2.47512	0.0513517	25.4617	3.56552e-09	8.44788	1.3077e-07
11718353_at	ERP44	chr9q31.1	11718353_at	5.945	4.68	3.23155	3.20045	1	1.265	-2.40327	0.0496979	25.4538	3.57456e-09	8.44678	1.31004e-07
11719644_a_at	GATAD2A	chr19p13.11	11719644_a_at	7.1225	8.27	2.65739	2.63351	1	-1.1475	2.2153	0.0451084	-25.4387	3.59198e-09	8.44467	1.3131e-07
11728565_x_at	FAM210A	chr18p11.21	11728565_x_at	6.7475	8.38	5.38859	5.33011	1	-1.6325	3.1005	0.0641755	-25.4381	3.59276e-09	8.44457	1.3131e-07
11739398_a_at	UBE2F	chr2q37.3	11739398_a_at	7.1675	8.27	2.45229	2.43101	1	-1.1025	2.14726	0.043338	-25.4395	3.59103e-09	8.44478	1.3131e-07
11748213_a_at	TSC22D2	chr3q25.1	11748213_a_at	8.975	7.465	4.6088	4.5602	1	1.51	-2.8481	0.0593615	25.4374	3.59357e-09	8.44447	1.3131e-07
11730436_x_at	MIR1304 /// SNORA1 /// SNORA18 /// SNORA32 /// SNORA40 /// SNORA8 /// SNORD5 /// TAF1D	chr11q21	11730436_x_at	9.4225	8.09	3.58679	3.55111	1	1.3325	-2.51839	0.0523966	25.431	3.60089e-09	8.44359	1.31481e-07
11737760_s_at	RND3	chr2q23.3	11737760_s_at	9.8225	8.495	3.55989	3.52451	1	1.3275	-2.50967	0.0522239	25.4194	3.61446e-09	8.44196	1.31489e-07
11738889_at	IQCD	chr12q24.13	11738889_at	3.8675	5.195	3.55989	3.52451	1	-1.3275	2.50967	0.0522239	-25.4194	3.61446e-09	8.44196	1.31489e-07
11739952_a_at	GFOD1	chr6pter-p22.1	11739952_a_at	5.3825	4.01	3.80599	3.76751	1	1.3725	-2.58919	0.0539817	25.4253	3.60762e-09	8.44278	1.31489e-07
11743694_at	H2AFV	chr7p13	11743694_at	6.305	7.4225	2.51979	2.49761	1	-1.1175	2.16971	0.0439589	-25.4215	3.61205e-09	8.44225	1.31489e-07
11759540_a_at	RPL35A	chr3q29	11759540_a_at	8.3775	9.6075	3.05475	3.0258	1	-1.23	2.34567	0.0483777	-25.4249	3.60799e-09	8.44273	1.31489e-07
11756100_s_at	TMEM60	chr7q11.23	11756100_s_at	7.995	7.165	1.3856	1.3778	1	0.83	-1.77769	0.03266	25.4133	3.62153e-09	8.44111	1.31649e-07
11727254_a_at	TMEM51	chr1p36.21	11727254_a_at	8.0225	9.325	3.42679	3.39301	1	-1.3025	2.46656	0.0512931	-25.3933	3.64506e-09	8.4383	1.32344e-07
11739369_s_at	PPM1D	chr17q23.2	11739369_s_at	7.615	9.265	5.5052	5.445	1	-1.65	3.13834	0.0649799	-25.3925	3.64601e-09	8.43818	1.32344e-07
11737781_a_at	ARMCX2	chrXq21.33-q22.2	11737781_a_at	9.7875	8.99	1.27849	1.27201	1	0.7975	-1.73809	0.0314147	25.3862	3.65338e-09	8.43731	1.32514e-07
11737824_a_at	STX16	chr20q13.32	11737824_a_at	11.1125	10.0475	2.2878	2.26845	1	1.065	-2.09217	0.0419792	25.3697	3.67299e-09	8.43498	1.33127e-07
11738456_s_at	C20orf197	chr20q13.33	11738456_s_at	7.3225	5.5725	6.19415	6.125	1	1.75	-3.36359	0.0690028	25.3613	3.68297e-09	8.4338	1.33353e-07
11758768_x_at	AMD1	chr6q21	11758768_x_at	6.045	8.5	12.1998	12.0541	1	-2.455	5.48313	0.0968064	-25.3599	3.68465e-09	8.4336	1.33353e-07
11718950_s_at	MPP5	chr14q23.3	11718950_s_at	8.4175	7.745	0.906287	0.904512	1	0.6725	-1.59383	0.0265298	25.3488	3.69785e-09	8.43205	1.33733e-07
11734659_a_at	FOS	chr14q24.3	11734659_a_at	4.525	8.405	30.488	30.1088	1	-3.88	14.723	0.15308	-25.3461	3.70109e-09	8.43167	1.33752e-07
11730218_s_at	CERS5	chr12q13.12	11730218_s_at	8.1625	7.095	2.29869	2.27911	1	1.0675	-2.0958	0.0421403	25.332	3.71804e-09	8.42969	1.34173e-07
11759495_at	BAG4	chr8p11.23	11759495_at	7.2675	8.3525	2.375	2.35445	1	-1.085	2.12138	0.0428313	-25.3319	3.71818e-09	8.42967	1.34173e-07
11718405_a_at	BZW2	chr7p21.1	11718405_a_at	9.6275	8.6475	1.93575	1.9208	1	0.98	-1.97247	0.0386946	25.3265	3.72469e-09	8.42891	1.34309e-07
11755224_a_at	RBM33	chr7q36.3	11755224_a_at	6.635	5.3425	3.37449	3.34111	1	1.2925	-2.44952	0.0510577	25.3145	3.73923e-09	8.42722	1.34735e-07
11724756_s_at	FAM53C	chr5q31	11724756_s_at	6.5625	7.5575	1.9958	1.98005	1	-0.995	1.99308	0.0393122	-25.3102	3.74446e-09	8.42661	1.34825e-07
11739944_x_at	LOC101060226 /// LOC101060531 /// NBPF10 /// NBPF12 /// NBPF15 /// NBPF16 /// NBPF7 /// NBPF8	chr1p12 /// chr1q21 /// chr1q21.1 /// chr1q21.2	11739944_x_at	11.1975	10.1325	2.288	2.26845	1	1.065	-2.09217	0.0421225	25.2834	3.7771e-09	8.42284	1.35901e-07
11722802_at	GNAI1	chr7q21	11722802_at	6.51	4.8225	5.75939	5.69531	1	1.6875	-3.22098	0.0667514	25.2804	3.78085e-09	8.42241	1.35937e-07
11757972_s_at	MYLIP	chr6p23-p22.3	11757972_s_at	6.635	7.6	1.87675	1.86245	1	-0.965	1.95206	0.0381854	-25.2714	3.79187e-09	8.42115	1.36234e-07
11716312_at	MRPS21	chr1q21	11716312_at	7.705	6.31	3.93275	3.89205	1	1.395	-2.62989	0.0552089	25.2677	3.7965e-09	8.42062	1.36301e-07
11754067_a_at	TXNDC9	chr2q11.2	11754067_a_at	7.945	8.875	1.7424	1.7298	1	-0.93	1.90528	0.0368205	-25.2577	3.80882e-09	8.41921	1.36644e-07
11721217_s_at	TMEM106B	chr7p21.3	11721217_s_at	9.5275	8.685	1.42819	1.41961	1	0.8425	-1.79315	0.0333669	25.2496	3.81886e-09	8.41807	1.36804e-07
11761642_a_at	TPM1	chr15q22.1	11761642_a_at	5.315	3.8475	4.35329	4.30711	1	1.4675	-2.76542	0.0581184	25.2502	3.81811e-09	8.41815	1.36804e-07
11716581_a_at	G3BP2	chr4q21.1	11716581_a_at	7.5475	8.8475	3.41415	3.38	1	-1.3	2.46229	0.0515127	-25.2365	3.83516e-09	8.41622	1.37197e-07
11728232_a_at	CLDN1	chr3q28-q29	11728232_a_at	11.0175	11.7725	1.145	1.14005	1	-0.755	1.68763	0.0299172	-25.2363	3.83537e-09	8.41619	1.37197e-07
11720448_at	SOX9	chr17q23	11720448_at	4.5775	6.22	5.45609	5.39561	1	-1.6425	3.12206	0.0651072	-25.2276	3.84619e-09	8.41497	1.37484e-07
11719168_at	MOAP1	chr14q32	11719168_at	9.0275	8.1125	1.6864	1.67445	1	0.915	-1.88557	0.036285	25.217	3.85952e-09	8.41347	1.3786e-07
11727131_at	CPD	chr17q11.2	11727131_at	8.3725	7.28	2.40839	2.38711	1	1.0925	-2.13243	0.043338	25.2088	3.86985e-09	8.41231	1.38129e-07
11736431_a_at	NOL8	chr9q22.31	11736431_a_at	8.275	6.7925	4.44319	4.39561	1	1.4825	-2.79433	0.0588393	25.1958	3.88632e-09	8.41046	1.38617e-07
11725385_at	UGCG	chr9q31	11725385_at	11.8075	10.3675	4.19155	4.1472	1	1.44	-2.71321	0.057165	25.1902	3.89332e-09	8.40968	1.38714e-07
11760163_s_at	WSB1	chr17q11.1	11760163_s_at	9.405	7.1875	9.95339	9.83461	1	2.2175	-4.65087	0.0880339	25.1892	3.89467e-09	8.40953	1.38714e-07
11743796_a_at	APITD1 /// APITD1-CORT	chr1p /// chr1p36.22	11743796_a_at	3.9275	5.475	4.84229	4.78951	1	-1.5475	2.9231	0.0614428	-25.186	3.89867e-09	8.40908	1.38756e-07
11745890_x_at	WSB1	chr17q11.1	11745890_x_at	11.31	9.7425	4.96859	4.91411	1	1.5675	-2.96391	0.0622704	25.1725	3.91591e-09	8.40717	1.39269e-07
11718461_at	SLC39A11	chr17q21.31	11718461_at	7.265	6.4125	1.46269	1.45351	1	0.8525	-1.80563	0.033904	25.1445	3.9518e-09	8.40321	1.4013e-07
11719109_x_at	FHL3	chr1p34	11719109_x_at	6.025	7.25	3.03075	3.00125	1	-1.225	2.33755	0.0487188	-25.1443	3.95207e-09	8.40317	1.4013e-07
11720223_at	GFPT1	chr2p13	11720223_at	8.3025	7.27	2.15019	2.13211	1	1.0325	-2.04557	0.0410545	25.1495	3.94536e-09	8.40391	1.4013e-07
11734833_s_at	TAF9B	chrXq13.1-q21.1	11734833_s_at	7.255	6.5175	1.09219	1.08781	1	0.7375	-1.66728	0.0293328	25.1425	3.95434e-09	8.40293	1.4013e-07
11743760_s_at	CDC42SE2	chr5q31.1	11743760_s_at	3.3475	4.9925	5.4732	5.41205	1	-1.645	3.12748	0.0654186	-25.1458	3.95018e-09	8.40338	1.4013e-07
11718602_a_at	C7orf41	chr7p14.3	11718602_a_at	6.745	5.7075	2.17119	2.15281	1	1.0375	-2.05267	0.0412739	25.1369	3.96158e-09	8.40213	1.40286e-07
11720971_at	TOP2A	chr17q21-q22	11720971_at	9.92	8.455	4.33895	4.29245	1	1.465	-2.76063	0.0582865	25.1344	3.96479e-09	8.40178	1.40299e-07
11716420_s_at	SPTBN1	chr2p21	11716420_s_at	11.33	10.595	1.08475	1.08045	1	0.735	-1.6644	0.0292557	25.1233	3.9792e-09	8.4002	1.40511e-07
11725353_at	EPM2AIP1	chr3p22.1	11725353_at	7.42	5.6525	6.32039	6.24811	1	1.7675	-3.40463	0.0703532	25.1232	3.97935e-09	8.40019	1.40511e-07
11733295_s_at	ZC3H14	chr14q31.3	11733295_s_at	6.5275	7.45	1.71449	1.70201	1	-0.9225	1.8954	0.0367181	-25.1238	3.97855e-09	8.40027	1.40511e-07
11726486_a_at	CPED1	chr7q31.31	11726486_a_at	8.2	6.045	9.40035	9.28805	1	2.155	-4.45369	0.0857906	25.1193	3.98442e-09	8.39963	1.4059e-07
11733153_s_at	UBTD2	chr5q35.1	11733153_s_at	7.0175	8.3575	3.62855	3.5912	1	-1.34	2.53151	0.0533505	-25.1169	3.98756e-09	8.39929	1.406e-07
11722307_at	GLCE	chr15q23	11722307_at	6.055	7.2125	2.70499	2.67961	1	-1.1575	2.23071	0.0460988	-25.1091	3.99775e-09	8.39818	1.40758e-07
11725803_a_at	C21orf91	chr21q21.1	11725803_a_at	3.7325	5.42	5.76039	5.69531	1	-1.6875	3.22098	0.067201	-25.1112	3.99494e-09	8.39849	1.40758e-07
11725525_at	DSG2	chr18q12.1	11725525_at	9.2	7.4325	6.32059	6.24811	1	1.7675	-3.40463	0.0704388	25.0927	4.01922e-09	8.39586	1.41123e-07
11741748_a_at	DLG1	chr3q29	11741748_a_at	8.9375	7.4975	4.19195	4.1472	1	1.44	-2.71321	0.0573753	25.0979	4.01242e-09	8.39659	1.41123e-07
11745194_a_at	OXCT1	chr5p13.1	11745194_a_at	6.835	5.195	5.4402	5.3792	1	1.64	-3.11666	0.0653495	25.0958	4.01513e-09	8.3963	1.41123e-07
11755140_a_at	CUL9	chr6p21.1	11755140_a_at	5.645	4.7175	1.73329	1.72051	1	0.9275	-1.90198	0.0369633	25.0924	4.01958e-09	8.39582	1.41123e-07
11720968_a_at	GART	chr21q22.11	11720968_a_at	8.9525	8.0175	1.7616	1.74845	1	0.935	-1.91189	0.0372676	25.0888	4.02431e-09	8.39531	1.41189e-07
11754623_x_at	CHPT1	chr12q	11754623_x_at	8.8775	8.08	1.27889	1.27201	1	0.7975	-1.73809	0.0317958	25.082	4.03337e-09	8.39433	1.41406e-07
11715418_x_at	SKP1	chr5q31	11715418_x_at	10.0875	10.88	1.26279	1.25611	1	-0.7925	1.73207	0.0316058	-25.0745	4.04319e-09	8.39328	1.4165e-07
11716999_a_at	RASA1	chr5q13.3	11716999_a_at	10.0475	9.0625	1.9562	1.94045	1	0.985	-1.97931	0.0393122	25.0558	4.06804e-09	8.39061	1.4226e-07
11721000_at	HEXIM1	chr17q21.31	11721000_at	6.06	7.57	4.6106	4.5602	1	-1.51	2.8481	0.0602677	-25.0549	4.06927e-09	8.39048	1.4226e-07
11733230_a_at	PTPRB	chr12q15-q21	11733230_a_at	5.0475	3.7775	3.25855	3.2258	1	1.27	-2.41162	0.0506878	25.0554	4.06865e-09	8.39055	1.4226e-07
11724677_at	TRMT5	chr14q23.1	11724677_at	7.9725	6.69	3.32329	3.28961	1	1.2825	-2.4326	0.0512343	25.032	4.09984e-09	8.38723	1.43227e-07
11755474_a_at	ADAM15	chr1q21.3	11755474_a_at	6.5675	5.48	2.38679	2.36531	1	1.0875	-2.12505	0.0434768	25.0133	4.12505e-09	8.38457	1.44006e-07
11757389_s_at	PLEKHA1	chr10q26.13	11757389_s_at	7.11	8.2175	2.47579	2.45311	1	-1.1075	2.15472	0.0443001	-24.9999	4.14323e-09	8.38266	1.44538e-07
11716832_s_at	TM7SF3	chr12q11-q12	11716832_s_at	8.53	7.175	3.71095	3.67205	1	1.355	-2.55797	0.0542183	24.9916	4.15464e-09	8.38147	1.44736e-07
11744310_x_at	DIS3L	chr15q22.31	11744310_x_at	6.915	4.7425	9.55509	9.43951	1	2.1725	-4.50804	0.0869324	24.9907	4.15586e-09	8.38134	1.44736e-07
11757050_x_at	TAGLN2	chr1q21-q25	11757050_x_at	8.1675	9.7075	4.79635	4.7432	1	-1.54	2.90795	0.0616263	-24.9893	4.15771e-09	8.38115	1.44736e-07
11737043_x_at	PHLDB2	chr3q13.2	11737043_x_at	4.7275	5.675	1.80949	1.79551	1	-0.9475	1.92853	0.0379283	-24.9813	4.1686e-09	8.38001	1.45008e-07
11754291_s_at	ARHGEF2	chr1q21-q22	11754291_s_at	9.6725	8.895	1.21519	1.20901	1	0.7775	-1.71416	0.0311258	24.9793	4.1714e-09	8.37972	1.45008e-07
11749195_x_at	DDOST	chr1p36.1	11749195_x_at	10.1475	9.405	1.10739	1.10261	1	0.7425	-1.67307	0.0297406	24.9659	4.1898e-09	8.37781	1.45545e-07
11719059_a_at	ATRN	chr20p13	11719059_a_at	6.9975	5.5425	4.2806	4.23405	1	1.455	-2.74157	0.0583124	24.9518	4.20924e-09	8.3758	1.46117e-07
11721302_a_at	CLEC2B	chr12p13-p12	11721302_a_at	8.1675	9.2075	2.18215	2.1632	1	-1.04	2.05623	0.0416913	-24.9452	4.21837e-09	8.37486	1.46228e-07
11725413_x_at	TRIM14	chr9q22.33	11725413_x_at	7.215	6.05	2.74075	2.71445	1	1.165	-2.24233	0.0466991	24.9469	4.21602e-09	8.3751	1.46228e-07
11717188_s_at	DNAJA1	chr9p13.3	11717188_s_at	8.89	10.7675	7.13429	7.05001	1	-1.8775	3.67438	0.0753144	-24.9288	4.24119e-09	8.37251	1.46697e-07
11728698_at	HSPA4L	chr4q28	11728698_at	8.1825	6.7975	3.8778	3.83645	1	1.385	-2.61172	0.0555623	24.927	4.2438e-09	8.37225	1.46697e-07
11758229_s_at	GREM1	chr15q13.3	11758229_s_at	6.085	8.595	12.7586	12.6002	1	-2.51	5.6962	0.100679	-24.9307	4.23865e-09	8.37277	1.46697e-07
11763965_s_at	MDN1	chr6q15	11763965_s_at	9.33	7.83	4.5502	4.5	1	1.5	-2.82843	0.0601677	24.9303	4.2391e-09	8.37273	1.46697e-07
11734024_x_at	CCDC144A /// CCDC144B /// CCDC144CP	chr17p11.2	11734024_x_at	7.47	5.175	10.665	10.5341	1	2.295	-4.90754	0.0920879	24.9219	4.25095e-09	8.37151	1.46841e-07
11715970_a_at	EPRS	chr1q41	11715970_a_at	10.7775	9.74	2.17169	2.15281	1	1.0375	-2.05267	0.0416371	24.9177	4.25681e-09	8.37092	1.4694e-07
11716071_s_at	PIM3	chr22q13	11716071_s_at	8.3775	9.4825	2.4648	2.44205	1	-1.105	2.15099	0.0443511	-24.9149	4.26075e-09	8.37051	1.46974e-07
11720514_at	LURAP1L	chr9p23	11720514_at	5.4775	6.6475	2.76455	2.7378	1	-1.17	2.25012	0.0469884	-24.8998	4.28198e-09	8.36836	1.47191e-07
11723557_a_at	DCAF16	chr4p15.31	11723557_a_at	7.335	6.0725	3.22059	3.18781	1	1.2625	-2.39911	0.0507026	24.9001	4.28151e-09	8.3684	1.47191e-07
11723578_a_at	SMIM13	chr6p24.2	11723578_a_at	3.2875	6.5275	21.2663	20.9952	1	-3.24	9.44794	0.130102	-24.9036	4.27663e-09	8.3689	1.47191e-07
11730691_s_at	ALS2	chr2q33.1	11730691_s_at	5.3875	3.9125	4.3996	4.35125	1	1.475	-2.77984	0.0592346	24.901	4.28024e-09	8.36853	1.47191e-07
11745443_x_at	DCAF16	chr4p15.31	11745443_x_at	7.725	6.465	3.2078	3.1752	1	1.26	-2.39496	0.0505986	24.9019	4.27899e-09	8.36866	1.47191e-07
11726469_s_at	C1orf106	chr1q32.1	11726469_s_at	4.145	5.9	6.23275	6.16005	1	-1.755	3.37526	0.0705349	-24.8813	4.30812e-09	8.36571	1.4778e-07
11734898_at	IPP	chr1p34-p32	11734898_at	5.9275	4.945	1.94659	1.93061	1	0.9825	-1.97589	0.0394842	24.8834	4.30518e-09	8.36601	1.4778e-07
11740681_a_at	TGIF1	chr18p11.3	11740681_a_at	7.7475	8.5	1.13779	1.13251	1	-0.7525	1.68471	0.0302426	-24.8822	4.30691e-09	8.36583	1.4778e-07
11722287_a_at	SLC30A7	chr1p21.2	11722287_a_at	8.6475	7.845	1.29539	1.28801	1	0.8025	-1.74412	0.0322658	24.8715	4.322e-09	8.36431	1.48153e-07
11737792_a_at	IDH3A	chr15q25.1-q25.2	11737792_a_at	6.7725	7.9875	2.9822	2.95245	1	-1.215	2.32141	0.0488731	-24.8603	4.33806e-09	8.3627	1.48546e-07
11744275_a_at	WDR12	chr2q33.2	11744275_a_at	8.895	8.09	1.30355	1.29605	1	0.805	-1.74715	0.0323822	24.8593	4.33948e-09	8.36256	1.48546e-07
11743621_a_at	MSRA	chr8p23.1	11743621_a_at	4.2525	5.1825	1.74315	1.7298	1	-0.93	1.90528	0.0374288	-24.8472	4.35691e-09	8.36082	1.49039e-07
11759853_at	RPS27A	chr2p16	11759853_at	6.315	3.74	13.4298	13.2613	1	2.575	-5.95871	0.103656	24.8418	4.36467e-09	8.36005	1.49201e-07
11743347_a_at	CD47	chr3q13.1-q13.2	11743347_a_at	7.4825	6.21	3.27219	3.23851	1	1.2725	-2.4158	0.0512343	24.8369	4.37175e-09	8.35934	1.49339e-07
11743986_at	AKAP1	chr17q22	11743986_at	8.12	7.0725	2.21419	2.19451	1	1.0475	-2.06694	0.0422117	24.8154	4.40289e-09	8.35626	1.50299e-07
11757841_s_at	RANBP9	chr6p23	11757841_s_at	8.8075	9.835	2.13009	2.11151	1	-1.0275	2.03849	0.0414196	-24.8071	4.41497e-09	8.35507	1.50607e-07
11719571_a_at	RCHY1	chr4q21.1	11719571_a_at	6.9275	7.9325	2.0374	2.02005	1	-1.005	2.00694	0.0405193	-24.803	4.42092e-09	8.35449	1.50706e-07
11723937_a_at	SNX1	chr15q22.31	11723937_a_at	7.04	7.9825	1.79069	1.77661	1	-0.9425	1.92186	0.0380076	-24.7977	4.42876e-09	8.35372	1.50764e-07
11731403_a_at	ATP6V1G1	chr9q32	11731403_a_at	9.005	9.7425	1.09259	1.08781	1	-0.7375	1.66728	0.0297406	-24.7978	4.42858e-09	8.35374	1.50764e-07
11742903_at	CETN3	chr5q14.3	11742903_at	9.115	8.1475	1.88749	1.87211	1	0.9675	-1.95545	0.0390239	24.7925	4.43638e-09	8.35297	1.5092e-07
11739657_a_at	LTB	chr6p21.3	11739657_a_at	4.1375	6.3125	9.5792	9.46125	1	-2.175	4.51586	0.0877512	-24.786	4.44593e-09	8.35204	1.5114e-07
11724399_a_at	DDX60L	chr4q32.3	11724399_a_at	7.805	6.4025	3.97739	3.93401	1	1.4025	-2.64359	0.0566491	24.7577	4.4878e-09	8.34797	1.52248e-07
11727675_at	MOCOS	chr18q12	11727675_at	8.7375	7.6875	2.22495	2.205	1	1.05	-2.07053	0.0424074	24.7598	4.48461e-09	8.34828	1.52248e-07
11742946_s_at	UBE2E3	chr2q32.1	11742946_s_at	9.7025	10.57	1.51559	1.50511	1	-0.8675	1.8245	0.0350396	-24.7577	4.48775e-09	8.34797	1.52248e-07
11751697_a_at	NAA50	chr3q13.2	11751697_a_at	6.2575	7.8325	5.0186	4.96125	1	-1.575	2.97935	0.0636455	-24.7465	4.50449e-09	8.34635	1.5271e-07
11716341_s_at	EFNA1	chr1q21-q22	11716341_s_at	5.3	7.57	10.4358	10.3058	1	-2.27	4.82323	0.0917931	-24.7295	4.52985e-09	8.34392	1.53277e-07
11755321_x_at	POLR1B	chr2q13	11755321_x_at	8.105	7.05	2.24635	2.22605	1	1.055	-2.07772	0.0426552	24.7332	4.52435e-09	8.34444	1.53277e-07
11755797_x_at	ADAM9	chr8p11.22	11755797_x_at	10.71	9.9475	1.16869	1.16281	1	0.7625	-1.69643	0.0308342	24.7291	4.53056e-09	8.34385	1.53277e-07
11725268_s_at	FAT4	chr4q28.1	11725268_s_at	5.2875	3.4	7.21219	7.12531	1	1.8875	-3.69994	0.0763468	24.7227	4.54012e-09	8.34293	1.53495e-07
11726402_s_at	ALG9	chr11q23	11726402_s_at	7.1975	6.1925	2.0376	2.02005	1	1.005	-2.00694	0.0406676	24.7125	4.55545e-09	8.34147	1.53715e-07
11738155_a_at	CELF1	chr11p11	11738155_a_at	5.33	7.015	5.74575	5.67845	1	-1.685	3.2154	0.0681907	-24.7101	4.5591e-09	8.34112	1.53715e-07
11754659_x_at	TPD52	chr8q21	11754659_x_at	8.565	7.6475	1.69659	1.68361	1	0.9175	-1.88884	0.0371259	24.7132	4.55445e-09	8.34156	1.53715e-07
11758948_s_at	SLC30A1	chr1q32.3	11758948_s_at	5.7	8.17	12.3578	12.2018	1	-2.47	5.54044	0.0999589	-24.7102	4.55906e-09	8.34112	1.53715e-07
11717409_at	SH2B3	chr12q24	11717409_at	8.5525	9.675	2.54439	2.52001	1	-1.1225	2.17724	0.0454409	-24.7024	4.57082e-09	8.34001	1.53909e-07
11725932_a_at	HSPA5	chr9q33.3	11725932_a_at	10.505	9.32	2.83675	2.80845	1	1.185	-2.27363	0.0479714	24.7022	4.57109e-09	8.33998	1.53909e-07
11717470_at	EPT1	chr2p23.3	11717470_at	8.2625	6.845	4.06339	4.01861	1	1.4175	-2.67122	0.0573885	24.7001	4.57433e-09	8.33967	1.53913e-07
11739303_a_at	DLC1	chr8p22	11739303_a_at	10.625	9.905	1.041	1.0368	1	0.72	-1.64718	0.0291526	24.6977	4.57802e-09	8.33932	1.53932e-07
11727929_a_at	FOXO1	chr13q14.1	11727929_a_at	5.4575	6.9525	4.521	4.47005	1	-1.495	2.81864	0.0605418	-24.6937	4.58409e-09	8.33875	1.54023e-07
11744436_a_at	CIT /// MIR1178	chr12q24 /// chr12q24.23	11744436_a_at	8.2175	6.7675	4.25235	4.205	1	1.45	-2.73208	0.058724	24.6918	4.58698e-09	8.33847	1.54023e-07
11758781_at	EMP1	chr12p12.3	11758781_at	9.185	8.1525	2.15129	2.13211	1	1.0325	-2.04557	0.0418535	24.6694	4.62125e-09	8.33524	1.55068e-07
11723753_a_at	ZFAND2A	chr7p22.3	11723753_a_at	6.825	8.025	2.9094	2.88	1	-1.2	2.2974	0.048657	-24.6624	4.6319e-09	8.33424	1.55214e-07
11725850_at	USP48	chr1p36.12	11725850_at	6.5275	7.8925	3.7674	3.72645	1	-1.365	2.57576	0.0553451	-24.6634	4.63039e-09	8.33438	1.55214e-07
11739501_a_at	DSP	chr6p24	11739501_a_at	8.1625	6.8675	3.39	3.35405	1	1.295	-2.45377	0.0525544	24.6411	4.66486e-09	8.33116	1.56205e-07
11757427_x_at	IMPDH2	chr3p21.2	11757427_x_at	10.8025	10.1275	0.9138	0.91125	1	0.675	-1.5966	0.0273953	24.6392	4.6678e-09	8.33089	1.56205e-07
11727214_a_at	DTWD1	chr15q21.2	11727214_a_at	7.295	6.3725	1.71539	1.70201	1	0.9225	-1.8954	0.0374489	24.6336	4.67665e-09	8.33007	1.56319e-07
11743754_a_at	ZFAND5	chr9q13-q21	11743754_a_at	9.68	10.4725	1.26339	1.25611	1	-0.7925	1.73207	0.0321723	-24.633	4.67756e-09	8.32998	1.56319e-07
11718896_x_at	SPAG9	chr17q21.33	11718896_x_at	8.6725	7.8125	1.48955	1.4792	1	0.86	-1.81504	0.034932	24.6192	4.69898e-09	8.328	1.56929e-07
11756482_x_at	STT3B	chr3p23	11756482_x_at	8.0275	6.5275	4.55175	4.5	1	1.5	-2.82843	0.0609384	24.615	4.70563e-09	8.32738	1.57044e-07
11718657_a_at	MIR21 /// VMP1	chr17q23.1	11718657_a_at	11.6725	10.9025	1.19215	1.1858	1	0.77	-1.70527	0.0312946	24.6049	4.72153e-09	8.32592	1.5715e-07
11730792_at	SVIP	chr11p14.2	11730792_at	5.8	7.8225	8.28329	8.18101	1	-2.0225	4.06287	0.0821966	-24.6056	4.72033e-09	8.32603	1.5715e-07
11738988_a_at	GANAB	chr11q12.3	11738988_a_at	6.5725	5.525	2.21469	2.19451	1	1.0475	-2.06694	0.0425669	24.6083	4.71611e-09	8.32642	1.5715e-07
11753993_x_at	FKBP10	chr17q21.2	11753993_x_at	6.8275	5.92	1.65979	1.64711	1	0.9075	-1.87579	0.0368818	24.6056	4.72032e-09	8.32603	1.5715e-07
11724518_x_at	GUF1	chr4p12	11724518_x_at	6.725	5.4575	3.24729	3.21311	1	1.2675	-2.40744	0.0515274	24.5986	4.73144e-09	8.32501	1.57373e-07
11758851_x_at	EMC1	chr1p36.13	11758851_x_at	8.14	6.3875	6.21699	6.14251	1	1.7525	-3.36942	0.0712886	24.5832	4.75585e-09	8.32277	1.58078e-07
11739927_s_at	OPA1	chr3q28-q29	11739927_s_at	7.335	5.645	5.7808	5.7122	1	1.69	-3.22657	0.0687623	24.5774	4.76498e-09	8.32194	1.58275e-07
11745716_s_at	CAV1	chr7q31.1	11745716_s_at	10.85	11.6125	1.16889	1.16281	1	-0.7625	1.69643	0.0310289	-24.5739	4.77059e-09	8.32143	1.58355e-07
11720557_at	TRMT11	chr6q11.1-q22.33	11720557_at	9.205	8.1225	2.36599	2.34361	1	1.0825	-2.1177	0.0440957	24.5489	4.8106e-09	8.3178	1.59468e-07
11722645_s_at	ZNHIT6	chr1p22.3	11722645_s_at	9.2	8.4875	1.01939	1.01531	1	0.7125	-1.63864	0.0290232	24.5494	4.80983e-09	8.31787	1.59468e-07
11723178_s_at	SLC15A4	chr12q24.32	11723178_s_at	9.6975	8.97	1.06319	1.05851	1	0.7275	-1.65577	0.0296391	24.5452	4.81642e-09	8.31728	1.59554e-07
11746457_a_at	RNPC3	chr1p21	11746457_a_at	5.25	3.9475	3.42989	3.39301	1	1.3025	-2.46656	0.0530817	24.5376	4.8287e-09	8.31617	1.59853e-07
11717039_a_at	GADD45A	chr1p31.2	11717039_a_at	11.065	10.085	1.9374	1.9208	1	0.98	-1.97247	0.039958	24.5257	4.84792e-09	8.31444	1.60078e-07
11718536_s_at	NKTR	chr3p23-p21	11718536_s_at	8.9325	7.5075	4.1074	4.06125	1	1.425	-2.68515	0.0581054	24.5244	4.85014e-09	8.31425	1.60078e-07
11720698_a_at	RUFY1	chr5q35.3	11720698_a_at	8.3775	9.27	1.60519	1.59311	1	-0.8925	1.85639	0.0363886	-24.5269	4.84605e-09	8.31461	1.60078e-07
11727181_a_at	SKIL	chr3q26	11727181_a_at	6.435	8.9875	13.2005	13.0305	1	-2.5525	5.8665	0.104084	-24.5235	4.85148e-09	8.31413	1.60078e-07
11731612_s_at	PCID2	chr13q34	11731612_s_at	10.0575	9.385	0.907087	0.904512	1	0.6725	-1.59383	0.0274228	24.5234	4.85172e-09	8.3141	1.60078e-07
11720821_x_at	FUNDC2	chrXq28	11720821_x_at	8.1	9.3475	3.14559	3.11251	1	-1.2475	2.3743	0.0508805	-24.5182	4.86009e-09	8.31336	1.60246e-07
11717046_at	C11orf95	chr11q13	11717046_at	6.8925	8.0475	2.695	2.66805	1	-1.155	2.22684	0.0471164	-24.5138	4.86739e-09	8.3127	1.60252e-07
11717665_a_at	TSPYL4	chr6q22.1	11717665_a_at	9.015	7.3975	5.29499	5.23261	1	1.6175	-3.06843	0.0659801	24.515	4.8654e-09	8.31288	1.60252e-07
11761065_a_at	C11orf73	chr11q14.2	11761065_a_at	6.355	3.7825	13.4085	13.2355	1	2.5725	-5.94839	0.104948	24.5122	4.87001e-09	8.31247	1.60252e-07
11745965_a_at	IDH3A	chr15q25.1-q25.2	11745965_a_at	5.4825	6.7925	3.46975	3.4322	1	-1.31	2.47942	0.0534633	-24.5028	4.88527e-09	8.31111	1.60647e-07
11719560_at	SOX4	chr6p22.3	11719560_at	7.3325	8.6825	3.68555	3.645	1	-1.35	2.54912	0.0551271	-24.4889	4.90809e-09	8.30909	1.6129e-07
11732490_a_at	NPHP3	chr3q22.1	11732490_a_at	5.76	4.12	5.4438	5.3792	1	1.64	-3.11666	0.0669878	24.4821	4.91929e-09	8.3081	1.6155e-07
11726487_at	CPED1	chr7q31.31	11726487_at	7.355	5.2525	8.95359	8.84101	1	2.1025	-4.29453	0.085887	24.4798	4.92299e-09	8.30777	1.61564e-07
11722854_at	HABP4	chr9q22.3-q31	11722854_at	5.36	4.2625	2.43249	2.40901	1	1.0975	-2.13984	0.0448406	24.4756	4.92998e-09	8.30716	1.61686e-07
11722930_x_at	GART	chr21q22.11	11722930_x_at	7.9975	6.3175	5.71315	5.6448	1	1.68	-3.20428	0.0686528	24.471	4.93762e-09	8.30648	1.61772e-07
11756806_a_at	ISG20	chr15q26	11756806_a_at	3.84	5.3375	4.53729	4.48501	1	-1.4975	2.82353	0.0611973	-24.47	4.93918e-09	8.30634	1.61772e-07
11728477_at	CXCL3	chr4q21	11728477_at	4.68	6.4075	6.04139	5.96851	1	-1.7275	3.31153	0.0706096	-24.4655	4.94665e-09	8.30569	1.61909e-07
11730744_x_at	AKIRIN1	chr1p34.3	11730744_x_at	7.2375	8.0575	1.35355	1.3448	1	-0.82	1.76541	0.0335244	-24.4598	4.95621e-09	8.30485	1.62114e-07
11733101_at	USP12	chr13q12.13	11733101_at	3.835	6.92	19.2887	19.0344	1	-3.085	8.4855	0.126142	-24.4566	4.96144e-09	8.30439	1.62178e-07
11726462_x_at	ZCCHC10	chr5q31.1	11726462_x_at	5.2	6.725	4.70595	4.65125	1	-1.525	2.87787	0.0623791	-24.4473	4.97698e-09	8.30303	1.62578e-07
11717307_s_at	IARS2	chr1q41	11717307_s_at	9.2875	8.5275	1.16135	1.1552	1	0.76	-1.69349	0.0311016	24.4361	4.99576e-09	8.3014	1.62931e-07
11719062_a_at	SESN1	chr6q21	11719062_a_at	7.0925	5.7975	3.3908	3.35405	1	1.295	-2.45377	0.0530108	24.429	5.00763e-09	8.30037	1.62931e-07
11731833_a_at	AK4 /// LOC100507855	chr1p31.3	11731833_a_at	7.3225	8.8425	4.67515	4.6208	1	-1.52	2.86791	0.0622099	-24.4334	5.00022e-09	8.30101	1.62931e-07
11744272_a_at	NCAPD2	chr12p13.3	11744272_a_at	8.805	7.4875	3.50999	3.47161	1	1.3175	-2.49234	0.0539259	24.4317	5.00315e-09	8.30076	1.62931e-07
11749677_a_at	DZIP3	chr3q13.13	11749677_a_at	5.8025	4.7875	2.0792	2.06045	1	1.015	-2.0209	0.0415466	24.4304	5.00529e-09	8.30057	1.62931e-07
11755753_s_at	TENM2	chr5q34	11755753_s_at	6.455	3.9	13.2277	13.056	1	2.555	-5.87667	0.104581	24.4307	5.00474e-09	8.30062	1.62931e-07
11727369_a_at	TSN	chr2q21.1	11727369_a_at	6.29	7.275	1.95755	1.94045	1	-0.985	1.97931	0.040333	-24.4217	5.01996e-09	8.2993	1.63225e-07
11716456_at	RHOBTB3	chr5q15	11716456_at	10.2275	9.3175	1.66935	1.6562	1	0.91	-1.87905	0.0372676	24.418	5.02612e-09	8.29877	1.63288e-07
11729697_at	C2orf69	chr2q33.1	11729697_at	7.7025	6.8125	1.59635	1.5842	1	0.89	-1.85318	0.0364506	24.4166	5.02852e-09	8.29856	1.63288e-07
11729233_a_at	E2F6	chr2p25.1	11729233_a_at	6.2425	7.5475	3.4436	3.40605	1	-1.305	2.47084	0.0534633	-24.4093	5.04089e-09	8.29749	1.63333e-07
11739581_at	PRKD3	chr2p21	11739581_at	6.98	8.065	2.37735	2.35445	1	-1.085	2.12138	0.0444528	-24.4079	5.04318e-09	8.2973	1.63333e-07
11755219_a_at	THBD	chr20p11.2	11755219_a_at	7.725	5.45	10.4856	10.3513	1	2.275	-4.83998	0.093193	24.4117	5.03678e-09	8.29785	1.63333e-07
11758657_s_at	PKIG	chr20q12-q13.1	11758657_s_at	6.36	8.115	6.23595	6.16005	1	-1.755	3.37526	0.071888	-24.413	5.03465e-09	8.29803	1.63333e-07
11741553_a_at	SKIL	chr3q26	11741553_a_at	7.0375	9.555	12.8424	12.6756	1	-2.5175	5.72589	0.103154	-24.4053	5.04758e-09	8.29692	1.63369e-07
11729232_s_at	KLF3	chr4p14	11729232_s_at	7.7475	8.6875	1.78195	1.7672	1	-0.94	1.91853	0.0385387	-24.3911	5.0718e-09	8.29484	1.64045e-07
11717262_a_at	C7orf50	chr7p22.3	11717262_a_at	8.28	7.2475	2.15199	2.13211	1	1.0325	-2.04557	0.0423541	24.3778	5.09454e-09	8.29289	1.64672e-07
11739094_a_at	CXCR4	chr2q21	11739094_a_at	4.5225	7.0275	12.7156	12.5501	1	-2.505	5.67649	0.102795	-24.3688	5.11e-09	8.29158	1.65064e-07
11724283_a_at	ANXA3	chr4q21.21	11724283_a_at	10.835	9.9225	1.67869	1.66531	1	0.9125	-1.8823	0.0374489	24.3665	5.11387e-09	8.29125	1.65081e-07
11735991_at	LARS	chr5q32	11735991_at	8.92	7.805	2.51135	2.48645	1	1.115	-2.16595	0.0457875	24.3516	5.13959e-09	8.28907	1.65694e-07
11758418_s_at	FAM219B	chr15q24.1	11758418_s_at	7.2475	5.8075	4.19535	4.1472	1	1.44	-2.71321	0.0591328	24.352	5.139e-09	8.28912	1.65694e-07
11718663_s_at	SRP14	chr15q22	11718663_s_at	10.6075	11.3925	1.2398	1.23245	1	-0.785	1.72309	0.0322425	-24.3468	5.14797e-09	8.28836	1.65855e-07
11716932_a_at	CCDC80	chr3q13.2	11716932_a_at	7.86	4.225	26.7867	26.4264	1	3.635	-12.4235	0.149316	24.3443	5.15234e-09	8.288	1.65888e-07
11715546_s_at	CBX1	chr17q21.32	11715546_s_at	8.2125	9.09	1.55169	1.54001	1	-0.8775	1.83719	0.0360561	-24.3371	5.16482e-09	8.28694	1.65913e-07
11717023_a_at	SDF2	chr17q11.2	11717023_a_at	6.93	7.81	1.5606	1.5488	1	-0.88	1.84038	0.0361603	-24.3361	5.1666e-09	8.2868	1.65913e-07
11719824_at	ZAK	chr2q24.2	11719824_at	8.685	7.855	1.3872	1.3778	1	0.83	-1.77769	0.0341033	24.3378	5.1635e-09	8.28706	1.65913e-07
11752128_a_at	IARS	chr9q21	11752128_a_at	11.855	11.1875	0.893687	0.891112	1	0.6675	-1.58832	0.0274228	24.3411	5.15788e-09	8.28753	1.65913e-07
11715738_s_at	SNX3	chr6q21	11715738_s_at	10.21	10.975	1.17695	1.17045	1	-0.765	1.69937	0.0314386	-24.3331	5.17168e-09	8.28637	1.65968e-07
11755448_s_at	CAPRIN2	chr12p11	11755448_s_at	9.6575	8.5625	2.4218	2.39805	1	1.095	-2.13613	0.0450249	24.3199	5.19482e-09	8.28443	1.66494e-07
11758269_s_at	MAT2B	chr5q34-q35	11758269_s_at	9.9975	10.7725	1.2082	1.20125	1	-0.775	1.71119	0.0318667	-24.3201	5.19453e-09	8.28445	1.66494e-07
11718594_a_at	CCNL1	chr3q25.31	11718594_a_at	9.365	8.46	1.65115	1.63805	1	0.905	-1.87254	0.0372271	24.3102	5.21179e-09	8.28301	1.66821e-07
11742734_s_at	WDR3	chr1p12	11742734_s_at	9.165	7.9825	2.82599	2.79661	1	1.1825	-2.2697	0.0486415	24.3105	5.21127e-09	8.28306	1.66821e-07
11728533_a_at	SNX3	chr6q21	11728533_a_at	8.9875	10.1	2.50019	2.47531	1	-1.1125	2.1622	0.0457711	-24.3057	5.21966e-09	8.28236	1.66965e-07
11718092_a_at	BIVM	chr13q33.1	11718092_a_at	7.5125	6.54	1.90819	1.89151	1	0.9725	-1.96224	0.0400145	24.3037	5.22326e-09	8.28206	1.66972e-07
11757294_x_at	RABGGTB /// SNORD45A /// SNORD45B /// SNORD45C	chr1p31 /// chr1p31.1	11757294_x_at	10.8225	9.795	2.13129	2.11151	1	1.0275	-2.03849	0.042283	24.3006	5.22881e-09	8.2816	1.67041e-07
11754000_x_at	CD58	chr1p13	11754000_x_at	7.72	8.8025	2.36669	2.34361	1	-1.0825	2.1177	0.0445712	-24.287	5.25277e-09	8.27961	1.6765e-07
11758052_s_at	COMMD5	chr8q24.3	11758052_s_at	6.57	7.8425	3.27419	3.23851	1	-1.2725	2.4158	0.0523966	-24.2859	5.25468e-09	8.27945	1.6765e-07
11746798_x_at	SDC2	chr8q22-q23	11746798_x_at	3.87	5.8475	7.92129	7.82101	1	-1.9775	3.9381	0.0814606	-24.2755	5.27316e-09	8.27793	1.68131e-07
11747094_x_at	C19orf43	chr19p13.2	11747094_x_at	7.975	8.83	1.47275	1.46205	1	-0.855	1.80876	0.0352324	-24.2674	5.28764e-09	8.27674	1.68483e-07
11758354_s_at	RNPC3	chr1p21	11758354_s_at	8.1925	6.72	4.38779	4.33651	1	1.4725	-2.77502	0.0607033	24.2573	5.30567e-09	8.27526	1.68948e-07
11746225_at	GAS6-AS1	chr13q34	11746225_at	6.91	5.4075	4.56889	4.51501	1	1.5025	-2.83333	0.0619796	24.2419	5.33352e-09	8.27299	1.69726e-07
11757266_s_at	GPX3	chr5q23	11757266_s_at	4.3	7.4125	19.6392	19.3753	1	-3.1125	8.6488	0.128407	-24.2393	5.33809e-09	8.27261	1.69762e-07
11717076_s_at	ATP8B5P /// ZFAND6	chr15q25.1 /// chr9p13.3	11717076_s_at	8.2275	9.115	1.58769	1.57531	1	-0.8875	1.84997	0.036636	-24.2248	5.3644e-09	8.27048	1.70307e-07
11717497_at	SLC25A36	chr3q23	11717497_at	10.3425	9.6425	0.98395	0.98	1	0.7	-1.6245	0.0288932	24.2272	5.36009e-09	8.27083	1.70307e-07
11743197_at	TLR4	chr9q33.1	11743197_at	4.0725	6.2475	9.5852	9.46125	1	-2.175	4.51586	0.0897865	-24.2241	5.36561e-09	8.27038	1.70307e-07
11725538_a_at	FAM199X	chrXq22.2	11725538_a_at	3.6925	5.215	4.69179	4.63601	1	-1.5225	2.87288	0.0628959	-24.2067	5.3974e-09	8.26782	1.71206e-07
11741276_s_at	TMEM144	chr4q32.1	11741276_s_at	4.2775	2.975	3.43119	3.39301	1	1.3025	-2.46656	0.0538141	24.2037	5.40288e-09	8.26738	1.71269e-07
11752369_a_at	IMPDH2	chr3p21.2	11752369_a_at	11.15	10.47	0.928	0.9248	1	0.68	-1.60214	0.0281007	24.1987	5.41201e-09	8.26664	1.71449e-07
11718786_a_at	PAN2	chr12q13.2	11718786_a_at	7.145	5.08	8.63955	8.52845	1	2.065	-4.18434	0.0853683	24.1893	5.42926e-09	8.26526	1.71885e-07
11733599_s_at	METRNL	chr17q25.3	11733599_s_at	8.5725	7.205	3.78329	3.74011	1	1.3675	-2.58023	0.0565427	24.1853	5.4367e-09	8.26466	1.7201e-07
11721699_a_at	PMS1	chr2q31.1	11721699_a_at	8.6475	7.74	1.66059	1.64711	1	0.9075	-1.87579	0.0375292	24.1811	5.44429e-09	8.26406	1.72139e-07
11757451_x_at	FKBP10	chr17q21.2	11757451_x_at	9.4	8.4325	1.88879	1.87211	1	0.9675	-1.95545	0.0400145	24.1787	5.44871e-09	8.26371	1.72169e-07
11754351_a_at	CYTH1	chr17q25	11754351_a_at	6.345	7.18	1.40435	1.39445	1	-0.835	1.78386	0.0345419	-24.1735	5.45839e-09	8.26294	1.72364e-07
11716750_a_at	CD99L2	chrXq28	11716750_a_at	9.2925	8.34	1.83039	1.81451	1	0.9525	-1.93522	0.0394079	24.1703	5.46434e-09	8.26246	1.72442e-07
11717835_a_at	GLG1	chr16q22.3	11717835_a_at	9.7125	8.8725	1.42135	1.4112	1	0.84	-1.79005	0.0347592	24.1663	5.47181e-09	8.26187	1.72567e-07
11757503_s_at	PNN	chr14q21.1	11757503_s_at	8.6525	7.4775	2.7906	2.76125	1	1.175	-2.25793	0.048626	24.164	5.476e-09	8.26154	1.72589e-07
11744201_x_at	SNRNP200	chr2q11.2	11744201_x_at	9.615	9.01	0.73255	0.73205	1	0.605	-1.52098	0.0250409	24.1605	5.48255e-09	8.26102	1.72685e-07
11716255_a_at	ECE1	chr1p36.1	11716255_a_at	6.7225	7.9725	3.15955	3.125	1	-1.25	2.37841	0.051746	-24.1564	5.49009e-09	8.26042	1.72772e-07
11734735_a_at	FAR1	chr11p15.2	11734735_a_at	9.075	8.0675	2.04909	2.03011	1	1.0075	-2.01042	0.0417094	24.1552	5.49234e-09	8.26024	1.72772e-07
11722286_a_at	SLC30A7	chr1p21.2	11722286_a_at	8.2925	7.3925	1.63315	1.62	1	0.9	-1.86607	0.0372676	24.1497	5.50269e-09	8.25942	1.72987e-07
11728302_at	TGFA	chr2p13	11728302_at	7.6325	8.865	3.07149	3.03811	1	-1.2325	2.34974	0.0510577	-24.1394	5.52203e-09	8.2579	1.73438e-07
11749787_a_at	sept2	chr2q37	11749787_a_at	5.8775	7.2675	3.90935	3.8642	1	-1.39	2.62079	0.0575849	-24.1383	5.52405e-09	8.25774	1.73438e-07
11744952_at	MGC4294	chr20q13.32	11744952_at	4.7075	6.025	3.51119	3.47161	1	-1.3175	2.49234	0.0545919	-24.1336	5.53279e-09	8.25706	1.73601e-07
11739209_a_at	PRKAA1	chr5p12	11739209_a_at	5.8375	6.965	2.56889	2.54251	1	-1.1275	2.1848	0.0467475	-24.119	5.56043e-09	8.25489	1.74358e-07
11725596_a_at	ZDHHC23	chr3q13.31	11725596_a_at	5.64	4.0525	5.10239	5.04031	1	1.5875	-3.00528	0.065843	24.1104	5.57665e-09	8.25363	1.74755e-07
11719472_s_at	IRF2BP2	chr1q42.3	11719472_s_at	9.255	8.615	0.821	0.8192	1	0.64	-1.55833	0.0265582	24.098	5.60009e-09	8.2518	1.75378e-07
11718027_a_at	PUS1	chr12q24.33	11718027_a_at	8.265	7.4025	1.49919	1.48781	1	0.8625	-1.81819	0.0358047	24.089	5.6173e-09	8.25047	1.75715e-07
11727788_a_at	PIGS	chr17p13.2	11727788_a_at	8.9975	8.2075	1.25615	1.2482	1	0.79	-1.72907	0.032798	24.0868	5.62152e-09	8.25015	1.75715e-07
11753254_a_at	SGOL2	chr2q33.1	11753254_a_at	6.8275	5.9575	1.52555	1.5138	1	0.87	-1.82766	0.0361187	24.0873	5.62068e-09	8.25021	1.75715e-07
11730821_x_at	CDKN3	chr14q22	11730821_x_at	8.2325	6.1975	8.3912	8.28245	1	2.035	-4.09823	0.0845354	24.0728	5.64848e-09	8.24807	1.76445e-07
11747328_a_at	FHL1	chrXq26	11747328_a_at	8.635	10.1875	4.87969	4.82051	1	-1.5525	2.93325	0.0645031	-24.0686	5.6565e-09	8.24745	1.76584e-07
11718471_at	GLIS2	chr16p13.3	11718471_at	6.88	7.8425	1.86949	1.85281	1	-0.9625	1.94868	0.0400145	-24.0538	5.68511e-09	8.24526	1.77177e-07
11721632_a_at	TMEM97	chr17q11.2	11721632_a_at	7.855	7.115	1.101	1.0952	1	0.74	-1.67018	0.0307608	24.0566	5.67976e-09	8.24567	1.77177e-07
11731437_at	MED6	chr14q24.2	11731437_at	8.32	9.11	1.2562	1.2482	1	-0.79	1.72907	0.0328439	-24.0532	5.68629e-09	8.24517	1.77177e-07
11722425_s_at	NEDD4L	chr18q21	11722425_s_at	8.3	7.295	2.03915	2.02005	1	1.005	-2.00694	0.0417995	24.0433	5.70541e-09	8.24371	1.77661e-07
11752090_a_at	PPM1D	chr17q23.2	11752090_a_at	6.12	8.04	7.4688	7.3728	1	-1.92	3.78423	0.0798647	-24.0406	5.71064e-09	8.24331	1.77711e-07
11741632_a_at	TAP2	chr6p21.3	11741632_a_at	6.2475	5.3325	1.6886	1.67445	1	0.915	-1.88557	0.038067	24.0366	5.71856e-09	8.24271	1.77845e-07
11729763_a_at	LSM10	chr1p34.3	11729763_a_at	8.555	9.275	1.0418	1.0368	1	-0.72	1.64718	0.0299675	-24.026	5.73918e-09	8.24115	1.78374e-07
11728311_x_at	ERCC1	chr19q13.32	11728311_x_at	7.61	8.5675	1.85009	1.83361	1	-0.9575	1.94194	0.0398637	-24.0193	5.75227e-09	8.24016	1.78668e-07
11728238_x_at	LOC101060589 /// SMG1	chr16p12.3	11728238_x_at	8.0975	6.8975	2.91155	2.88	1	1.2	-2.2974	0.0499698	24.0145	5.7618e-09	8.23944	1.78852e-07
11715911_at	MYO6	chr6q13	11715911_at	8.025	7.1375	1.58809	1.57531	1	0.8875	-1.84997	0.0369633	24.0103	5.7701e-09	8.23882	1.78996e-07
11749394_a_at	ZCCHC10	chr5q31.1	11749394_a_at	5.1975	6.43	3.07199	3.03811	1	-1.2325	2.34974	0.0513517	-24.0011	5.78815e-09	8.23746	1.79443e-07
11731438_x_at	MED6	chr14q24.2	11731438_x_at	7.345	8.335	1.9786	1.9602	1	-0.99	1.98618	0.0412922	-23.9755	5.8391e-09	8.23365	1.80909e-07
11748072_a_at	HSPH1	chr13q12.3	11748072_a_at	9.39	11.455	8.64195	8.52845	1	-2.065	4.18434	0.0862107	-23.9529	5.88429e-09	8.23031	1.82081e-07
11757151_s_at	SNORA72	chr8q22	11757151_s_at	6.6775	4.92	6.25709	6.17761	1	1.7575	-3.38112	0.0733702	23.9539	5.88243e-09	8.23044	1.82081e-07
11722990_s_at	BTAF1	chr10q22-q23	11722990_s_at	9.3	7.66	5.4472	5.3792	1	1.64	-3.11666	0.0684991	23.9419	5.90651e-09	8.22867	1.82539e-07
11752993_a_at	DUSP1	chr5q34	11752993_a_at	7.6075	6.4025	2.9362	2.90405	1	1.205	-2.30537	0.0503301	23.942	5.90646e-09	8.22867	1.82539e-07
11717077_x_at	ZFAND6	chr15q25.1	11717077_x_at	8.2125	9.3025	2.40075	2.3762	1	-1.09	2.12874	0.0455568	-23.9262	5.9384e-09	8.22633	1.8341e-07
11759177_at	MAN1A1	chr6q22	11759177_at	7.43	8.305	1.54355	1.53125	1	-0.875	1.83401	0.0365743	-23.9239	5.94312e-09	8.22599	1.8344e-07
11733955_at	SLC22A15	chr1p13.1	11733955_at	7.15	5.74	4.024	3.9762	1	1.41	-2.65737	0.0589543	23.9168	5.95751e-09	8.22494	1.83605e-07
11734014_a_at	SMAD2	chr18q21.1	11734014_a_at	6.8175	8.195	3.84019	3.79501	1	-1.3775	2.59818	0.057598	-23.9158	5.95964e-09	8.22478	1.83605e-07
11763165_at	PABPN1	chr14q11.2	11763165_at	7.7775	6.315	4.32999	4.27781	1	1.4625	-2.75586	0.0611481	23.9173	5.95644e-09	8.22501	1.83605e-07
11757776_s_at	ARG2	chr14q24.1	11757776_s_at	6.2425	8.025	6.43699	6.35461	1	-1.7825	3.44022	0.0745509	-23.9098	5.97178e-09	8.2239	1.83864e-07
11756625_s_at	FAM156A /// FAM156B	chrXp11.22	11756625_s_at	8.8475	7.1025	6.1686	6.09005	1	1.745	-3.35195	0.0729896	23.9075	5.97654e-09	8.22355	1.83896e-07
11731664_at	UTP20	chr12q23	11731664_at	6.5725	5.53	2.19529	2.17361	1	1.0425	-2.05979	0.0436151	23.9023	5.98728e-09	8.22277	1.84067e-07
11757643_x_at	SERPINE2	chr2q36.1	11757643_x_at	8.6	9.535	1.76395	1.74845	1	-0.935	1.91189	0.0391203	-23.9006	5.99063e-09	8.22253	1.84067e-07
11757996_s_at	FKBPL	chr6p21.3	11757996_s_at	5.1825	6.345	2.73219	2.70281	1	-1.1625	2.23845	0.0486415	-23.8993	5.99331e-09	8.22233	1.84067e-07
11736087_at	FAM171A1	chr10p13	11736087_at	8.3225	7.175	2.66189	2.63351	1	1.1475	-2.2153	0.0480185	23.8971	5.99801e-09	8.22199	1.84097e-07
11743154_at	C16orf72	chr16p13.2	11743154_at	5.235	6.9475	5.94069	5.86531	1	-1.7125	3.27728	0.0716678	-23.895	6.00229e-09	8.22168	1.84114e-07
11719104_s_at	CPNE3	chr8q21.3	11719104_s_at	10.64	9.815	1.37115	1.36125	1	0.825	-1.77154	0.0345419	23.884	6.02492e-09	8.22005	1.84693e-07
11715969_a_at	EPRS	chr1q41	11715969_a_at	9.67	8.625	2.20595	2.18405	1	1.045	-2.06337	0.0437701	23.8747	6.04416e-09	8.21866	1.85115e-07
11756129_a_at	GSK3A	chr19q13.2	11756129_a_at	6.4625	7.6025	2.62715	2.5992	1	-1.14	2.20381	0.0477512	-23.8737	6.04618e-09	8.21852	1.85115e-07
11729696_at	C2orf69	chr2q33.1	11729696_at	8.2325	7.485	1.12389	1.11751	1	0.7475	-1.67888	0.0313187	23.8676	6.05902e-09	8.2176	1.85277e-07
11751907_x_at	PTPRM	chr18p11.2	11751907_x_at	8.91	8.065	1.43895	1.42805	1	0.845	-1.79626	0.035403	23.8681	6.05797e-09	8.21767	1.85277e-07
11721932_a_at	KIF23	chr15q23	11721932_a_at	8.45	7.2025	3.14799	3.11251	1	1.2475	-2.3743	0.0522815	23.8612	6.07228e-09	8.21665	1.85568e-07
11723908_at	KCNMA1	chr10q22.3	11723908_at	3.415	5.305	7.2386	7.1442	1	-1.89	3.70635	0.0792592	-23.8458	6.10446e-09	8.21435	1.86436e-07
11719431_a_at	TMC6	chr17q25.3	11719431_a_at	5.1325	4.275	1.48219	1.47061	1	0.8575	-1.8119	0.0359725	23.8377	6.12158e-09	8.21314	1.86727e-07
11756387_x_at	ARL4A	chr7p21.3	11756387_x_at	7	8.8125	6.65639	6.57031	1	-1.8125	3.5125	0.0760307	-23.8391	6.11863e-09	8.21335	1.86727e-07
11726980_a_at	PAQR6	chr1q22	11726980_a_at	5.6625	4.5425	2.53555	2.5088	1	1.12	-2.17347	0.0469884	23.8357	6.12577e-09	8.21284	1.8674e-07
11727999_a_at	MYEF2	chr15q21.1	11727999_a_at	7.4225	6.4675	1.8408	1.82405	1	0.955	-1.93858	0.0400709	23.8328	6.1319e-09	8.21241	1.86811e-07
11743871_a_at	TENM4	chr11q14.1	11743871_a_at	6.695	5.065	5.3816	5.3138	1	1.63	-3.09513	0.0684111	23.8265	6.14504e-09	8.21148	1.87095e-07
11718368_at	LAMA5	chr20q13.2-q13.3	11718368_at	6.025	7.275	3.1608	3.125	1	-1.25	2.37841	0.0524684	-23.8239	6.15068e-09	8.21108	1.87152e-07
11742450_a_at	COL13A1	chr10q22	11742450_a_at	8.0425	5.855	9.70049	9.57031	1	2.1875	-4.55515	0.0918505	23.8159	6.16762e-09	8.20988	1.87551e-07
11722902_a_at	TRMT13	chr1p21.2	11722902_a_at	7.145	6.2925	1.46489	1.45351	1	0.8525	-1.80563	0.0358047	23.8097	6.18066e-09	8.20896	1.87728e-07
11751067_x_at	AKIRIN1	chr1p34.3	11751067_x_at	7.9775	8.9025	1.7264	1.71125	1	-0.925	1.89868	0.0388499	-23.8096	6.18105e-09	8.20894	1.87728e-07
11727456_a_at	OFD1	chrXp22	11727456_a_at	7.0225	5.925	2.43439	2.40901	1	1.0975	-2.13984	0.0460988	23.8075	6.18533e-09	8.20864	1.87742e-07
11755674_s_at	RALGAPA1	chr14q13.2	11755674_s_at	7.86	6.3625	4.54089	4.48501	1	1.4975	-2.82353	0.0629437	23.7911	6.22048e-09	8.20618	1.88693e-07
11725891_a_at	ABHD14A-ACY1 /// ACY1	chr3p /// chr3p21.1	11725891_a_at	7.3425	6.1175	3.0354	3.00125	1	1.225	-2.33755	0.0515127	23.7805	6.24315e-09	8.2046	1.89264e-07
11729854_a_at	MOK	chr14q32	11729854_a_at	6.83	4.285	13.1345	12.954	1	2.545	-5.83608	0.107085	23.7661	6.27425e-09	8.20244	1.9009e-07
11723013_x_at	CAPZA2	chr7q31.2-q31.3	11723013_x_at	8.2975	9.5075	2.96135	2.9282	1	-1.21	2.31338	0.0509248	-23.7605	6.28638e-09	8.2016	1.90341e-07
11725521_x_at	GLUL	chr1q31	11725521_x_at	8.605	9.6025	2.00939	1.99001	1	-0.9975	1.99654	0.0419972	-23.7516	6.30572e-09	8.20027	1.90692e-07
11754878_s_at	UBAP1	chr9p13.3	11754878_s_at	6.7375	8.055	3.51279	3.47161	1	-1.3175	2.49234	0.0554674	-23.7527	6.30334e-09	8.20043	1.90692e-07
11729196_a_at	STX16	chr20q13.32	11729196_a_at	11.0625	10.06	2.02969	2.01001	1	1.0025	-2.00347	0.0422117	23.7493	6.31066e-09	8.19992	1.90724e-07
11743164_x_at	ATF1	chr12q13	11743164_x_at	7.36	8.5075	2.66239	2.63351	1	-1.1475	2.2153	0.048331	-23.7425	6.32548e-09	8.19891	1.91055e-07
11731644_s_at	TRAPPC10	chr21q22.3	11731644_s_at	6.1475	7.6825	4.772	4.71245	1	-1.535	2.89788	0.0646779	-23.733	6.34638e-09	8.19747	1.91569e-07
11717755_x_at	SEC14L1	chr17q25.2	11717755_x_at	7.72	8.735	2.08095	2.06045	1	-1.015	2.0209	0.0427962	-23.7171	6.38134e-09	8.19509	1.92506e-07
11738983_x_at	MAP1LC3B	chr16q24.2	11738983_x_at	6.61	7.5075	1.62489	1.61101	1	-0.8975	1.86284	0.0378488	-23.7128	6.39085e-09	8.19444	1.92675e-07
11717829_s_at	TSC22D3	chrXq22.3	11717829_s_at	7.5225	8.9975	4.4056	4.35125	1	-1.475	2.77984	0.0622099	-23.71	6.39685e-09	8.19403	1.92682e-07
11759672_x_at	UGGT2	chr13q32.1	11759672_x_at	7.77	5.0225	15.3106	15.0975	1	2.7475	-6.71552	0.115884	23.7091	6.3989e-09	8.19389	1.92682e-07
11758169_s_at	HSPA5	chr9q33.3	11758169_s_at	12.0625	11.3825	0.92855	0.9248	1	0.68	-1.60214	0.028684	23.7066	6.40447e-09	8.19352	1.92732e-07
11722479_a_at	CUL5	chr11q22.3	11722479_a_at	9.48	8.7775	0.991688	0.987013	1	0.7025	-1.62732	0.0296391	23.7018	6.41517e-09	8.19279	1.92861e-07
11757581_x_at	MT1X	chr16q13	11757581_x_at	5.8425	7.985	9.30639	9.18061	1	-2.1425	4.41526	0.0903965	-23.7011	6.41658e-09	8.1927	1.92861e-07
11757478_s_at	MAP2K1	chr15q22.1-q22.33	11757478_s_at	9.925	10.7775	1.46509	1.45351	1	-0.8525	1.80563	0.0359725	-23.6987	6.42205e-09	8.19233	1.92908e-07
11719930_a_at	ARGLU1	chr13q33.3	11719930_a_at	8.0575	6.9175	2.62775	2.5992	1	1.14	-2.20381	0.0481281	23.6868	6.44847e-09	8.19054	1.93506e-07
11747954_x_at	PYROXD1	chr12p12.1	11747954_x_at	5.77	4.58	2.8642	2.8322	1	1.19	-2.28153	0.0502402	23.6862	6.44982e-09	8.19045	1.93506e-07
11722737_at	APPL1	chr3p21.1-p14.3	11722737_at	8.34	7.5825	1.15469	1.14761	1	0.7575	-1.69056	0.0319846	23.6833	6.45633e-09	8.19001	1.93584e-07
11724196_s_at	STC1	chr8p21-p11.2	11724196_s_at	5.29	7.555	10.4025	10.2605	1	-2.265	4.80654	0.0956801	-23.6726	6.48013e-09	8.18842	1.94179e-07
11715710_s_at	CTSC	chr11q14.2	11715710_s_at	9.46	8.8	0.8742	0.8712	1	0.66	-1.58008	0.0278856	23.6682	6.49017e-09	8.18774	1.94294e-07
11742732_s_at	MORF4L1	chr15q24	11742732_s_at	10.79	11.405	0.75775	0.75645	1	-0.615	1.53156	0.0259851	-23.6674	6.49184e-09	8.18763	1.94294e-07
11763981_s_at	XPNPEP3	chr22q13.2	11763981_s_at	8.72	8.05	0.9012	0.8978	1	0.67	-1.59107	0.0283142	23.663	6.5017e-09	8.18697	1.94471e-07
11758664_s_at	RHOBTB3	chr5q15	11758664_s_at	10.115	9.3975	1.03499	1.02961	1	0.7175	-1.64433	0.030342	23.6471	6.53766e-09	8.18458	1.95428e-07
11724689_a_at	CD58	chr1p13	11724689_a_at	7.165	8.34	2.79235	2.76125	1	-1.175	2.25793	0.0496979	-23.6429	6.54733e-09	8.18394	1.95598e-07
11760540_at	PTCHD4	chr6p12.3	11760540_at	5.8975	7.2675	3.79975	3.7538	1	-1.37	2.58471	0.0580017	-23.62	6.59942e-09	8.18049	1.97035e-07
11721002_s_at	HEXIM1	chr17q21.31	11721002_s_at	7.8175	9.96	9.30749	9.18061	1	-2.1425	4.41526	0.0907622	-23.6056	6.63235e-09	8.17833	1.97659e-07
11749192_s_at	UBE2L3	chr22q11.21	11749192_s_at	6.585	8.0075	4.09739	4.04701	1	-1.4225	2.6805	0.0602552	-23.6079	6.6271e-09	8.17868	1.97659e-07
11749718_x_at	PLXNB2	chr22q13.33	11749718_x_at	7.54	6.6025	1.77409	1.75781	1	0.9375	-1.91521	0.0397123	23.6073	6.6286e-09	8.17858	1.97659e-07
11757376_s_at	MAT2A	chr2p11.2	11757376_s_at	11.8025	11.145	0.867587	0.864612	1	0.6575	-1.57735	0.0278585	23.6014	6.64219e-09	8.17769	1.97833e-07
11728695_at	ARG2	chr14q24.1	11728695_at	5.2525	6.9375	5.7532	5.67845	1	-1.685	3.2154	0.0714047	-23.5979	6.65024e-09	8.17716	1.97953e-07
11718762_s_at	POMP	chr13q12.3	11718762_s_at	6.53	7.8525	3.54029	3.49801	1	-1.3225	2.50099	0.0560614	-23.5902	6.66797e-09	8.17601	1.98361e-07
11756043_a_at	LETMD1	chr12q13.12	11756043_a_at	8.8475	8.05	1.28109	1.27201	1	0.7975	-1.73809	0.0338151	23.5841	6.68207e-09	8.17509	1.98661e-07
11739477_a_at	SBF2	chr11p15.4	11739477_a_at	8.9375	8.155	1.23299	1.22461	1	0.7825	-1.72011	0.0331859	23.5793	6.69335e-09	8.17436	1.98876e-07
11736686_a_at	FGF5	chr4q21	11736686_a_at	7.0375	5.6825	3.717	3.67205	1	1.355	-2.55797	0.0574802	23.5733	6.7072e-09	8.17346	1.99048e-07
11758371_s_at	KIF15	chr3p21.31	11758371_s_at	5.805	4.9375	1.51769	1.50511	1	0.8675	-1.8245	0.0368	23.5733	6.70717e-09	8.17346	1.99048e-07
200078_PM_s_at	ATP6V0B	chr1p32.3	200078_PM_s_at	7.5775	8.4125	1.4054	1.39445	1	-0.835	1.78386	0.0354455	-23.5573	6.74463e-09	8.17104	2.00038e-07
11720216_x_at	PIGU	chr20q11.22	11720216_x_at	7.5025	6.2975	2.9376	2.90405	1	1.205	-2.30537	0.0511608	23.5532	6.75434e-09	8.17042	2.00131e-07
11728928_a_at	CPNE7	chr16q24.3	11728928_a_at	7.83	6.905	1.72695	1.71125	1	0.925	-1.89868	0.0392739	23.5525	6.7559e-09	8.17032	2.00131e-07
11758238_s_at	ABCC4	chr13q32	11758238_s_at	8.795	7.55	3.13655	3.10005	1	1.245	-2.37019	0.0528686	23.549	6.76429e-09	8.16978	2.00259e-07
11741214_x_at	SSU72	chr1p36.33	11741214_x_at	7.5225	8.1675	0.8346	0.83205	1	-0.645	1.56374	0.0273953	-23.5442	6.77557e-09	8.16905	2.00473e-07
11747329_x_at	FHL1	chrXq26	11747329_x_at	8.1025	9.7125	5.25195	5.1842	1	-1.61	3.05252	0.0683891	-23.5418	6.78123e-09	8.16869	2.0052e-07
11727278_at	PIGL	chr17p12-p11.2	11727278_at	7.1	5.4125	5.77079	5.69531	1	1.6875	-3.22098	0.0717098	23.5324	6.80348e-09	8.16727	2.01058e-07
11751171_x_at	BZW2	chr7p21.1	11751171_x_at	9.59	8.7575	1.39699	1.38611	1	0.8325	-1.78077	0.0353817	23.5291	6.81113e-09	8.16678	2.01081e-07
11755101_a_at	CEP76	chr18p11.21	11755101_a_at	5.5625	6.72	2.70989	2.67961	1	-1.1575	2.23071	0.0491955	-23.5286	6.81243e-09	8.1667	2.01081e-07
11726672_a_at	ACCS	chr11p11	11726672_a_at	6.29	5.0575	3.07379	3.03811	1	1.2325	-2.34974	0.0523966	23.5225	6.82681e-09	8.16578	2.01385e-07
11723440_a_at	EPHA4	chr2q36.1	11723440_a_at	4.79	6.24	4.2582	4.205	1	-1.45	2.73208	0.0616508	-23.5196	6.83382e-09	8.16534	2.01471e-07
11716119_x_at	PDIA4	chr7q35	11716119_x_at	8.315	7.7075	0.739288	0.738113	1	0.6075	-1.52362	0.0258398	23.5102	6.85612e-09	8.16392	2.01887e-07
11726407_at	SRRD	chr22q12.1	11726407_at	4.7925	6.2275	4.1704	4.11845	1	-1.435	2.70382	0.0610372	-23.5103	6.85604e-09	8.16393	2.01887e-07
11716703_a_at	PRKACB	chr1p31.1	11716703_a_at	8.345	9.0675	1.04979	1.04401	1	-0.7225	1.65004	0.0307364	-23.5064	6.86536e-09	8.16334	2.01951e-07
11717639_x_at	SDC4	chr20q12	11717639_x_at	8.405	9.36	1.84155	1.82405	1	-0.955	1.93858	0.0406306	-23.5045	6.86988e-09	8.16305	2.01951e-07
11720527_at	LTBP2	chr14q24	11720527_at	6.7675	7.9075	2.62835	2.5992	1	-1.14	2.20381	0.048502	-23.5042	6.87057e-09	8.16301	2.01951e-07
11750745_a_at	HSPA9	chr5q31.1	11750745_a_at	10.52	9.77	1.132	1.125	1	0.75	-1.68179	0.0319139	23.5007	6.87885e-09	8.16248	2.02073e-07
11749531_x_at	TOP2B	chr3p24	11749531_x_at	9.8725	8.9675	1.6528	1.63805	1	0.905	-1.87254	0.0385387	23.4829	6.92172e-09	8.15979	2.03212e-07
11716247_s_at	TOP2B	chr3p24	11716247_s_at	11.4525	10.61	1.43109	1.41961	1	0.8425	-1.79315	0.0358887	23.4754	6.93995e-09	8.15864	2.03625e-07
11721913_x_at	MDM4	chr1q32	11721913_x_at	7.61	5.665	7.67015	7.56605	1	1.945	-3.85038	0.0828625	23.4726	6.94658e-09	8.15823	2.03699e-07
11727293_x_at	ALG10B	chr12q12	11727293_x_at	6.76	5.065	5.82275	5.74605	1	1.695	-3.23777	0.0722223	23.4692	6.95492e-09	8.15771	2.03822e-07
11718196_x_at	ATP6V0D1	chr16q22.1	11718196_x_at	6.1275	7.7425	5.2852	5.21645	1	-1.615	3.06312	0.068828	-23.4643	6.96682e-09	8.15697	2.0405e-07
11730287_a_at	ARHGAP5	chr14q12	11730287_a_at	7.7675	9.435	5.63509	5.56111	1	-1.6675	3.17664	0.0710771	-23.4604	6.97623e-09	8.15638	2.04204e-07
11751060_s_at	GPR89A /// GPR89B /// GPR89C /// LOC101060247 /// LOC101060636	chr1q21.1	11751060_s_at	7.9275	7.005	1.71779	1.70201	1	0.9225	-1.8954	0.0393314	23.4546	6.99056e-09	8.15549	2.04502e-07
11743102_at	PTCD3	chr2p11.2	11743102_at	7.8225	6.7825	2.18595	2.1632	1	1.04	-2.05623	0.0443511	23.4493	7.00346e-09	8.15469	2.04758e-07
11723432_s_at	ZFP91	chr11q12	11723432_s_at	9.0375	9.725	0.949688	0.945313	1	-0.6875	1.61049	0.0293328	-23.438	7.03122e-09	8.15297	2.05448e-07
11760270_at	CDC16	chr13q34	11760270_at	6.9225	5.13	6.51339	6.42611	1	1.7925	-3.46415	0.0765044	23.43	7.05075e-09	8.15176	2.05896e-07
11716733_at	IRF1	chr5q31.1	11716733_at	4.8125	6.5525	6.13695	6.0552	1	-1.74	3.34035	0.074298	-23.4192	7.07747e-09	8.15012	2.06188e-07
11734704_at	LAMA4	chr6q21	11734704_at	6.9825	5.795	2.85309	2.82031	1	1.1875	-2.27758	0.0507026	23.4209	7.0733e-09	8.15038	2.06188e-07
11754609_x_at	STMN3	chr20q13.3	11754609_x_at	9.225	8.27	1.84175	1.82405	1	0.955	-1.93858	0.0407785	23.4192	7.07748e-09	8.15012	2.06188e-07
11757316_a_at	FLOT1	chr6p21.3	11757316_a_at	9.245	8.5925	0.854488	0.851513	1	0.6525	-1.57189	0.0278585	23.4219	7.07079e-09	8.15053	2.06188e-07
11734006_a_at	IRAK1	chrXq28	11734006_a_at	8.4325	7.55	1.57129	1.55761	1	0.8825	-1.84357	0.0376894	23.4151	7.08765e-09	8.1495	2.06362e-07
11718563_a_at	ANKRD10	chr13q34	11718563_a_at	7.0025	8.34	3.62209	3.57781	1	-1.3375	2.52713	0.0571255	-23.4134	7.09194e-09	8.14923	2.06365e-07
11722570_a_at	VEZT	chr12q22	11722570_a_at	8.7175	7.8375	1.56235	1.5488	1	0.88	-1.84038	0.0375894	23.4109	7.09811e-09	8.14886	2.06423e-07
11740923_a_at	IMPDH2	chr3p21.2	11740923_a_at	11.1175	10.4125	0.9992	0.99405	1	0.705	-1.63014	0.0301178	23.4081	7.10512e-09	8.14843	2.06505e-07
11763403_a_at	CELF1	chr11p11	11763403_a_at	10.3175	9.5375	1.22535	1.2168	1	0.78	-1.71713	0.0333443	23.3923	7.14443e-09	8.14603	2.07525e-07
11720222_at	GFPT1	chr2p13	11720222_at	6.9775	8.1375	2.72215	2.6912	1	-1.16	2.23457	0.0496069	-23.3838	7.16562e-09	8.14475	2.08018e-07
11721211_x_at	SCRIB	chr8q24.3	11721211_x_at	7.525	6.605	1.7086	1.6928	1	0.92	-1.89212	0.0393505	23.3796	7.17621e-09	8.1441	2.08203e-07
11715405_x_at	COL6A1	chr21q22.3	11715405_x_at	7.145	8.2375	2.41349	2.38711	1	-1.0925	2.13243	0.0467475	-23.3703	7.19979e-09	8.14268	2.08671e-07
11715417_s_at	SKP1 /// SKP1P2	chr12p12.3 /// chr5q31	11715417_s_at	9.4475	10.47	2.11289	2.09101	1	-1.0225	2.03144	0.0437529	-23.3699	7.2008e-09	8.14262	2.08671e-07
11741652_a_at	PAX8	chr2q13	11741652_a_at	5.04	6.96	7.475	7.3728	1	-1.92	3.78423	0.0821691	-23.3664	7.20941e-09	8.1421	2.08797e-07
11718534_at	NKTR	chr3p23-p21	11718534_at	9.485	8.1475	3.62239	3.57781	1	1.3375	-2.52713	0.0572834	23.3488	7.25411e-09	8.13942	2.09917e-07
11718779_at	S100A2	chr1q21	11718779_at	5.145	6.925	6.4234	6.3368	1	-1.78	3.43426	0.0762383	-23.3478	7.25658e-09	8.13927	2.09917e-07
11746965_a_at	ANPEP	chr15q25-q26	11746965_a_at	8.4675	6.9625	4.5892	4.53005	1	1.505	-2.83825	0.0644914	23.3364	7.2857e-09	8.13753	2.1063e-07
11754606_a_at	HSP90B1 /// MIR3652	chr12q24.2-q24.3	11754606_a_at	11.46	10.505	1.84195	1.82405	1	0.955	-1.93858	0.0409259	23.3348	7.28978e-09	8.13729	2.1063e-07
11763718_x_at	CDKN1C	chr11p15.5	11763718_x_at	5.3325	6.7975	4.348	4.29245	1	-1.465	2.76063	0.0627881	-23.3325	7.29587e-09	8.13692	2.10683e-07
11720107_s_at	KIF2A	chr5q12-q13	11720107_s_at	7.8625	8.99	2.57139	2.54251	1	-1.1275	2.1848	0.048331	-23.3287	7.30544e-09	8.13635	2.10712e-07
11723043_at	UBE2D1	chr10q21.1	11723043_at	8.7575	10.135	3.84299	3.79501	1	-1.3775	2.59818	0.0590436	-23.3302	7.30164e-09	8.13658	2.10712e-07
11730741_a_at	AKIRIN1	chr1p34.3	11730741_a_at	6.4525	7.77	3.51469	3.47161	1	-1.3175	2.49234	0.0564894	-23.3229	7.32027e-09	8.13547	2.11016e-07
11744584_a_at	HYI	chr1p34.2	11744584_a_at	7.3175	5.8425	4.4078	4.35125	1	1.475	-2.77984	0.0632658	23.3143	7.34248e-09	8.13416	2.11533e-07
11727506_x_at	RAB21	chr12q21.1	11727506_x_at	7.8275	8.8025	1.9204	1.90125	1	-0.975	1.96564	0.0418355	-23.3055	7.36514e-09	8.13282	2.12062e-07
11733856_s_at	EGLN1	chr1q42.1	11733856_s_at	7.71	8.5225	1.33059	1.32031	1	-0.8125	1.75625	0.0348673	-23.3026	7.3727e-09	8.13237	2.12156e-07
11724478_s_at	FOSL1	chr11q13	11724478_s_at	8.48	7.4575	2.11309	2.09101	1	1.0225	-2.03144	0.0438904	23.2967	7.38814e-09	8.13147	2.12476e-07
11719513_a_at	ADAM15	chr1q21.3	11719513_a_at	6.4225	5.3225	2.44715	2.42	1	1.1	-2.14355	0.047244	23.2834	7.42281e-09	8.12943	2.13282e-07
11753647_a_at	DR1	chr1p22.1	11753647_a_at	5.4825	6.615	2.59449	2.56511	1	-1.1325	2.19238	0.0486415	-23.2826	7.42484e-09	8.12931	2.13282e-07
11717756_s_at	RALA	chr7p15-p13	11717756_s_at	9.145	10.075	1.7464	1.7298	1	-0.93	1.90528	0.039958	-23.2744	7.44616e-09	8.12807	2.13585e-07
11755039_s_at	FBXL2	chr3p22.3	11755039_s_at	7.575	6.55	2.12355	2.10125	1	1.025	-2.03496	0.0440445	23.2719	7.45272e-09	8.12769	2.13585e-07
11758964_x_at	PAFAH1B2	chr11q23	11758964_x_at	8.45	9.195	1.11715	1.11005	1	-0.745	1.67597	0.0320081	-23.2753	7.44379e-09	8.12821	2.13585e-07
11762787_x_at	RPS3A /// SNORD73A	chr4q31.2-q31.3 /// chr4q31.3	11762787_x_at	6.9525	5.27	5.73849	5.66161	1	1.6825	-3.20984	0.0722953	23.2726	7.45093e-09	8.12779	2.13585e-07
11717452_x_at	NEK7	chr1q31.3	11717452_x_at	8.3325	9.125	1.26549	1.25611	1	-0.7925	1.73207	0.0340812	-23.2533	7.50179e-09	8.12483	2.14544e-07
11735128_a_at	TSC22D2	chr3q25.1	11735128_a_at	8.915	7.5975	3.51499	3.47161	1	1.3175	-2.49234	0.0566491	23.2572	7.49147e-09	8.12543	2.14544e-07
11755633_a_at	UBXN8	chr8p12-p11.2	11755633_a_at	6.5375	5.395	2.64079	2.61061	1	1.1425	-2.20763	0.0491342	23.2526	7.50356e-09	8.12473	2.14544e-07
11764246_s_at	STT3B	chr3p23	11764246_s_at	10.855	10.1825	0.908487	0.904512	1	0.6725	-1.59383	0.0289192	23.2544	7.4988e-09	8.12501	2.14544e-07
11746124_x_at	MAP3K7CL	chr21q22.3	11746124_x_at	8.245	7.0775	2.75809	2.72611	1	1.1675	-2.24622	0.0502253	23.2453	7.52299e-09	8.12361	2.14933e-07
11758572_s_at	HELLS	chr10q24.2	11758572_s_at	6.1375	7.1525	2.0822	2.06045	1	-1.015	2.0209	0.0436668	-23.2442	7.52589e-09	8.12344	2.14933e-07
11715586_at	MAPRE1	chr20q11.1-q11.23	11715586_at	7.6175	8.9775	3.74615	3.6992	1	-1.36	2.56685	0.0585186	-23.2405	7.53569e-09	8.12288	2.15088e-07
11720625_a_at	MAT2B	chr5q34-q35	11720625_a_at	8.845	9.8275	1.95039	1.93061	1	-0.9825	1.97589	0.042283	-23.2363	7.54684e-09	8.12223	2.15282e-07
11763297_x_at	TRMT13	chr1p21.2	11763297_x_at	8.0175	4.8725	20.0766	19.7821	1	3.145	-8.84585	0.135409	23.2258	7.57469e-09	8.12064	2.15951e-07
11740024_a_at	RUFY1	chr5q35.3	11740024_a_at	5.945	7.1225	2.80579	2.77301	1	-1.1775	2.26184	0.0507026	-23.2237	7.58054e-09	8.1203	2.15993e-07
11724206_a_at	MAD1L1	chr7p22	11724206_a_at	6.965	6.1375	1.38069	1.36951	1	0.8275	-1.77461	0.0356361	23.2208	7.58805e-09	8.11987	2.16082e-07
11734141_at	GK5	chr3q23	11734141_at	7.005	5.2325	6.37049	6.28351	1	1.7725	-3.41645	0.0763863	23.2044	7.63212e-09	8.11735	2.17134e-07
11736130_x_at	SRSF5	chr14q24	11736130_x_at	11	10.125	1.54495	1.53125	1	0.875	-1.83401	0.0377093	23.2038	7.63382e-09	8.11726	2.17134e-07
11715807_a_at	STARD10	chr11q13	11715807_a_at	3.9	6.1525	10.2942	10.1475	1	-2.2525	4.76508	0.0971092	-23.1955	7.65612e-09	8.11599	2.1731e-07
11717662_a_at	PIEZO1	chr16q24.3	11717662_a_at	9.14	7.8775	3.22709	3.18781	1	1.2625	-2.39911	0.0544262	23.1966	7.65334e-09	8.11615	2.1731e-07
11724107_s_at	MRPS31P5 /// THSD1	chr13q /// chr13q14.3	11724107_s_at	7.885	5.9825	7.34079	7.23901	1	1.9025	-3.7386	0.0820132	23.1975	7.65087e-09	8.11629	2.1731e-07
11755036_a_at	CNP	chr17q21	11755036_a_at	9.3825	10.1725	1.25755	1.2482	1	-0.79	1.72907	0.0340591	-23.195	7.65764e-09	8.1159	2.1731e-07
11740238_a_at	SULF2	chr20q12-q13.2	11740238_a_at	7.85	9.2275	3.84369	3.79501	1	-1.3775	2.59818	0.0593996	-23.1904	7.66999e-09	8.11521	2.17535e-07
11746878_s_at	ID2	chr2p25	11746878_s_at	3.6375	7.9525	37.8036	37.2385	1	-4.315	19.9042	0.186097	-23.1868	7.67976e-09	8.11465	2.17687e-07
11721011_at	SMOC1	chr14q24.2	11721011_at	4.41	7.025	13.878	13.6765	1	-2.615	6.12623	0.112836	-23.1752	7.71118e-09	8.11288	2.18342e-07
11749518_a_at	SRD5A1	chr5p15	11749518_a_at	5.4775	6.7925	3.502	3.45845	1	-1.315	2.48802	0.0567421	-23.175	7.71172e-09	8.11285	2.18342e-07
11717894_s_at	PTP4A1	chr6q12	11717894_s_at	7.9275	8.9425	2.0824	2.06045	1	-1.015	2.0209	0.0438045	-23.1711	7.72244e-09	8.11225	2.1852e-07
11748790_a_at	SS18	chr18q11.2	11748790_a_at	6.965	8.5	4.77555	4.71245	1	-1.535	2.89788	0.0663101	-23.1488	7.78358e-09	8.10882	2.20124e-07
11754590_x_at	SMARCA4	chr19p13.2	11754590_x_at	9.2	8.44	1.1632	1.1552	1	0.76	-1.69349	0.0328439	23.1398	7.80852e-09	8.10743	2.20703e-07
11721301_a_at	RAB4A /// SPHAR	chr1q42-q43 /// chr1q42.13	11721301_a_at	7.9125	8.705	1.26569	1.25611	1	-0.7925	1.73207	0.0342575	-23.1337	7.82543e-09	8.10649	2.21054e-07
11716920_at	PLVAP	chr19p13.2	11716920_at	3.3725	4.575	2.92699	2.89201	1	-1.2025	2.30138	0.0519928	-23.1282	7.8405e-09	8.10566	2.21226e-07
11754580_s_at	CCDC92	chr12q24.31	11754580_s_at	5.935	7.1375	2.92699	2.89201	1	-1.2025	2.30138	0.0519928	-23.1282	7.8405e-09	8.10566	2.21226e-07
11717432_a_at	ECHDC1	chr6q22.33	11717432_a_at	8.825	9.7725	1.81349	1.79551	1	-0.9475	1.92853	0.0409811	-23.1204	7.86218e-09	8.10446	2.21584e-07
11729072_a_at	AASDH	chr4q12	11729072_a_at	7.8775	7.04	1.41469	1.40281	1	0.8375	-1.78695	0.0362227	23.1208	7.86102e-09	8.10452	2.21584e-07
11753247_a_at	MTERFD2	chr2q37.3	11753247_a_at	5.1525	6.0925	1.78475	1.7672	1	-0.94	1.91853	0.0406676	-23.1142	7.87947e-09	8.1035	2.21944e-07
11715727_s_at	OAZ2	chr15q22.31	11715727_s_at	8.0525	8.9175	1.5098	1.49645	1	-0.865	1.82134	0.0374288	-23.1105	7.88976e-09	8.10294	2.2198e-07
11724849_a_at	DIXDC1	chr11q23.1	11724849_a_at	4.5925	6.2775	5.7568	5.67845	1	-1.685	3.2154	0.072907	-23.1116	7.88672e-09	8.1031	2.2198e-07
11727415_at	CLN8	chr8p23	11727415_at	7.3725	6.275	2.43659	2.40901	1	1.0975	-2.13984	0.0475141	23.0984	7.9238e-09	8.10107	2.22811e-07
11723651_x_at	CIAO1	chr2q11.2	11723651_x_at	6.43	7.2625	1.39779	1.38611	1	-0.8325	1.78077	0.0360561	-23.089	7.95015e-09	8.09962	2.23425e-07
11722049_a_at	DUSP6	chr12q22-q23	11722049_a_at	9.0625	9.9875	1.728	1.71125	1	-0.925	1.89868	0.0400709	-23.0841	7.96406e-09	8.09887	2.23688e-07
11717264_a_at	ATPAF1	chr1p33-p32.3	11717264_a_at	6.415	7.1725	1.15559	1.14761	1	-0.7575	1.69056	0.032821	-23.0798	7.9763e-09	8.0982	2.23904e-07
11756820_a_at	IFIT1	chr10q23.31	11756820_a_at	4.16	5.8925	6.08679	6.00311	1	-1.7325	3.32303	0.0750741	-23.0772	7.98359e-09	8.0978	2.23981e-07
11742987_s_at	EZR	chr6q25.3	11742987_s_at	10.0825	9.425	0.868188	0.864613	1	0.6575	-1.57735	0.0284997	23.0704	8.00278e-09	8.09676	2.24317e-07
11743809_x_at	WBP5	chrXq22.2	11743809_x_at	10.1675	11.1125	1.804	1.78605	1	-0.945	1.92519	0.0409627	-23.0698	8.00466e-09	8.09666	2.24317e-07
11724661_x_at	PAX8	chr2q13	11724661_x_at	5.4975	7.5375	8.44315	8.3232	1	-2.04	4.11246	0.0884349	-23.0678	8.01017e-09	8.09636	2.24344e-07
11722046_at	C2orf43	chr2p24.1	11722046_at	6.76	6.035	1.05775	1.05125	1	0.725	-1.6529	0.0314386	23.0608	8.03011e-09	8.09528	2.24775e-07
11736212_x_at	MRP63	chr13q12.11	11736212_x_at	5.0475	6.0825	2.166	2.14245	1	-1.035	2.04911	0.0448909	-23.0559	8.04418e-09	8.09452	2.25041e-07
11752370_x_at	IMPDH2	chr3p21.2	11752370_x_at	10.5575	9.8725	0.9432	0.93845	1	0.685	-1.6077	0.0297152	23.0521	8.05487e-09	8.09394	2.25212e-07
11717690_a_at	MED27	chr9q34.13	11717690_a_at	7.2275	8.0975	1.52755	1.5138	1	-0.87	1.82766	0.0377492	-23.0468	8.07013e-09	8.09312	2.25511e-07
11746543_a_at	SNX9	chr6q25.1-q26	11746543_a_at	9.03	10.045	2.08275	2.06045	1	-1.015	2.0209	0.0440445	-23.0449	8.07566e-09	8.09282	2.25537e-07
11715562_x_at	SCD	chr10q24.31	11715562_x_at	7.1525	5.7125	4.20215	4.1472	1	1.44	-2.71321	0.0624997	23.0401	8.08935e-09	8.09209	2.25688e-07
11754751_x_at	BAG1	chr9p12	11754751_x_at	6.33	7.7125	3.87249	3.82261	1	-1.3825	2.6072	0.0600048	-23.0398	8.0902e-09	8.09204	2.25688e-07
11730733_x_at	DNASE2	chr19p13.2	11730733_x_at	8.72	7.855	1.50995	1.49645	1	0.865	-1.82134	0.0375493	23.0364	8.10011e-09	8.09151	2.25836e-07
11732832_a_at	RNASEH2B	chr13q14.3	11732832_a_at	4.335	5.4525	2.52679	2.49761	1	-1.1175	2.16971	0.0485175	-23.0329	8.11011e-09	8.09097	2.25987e-07
11720474_a_at	LOC100996496 /// SFPQ	chr1p34.3	11720474_a_at	9.8075	10.63	1.36429	1.35301	1	-0.8225	1.76847	0.0357205	-23.026	8.13004e-09	8.08991	2.26415e-07
11756335_a_at	C9orf89	chr9q22.31	11756335_a_at	6.86	8.0925	3.07579	3.03811	1	-1.2325	2.34974	0.0535336	-23.0229	8.139e-09	8.08943	2.26536e-07
11758250_s_at	FBXL3	chr13q22	11758250_s_at	6.74	8.0475	3.46279	3.41911	1	-1.3075	2.47512	0.0568084	-23.016	8.15909e-09	8.08836	2.26967e-07
11717228_at	CDR2	chr16p12.3	11717228_at	6.985	8.24	3.18955	3.15005	1	-1.255	2.38667	0.0545505	-23.0062	8.18751e-09	8.08685	2.27576e-07
11756396_a_at	PTOV1	chr19q13.33	11756396_a_at	6.9425	7.9875	2.2084	2.18405	1	-1.045	2.06337	0.0454244	-23.0053	8.19022e-09	8.0867	2.27576e-07
11716875_at	C14orf142	chr14q32.12	11716875_at	6.4725	7.6625	2.86675	2.8322	1	-1.19	2.28153	0.051746	-22.9969	8.21457e-09	8.08542	2.28068e-07
11755242_a_at	SKIL	chr3q26	11755242_a_at	5.1725	7.9225	15.3526	15.125	1	-2.75	6.72717	0.119586	-22.996	8.21718e-09	8.08528	2.28068e-07
11717902_at	IER3IP1	chr18q12	11717902_at	6.25	7.1275	1.55429	1.54001	1	-0.8775	1.83719	0.0381657	-22.9918	8.2295e-09	8.08463	2.28201e-07
11756228_s_at	NECAP2	chr1p36.13	11756228_s_at	7.2675	8.2425	1.9212	1.90125	1	-0.975	1.96564	0.0424074	-22.9913	8.2312e-09	8.08454	2.28201e-07
11732932_at	FAM154B	chr15q25.2	11732932_at	4.055	6.245	9.733	9.5922	1	-2.19	4.56305	0.0952701	-22.9873	8.24284e-09	8.08392	2.28395e-07
11758936_at	HNRNPR	chr1p36.12	11758936_at	6.605	7.37	1.17895	1.17045	1	-0.765	1.69937	0.0332991	-22.9736	8.28322e-09	8.0818	2.29385e-07
11719230_at	PCDH1	chr5q31.3	11719230_at	3.7825	6.655	16.7523	16.5025	1	-2.8725	7.32333	0.125057	-22.9695	8.2951e-09	8.08118	2.29585e-07
11744785_x_at	SCRIB	chr8q24.3	11744785_x_at	9.825	9.165	0.875	0.8712	1	0.66	-1.58008	0.0287364	22.9674	8.30158e-09	8.08084	2.29635e-07
11720010_s_at	JARID2	chr6p24-p23	11720010_s_at	9.3425	8.55	1.26599	1.25611	1	0.7925	-1.73207	0.0345201	22.9576	8.33046e-09	8.07933	2.30305e-07
11719435_a_at	LRP4	chr11p11.2	11719435_a_at	5.9175	6.8775	1.86235	1.8432	1	-0.96	1.94531	0.0418355	-22.947	8.36205e-09	8.07769	2.31048e-07
11725223_at	SNTB1	chr8q23-q24	11725223_at	6.425	7.415	1.9812	1.9602	1	-0.99	1.98618	0.0431466	-22.9451	8.36786e-09	8.07739	2.31079e-07
11723125_s_at	MORC3	chr21q22.13	11723125_s_at	7.825	9.115	3.3708	3.3282	1	-1.29	2.44528	0.0562357	-22.9392	8.38541e-09	8.07648	2.31435e-07
11755088_a_at	MYO9A	chr15q22-q23	11755088_a_at	7.725	6.4	3.55675	3.51125	1	1.325	-2.50533	0.0577676	22.9367	8.39276e-09	8.0761	2.31508e-07
11722565_a_at	GOLPH3	chr5p13.3	11722565_a_at	9.065	10.0825	2.09339	2.07061	1	-1.0175	2.02441	0.044368	-22.9332	8.40338e-09	8.07555	2.31671e-07
11717631_s_at	KLHL9	chr9p22	11717631_s_at	9.675	8.4775	2.90339	2.86801	1	1.1975	-2.29342	0.0522239	22.9301	8.41259e-09	8.07507	2.31795e-07
11723930_at	CCT5	chr5p15.2	11723930_at	5.0275	6.9575	7.55755	7.4498	1	-1.93	3.81055	0.0841784	-22.9275	8.42046e-09	8.07466	2.31829e-07
11757308_s_at	PPP1CB	chr2p23	11757308_s_at	10.125	10.7975	0.908887	0.904512	1	-0.6725	1.59383	0.0293328	-22.9266	8.42322e-09	8.07452	2.31829e-07
11762748_s_at	TRA2A	chr7p15.3	11762748_s_at	9.2325	7.18	8.54879	8.42551	1	2.0525	-4.14824	0.0895599	22.9176	8.45018e-09	8.07313	2.32441e-07
11742761_x_at	GORASP2	chr2q31.1	11742761_x_at	8.595	9.27	0.91575	0.91125	1	-0.675	1.5966	0.0294608	-22.9118	8.46781e-09	8.07223	2.32796e-07
11717060_a_at	DECR1	chr8q21.3	11717060_a_at	9.2875	8.4375	1.45795	1.445	1	0.85	-1.8025	0.0371056	22.9076	8.48056e-09	8.07158	2.33017e-07
11742737_a_at	RAB9A	chrXp22.2	11742737_a_at	6.4675	7.6175	2.67695	2.645	1	-1.15	2.21914	0.0502103	-22.9037	8.49239e-09	8.07097	2.33212e-07
11762280_a_at	EIF4A1 /// SNORA48 /// SNORA67 /// SNORD10	chr17p13 /// chr17p13.1	11762280_a_at	7.57	5.945	5.35495	5.28125	1	1.625	-3.08442	0.0709605	22.9001	8.50341e-09	8.07041	2.33385e-07
11738592_at	BLID	chr11q24.1	11738592_at	6.2275	4.1275	8.94975	8.82	1	2.1	-4.28709	0.0917111	22.898	8.50965e-09	8.07009	2.33426e-07
11736396_a_at	RFT1	chr3p21.1	11736396_a_at	8.2225	7.055	2.75949	2.72611	1	1.1675	-2.24622	0.0510577	22.8663	8.60675e-09	8.06516	2.35918e-07
11749639_a_at	ZNF449	chrXq26.3	11749639_a_at	5.7375	4.7	2.17709	2.15281	1	1.0375	-2.05267	0.0453746	22.8652	8.61009e-09	8.06499	2.35918e-07
11741300_a_at	GCOM1 /// MYZAP /// POLR2M	chr15q21.3	11741300_a_at	5.5475	6.7775	3.06395	3.0258	1	-1.23	2.34567	0.0538001	-22.8624	8.61876e-09	8.06456	2.36025e-07
11725991_a_at	RMDN1	chr8q21.3	11725991_a_at	8.32	7.41	1.6726	1.6562	1	0.91	-1.87905	0.039807	22.8603	8.62521e-09	8.06423	2.3607e-07
11742733_x_at	MORF4L1	chr15q24	11742733_x_at	10.4125	11.09	0.922688	0.918013	1	-0.6775	1.59937	0.0296391	-22.8583	8.63142e-09	8.06392	2.36109e-07
11725180_a_at	RUNX2	chr6p21	11725180_a_at	8.64	7.8275	1.33139	1.32031	1	0.8125	-1.75625	0.0355515	22.8542	8.64414e-09	8.06328	2.36326e-07
11739746_s_at	SVIL	chr10p11.2	11739746_s_at	5.5725	6.6225	2.23015	2.205	1	-1.05	2.07053	0.0459516	-22.8501	8.65673e-09	8.06265	2.36384e-07
11743518_s_at	NNT	chr5p12	11743518_s_at	8.58	7.7225	1.48409	1.47061	1	0.8575	-1.8119	0.0375292	22.8488	8.66066e-09	8.06245	2.36384e-07
11753334_x_at	BAG1	chr9p12	11753334_x_at	6.0725	7.1225	2.23015	2.205	1	-1.05	2.07053	0.0459516	-22.8501	8.65673e-09	8.06265	2.36384e-07
11730732_at	DNASE2	chr19p13.2	11730732_at	8.705	7.75	1.84315	1.82405	1	0.955	-1.93858	0.0417995	22.8471	8.66594e-09	8.06218	2.36397e-07
11729161_s_at	RPF2	chr6q21	11729161_s_at	9.44	8.5975	1.43229	1.41961	1	0.8425	-1.79315	0.0368818	22.8433	8.67802e-09	8.06158	2.36596e-07
11720253_s_at	TOB1	chr17q21	11720253_s_at	9.5875	10.85	3.22869	3.18781	1	-1.2625	2.39911	0.0553043	-22.8282	8.72484e-09	8.05924	2.37741e-07
11719763_a_at	VPS13C	chr15q22.2	11719763_a_at	9.0375	8.0225	2.0834	2.06045	1	1.015	-2.0209	0.0444866	22.8158	8.76374e-09	8.05731	2.38669e-07
11715331_x_at	DSN1	chr20q11.23	11715331_x_at	7.42	8.235	1.33975	1.32845	1	-0.815	1.7593	0.0357415	-22.8026	8.8055e-09	8.05525	2.39489e-07
11720264_at	ASCC3	chr6q16	11720264_at	9.4325	8.41	2.11449	2.09101	1	1.0225	-2.03144	0.0448406	22.803	8.8042e-09	8.05531	2.39489e-07
11729134_s_at	STK24	chr13q31.2-q32.3	11729134_s_at	10.68	11.34	0.8752	0.8712	1	-0.66	1.58008	0.0289453	-22.8017	8.80843e-09	8.0551	2.39489e-07
11758751_at	YWHAZ	chr8q23.1	11758751_at	8.69	9.845	2.70075	2.66805	1	-1.155	2.22684	0.0506581	-22.7999	8.81393e-09	8.05483	2.39507e-07
11733876_x_at	SMC4	chr3q26.1	11733876_x_at	11.62	10.9825	0.815887	0.812812	1	0.6375	-1.55563	0.0279664	22.7952	8.82894e-09	8.05409	2.39551e-07
11744674_a_at	VEZT	chr12q22	11744674_a_at	8.6925	7.8175	1.5458	1.53125	1	0.875	-1.83401	0.0383821	22.7971	8.8229e-09	8.05439	2.39551e-07
11753260_x_at	HSP90B1 /// MIR3652	chr12q24.2-q24.3	11753260_x_at	11.5925	10.655	1.77599	1.75781	1	0.9375	-1.91521	0.0411278	22.7948	8.83013e-09	8.05403	2.39551e-07
11720215_a_at	PIGU	chr20q11.22	11720215_a_at	7.2075	6.0825	2.5618	2.53125	1	1.125	-2.18102	0.0493635	22.7901	8.84508e-09	8.0533	2.39692e-07
11722180_x_at	DR1	chr1p22.1	11722180_x_at	7.0225	8.1475	2.5618	2.53125	1	-1.125	2.18102	0.0493635	-22.7901	8.84508e-09	8.0533	2.39692e-07
11722442_a_at	NUF2	chr1q23.3	11722442_a_at	8.125	6.925	2.9162	2.88	1	1.2	-2.2974	0.0526974	22.7715	8.90438e-09	8.0504	2.4103e-07
11729099_a_at	IL1RAP	chr3q28	11729099_a_at	7.235	6.32	1.69135	1.67445	1	0.915	-1.88557	0.0401834	22.7706	8.90736e-09	8.05025	2.4103e-07
11734013_a_at	BMP4	chr14q22-q23	11734013_a_at	4.8875	6.8075	7.48095	7.3728	1	-1.92	3.78423	0.0843214	-22.77	8.9091e-09	8.05017	2.4103e-07
11718503_a_at	GPCPD1	chr20p12.3	11718503_a_at	7.0525	4.8125	10.1861	10.0352	1	2.24	-4.72397	0.0984259	22.7582	8.94693e-09	8.04833	2.41429e-07
11719963_a_at	HOMER3	chr19p13.11	11719963_a_at	7.3925	8.5325	2.63095	2.5992	1	-1.14	2.20381	0.0500902	-22.759	8.94465e-09	8.04844	2.41429e-07
11720028_x_at	LDLR	chr19p13.2	11720028_x_at	9.4425	8.5725	1.52815	1.5138	1	0.87	-1.82766	0.0382249	22.7601	8.94109e-09	8.04861	2.41429e-07
11751906_a_at	PTPRM	chr18p11.2	11751906_a_at	10.1475	9.195	1.83369	1.81451	1	0.9525	-1.93522	0.0418535	22.7579	8.9479e-09	8.04828	2.41429e-07
11752052_x_at	MYH9	chr22q13.1	11752052_x_at	6.0025	5.125	1.55479	1.54001	1	0.8775	-1.83719	0.0385582	22.7578	8.94833e-09	8.04826	2.41429e-07
11725640_a_at	NSL1	chr1q41	11725640_a_at	7.4475	8.5225	2.3384	2.31125	1	-1.075	2.10672	0.047244	-22.7542	8.95996e-09	8.04769	2.4161e-07
11721208_at	IFFO2	chr1p36.13	11721208_at	7.8725	6.885	1.97169	1.95031	1	0.9875	-1.98275	0.0434075	22.7495	8.97499e-09	8.04697	2.41883e-07
11741924_a_at	GRB10	chr7p12.2	11741924_a_at	7.33	6.265	2.29495	2.26845	1	1.065	-2.09217	0.0468279	22.7428	8.99663e-09	8.04592	2.42334e-07
11724204_s_at	SNRPD1	chr18q11.2	11724204_s_at	6.8225	7.65	1.38159	1.36951	1	-0.8275	1.77461	0.0363886	-22.7406	9.00381e-09	8.04557	2.42395e-07
11723011_s_at	CAPZA2	chr7q31.2-q31.3	11723011_s_at	7.8375	9.0025	2.7482	2.71445	1	-1.165	2.24233	0.0512784	-22.7191	9.07379e-09	8.04221	2.43614e-07
11724470_s_at	MGST1	chr12p12.3-p12.1	11724470_s_at	10.6175	9.3475	3.26775	3.2258	1	1.27	-2.41162	0.0558865	22.7246	9.05586e-09	8.04307	2.43614e-07
11724493_s_at	FAM71D /// SF3B4	chr14q23.3 /// chr1q21.2	11724493_s_at	6.5075	7.5575	2.23055	2.205	1	-1.05	2.07053	0.046213	-22.7209	9.06805e-09	8.04249	2.43614e-07
11726334_s_at	CRLS1	chr20p13-p12.3	11726334_s_at	7.205	7.8525	0.842087	0.838512	1	-0.6475	1.56645	0.0284997	-22.7195	9.07243e-09	8.04228	2.43614e-07
11740934_a_at	NUSAP1	chr15q15.1	11740934_a_at	8.9425	7.6975	3.14	3.10005	1	1.245	-2.37019	0.0547983	22.7197	9.07202e-09	8.0423	2.43614e-07
11725933_at	HSPA5	chr9q33.3	11725933_at	10.0625	8.805	3.20359	3.16261	1	1.2575	-2.39081	0.0553587	22.7155	9.08569e-09	8.04164	2.43634e-07
11727302_a_at	TMEM71	chr8q24.22	11727302_a_at	7.7875	6.525	3.22919	3.18781	1	1.2625	-2.39911	0.0555759	22.7167	9.08173e-09	8.04183	2.43634e-07
11729227_a_at	GRK5	chr10q26.11	11729227_a_at	5.8675	7.6075	6.14275	6.0552	1	-1.74	3.34035	0.0766126	-22.7117	9.0982e-09	8.04104	2.43634e-07
11754440_s_at	GAS6	chr13q34	11754440_s_at	8.705	8.0025	0.992988	0.987013	1	0.7025	-1.62732	0.0309317	22.7113	9.09926e-09	8.04099	2.43634e-07
11761460_s_at	CBWD1 /// CBWD2 /// CBWD3 /// CBWD5 /// CBWD6 /// CBWD7 /// LOC100653334 /// LOC101060578	chr2q13 /// chr9p12 /// chr9p24.3 /// chr9q13 /// chr9q21.11	11761460_s_at	6.81	3.795	18.4631	18.1805	1	3.015	-8.08361	0.132748	22.7122	9.09654e-09	8.04112	2.43634e-07
11749610_a_at	CD58	chr1p13	11749610_a_at	6.6275	7.82	2.87999	2.84411	1	-1.1925	2.28548	0.0525114	-22.7094	9.10579e-09	8.04068	2.43676e-07
11715561_s_at	SCD	chr10q24.31	11715561_s_at	7.6775	6.365	3.49089	3.44531	1	1.3125	-2.48372	0.0578067	22.705	9.12015e-09	8.04	2.43699e-07
11723462_a_at	PHKB	chr16q12-q13	11723462_a_at	7.4225	5.4825	7.63855	7.5272	1	1.94	-3.83706	0.0854565	22.7016	9.13121e-09	8.03947	2.43699e-07
11728498_a_at	SVIL	chr10p11.2	11728498_a_at	6.5625	7.9725	4.03035	3.9762	1	-1.41	2.65737	0.062113	-22.7005	9.13474e-09	8.0393	2.43699e-07
11734070_x_at	SSR3	chr3q25.31	11734070_x_at	11.5225	10.765	1.15619	1.14761	1	0.7575	-1.69056	0.0333669	22.7021	9.12948e-09	8.03955	2.43699e-07
11754036_s_at	C20orf194 /// UBE2F /// UBE2F-SCLY	chr20p13 /// chr2q37.3	11754036_s_at	6.5025	7.3225	1.35655	1.3448	1	-0.82	1.76541	0.0361187	-22.7029	9.12687e-09	8.03968	2.43699e-07
11758328_s_at	NCOA3	chr20q12	11758328_s_at	3.6975	6.78	19.2999	19.0036	1	-3.0825	8.47081	0.135793	-22.7001	9.13631e-09	8.03923	2.43699e-07
11722248_a_at	RASSF1	chr3p21.3	11722248_a_at	6.19	7.4125	3.02729	2.98901	1	-1.2225	2.33351	0.0538701	-22.6935	9.158e-09	8.0382	2.44146e-07
11716565_a_at	SDCCAG3	chr9q34.3	11716565_a_at	7.55	6.5175	2.15659	2.13211	1	1.0325	-2.04557	0.0455072	22.6887	9.17371e-09	8.03745	2.443e-07
11729197_a_at	STX16	chr20q13.32	11729197_a_at	9.2775	8.3925	1.5818	1.56645	1	0.885	-1.84676	0.0390047	22.6896	9.17086e-09	8.03759	2.443e-07
11731420_x_at	UBE2G2	chr21q22.3	11731420_x_at	8.0825	7.25	1.39859	1.38611	1	0.8325	-1.78077	0.0367181	22.6727	9.22687e-09	8.03495	2.45451e-07
11748633_a_at	VHL	chr3p25.3	11748633_a_at	7.4225	8.2675	1.4412	1.42805	1	-0.845	1.79626	0.0372676	-22.6739	9.22306e-09	8.03513	2.45451e-07
11726727_a_at	NABP1	chr2q32.3	11726727_a_at	8.9525	7.5425	4.03055	3.9762	1	1.41	-2.65737	0.0622099	22.6652	9.25199e-09	8.03376	2.45721e-07
11729576_a_at	TM9SF4	chr20q11.21	11729576_a_at	6.4125	5.4675	1.805	1.78605	1	0.945	-1.92519	0.0416913	22.6666	9.24735e-09	8.03398	2.45721e-07
11755295_x_at	SIGMAR1	chr9p13.3	11755295_x_at	7.605	6.91	0.97175	0.96605	1	0.695	-1.61888	0.0306628	22.6659	9.24963e-09	8.03388	2.45721e-07
11733083_s_at	PALLD	chr4q32.3	11733083_s_at	8.995	9.665	0.9024	0.8978	1	-0.67	1.59107	0.0295628	-22.6636	9.25737e-09	8.03351	2.45731e-07
11735818_a_at	THADA	chr2p21	11735818_a_at	7.435	6.5975	1.41559	1.40281	1	0.8375	-1.78695	0.0369633	22.6576	9.27743e-09	8.03257	2.46131e-07
11716444_a_at	KEAP1	chr19p13.2	11716444_a_at	6.7625	7.56	1.28269	1.27201	1	-0.7975	1.73809	0.0352111	-22.6491	9.30581e-09	8.03125	2.46704e-07
11745724_at	MALAT1	chr11q13.1	11745724_at	8.135	5.88	10.3248	10.1701	1	2.255	-4.77334	0.0995665	22.6482	9.30903e-09	8.0311	2.46704e-07
11720377_s_at	SAP30L	chr5q33.2	11720377_s_at	6.2025	8.215	8.22169	8.10031	1	-2.0125	4.03481	0.0889188	-22.633	9.36017e-09	8.02872	2.47922e-07
11731596_a_at	ZNF503	chr10q22.2	11731596_a_at	5.33	6.8325	4.57829	4.51501	1	-1.5025	2.83333	0.0663895	-22.6316	9.36503e-09	8.02849	2.47922e-07
11718394_at	JUN	chr1p32-p31	11718394_at	10.255	8.9475	3.46469	3.41911	1	1.3075	-2.47512	0.0578067	22.6185	9.4095e-09	8.02643	2.48835e-07
11723152_a_at	GON4L	chr1q22	11723152_a_at	6.46	5.325	2.60835	2.57645	1	1.135	-2.19619	0.0501803	22.6185	9.40962e-09	8.02643	2.48835e-07
11759560_s_at	SLC25A37	chr8p21.2	11759560_s_at	8.1875	9.3525	2.7486	2.71445	1	-1.165	2.24233	0.0515127	-22.6158	9.41877e-09	8.02601	2.48943e-07
11757062_at	CDC26	chr9q32	11757062_at	8.3025	9.015	1.02189	1.01531	1	-0.7125	1.63864	0.0315104	-22.6116	9.43293e-09	8.02535	2.49184e-07
11717296_s_at	LRPPRC	chr2p21	11717296_s_at	9.4	8.635	1.17955	1.17045	1	0.765	-1.69937	0.0338374	22.6081	9.44476e-09	8.02481	2.49363e-07
11719894_s_at	FAM91A1 /// LINC00869	chr1q21.1 /// chr8q24.13	11719894_s_at	7.835	9.195	3.7494	3.6992	1	-1.36	2.56685	0.0601677	-22.6035	9.46065e-09	8.02408	2.49588e-07
11746932_a_at	ASPHD1	chr16p11.2	11746932_a_at	7.115	5.3725	6.16139	6.07261	1	1.7425	-3.34615	0.0770926	22.6027	9.46342e-09	8.02395	2.49588e-07
11743759_a_at	CDC42SE2	chr5q31.1	11743759_a_at	3.96	6.1275	9.53899	9.39611	1	-2.1675	4.49244	0.0959237	-22.5961	9.48607e-09	8.02291	2.50052e-07
11754587_a_at	FYN	chr6q21	11754587_a_at	6.725	7.5525	1.38189	1.36951	1	-0.8275	1.77461	0.036636	-22.5871	9.51717e-09	8.02149	2.50737e-07
11729737_a_at	RCCD1	chr15q26.1	11729737_a_at	7.605	6.105	4.5634	4.5	1	1.5	-2.82843	0.0664462	22.5747	9.56002e-09	8.01954	2.51732e-07
11754927_x_at	PRKACB	chr1p31.1	11754927_x_at	5.79	4.28	4.6246	4.5602	1	1.51	-2.8481	0.0668978	22.5717	9.57016e-09	8.01908	2.51864e-07
11723991_a_at	ALG6	chr1p31.3	11723991_a_at	7.5775	6.16	4.07429	4.01861	1	1.4175	-2.67122	0.062848	22.5544	9.63044e-09	8.01635	2.53316e-07
11741302_x_at	GCOM1 /// MYZAP /// POLR2M	chr15q21.3	11741302_x_at	4.7425	6.2525	4.62475	4.5602	1	-1.51	2.8481	0.0669653	-22.549	9.64944e-09	8.0155	2.5368e-07
11748088_a_at	AKAP1	chr17q22	11748088_a_at	7.1975	6.2575	1.78615	1.7672	1	0.94	-1.91853	0.0416913	22.5467	9.65761e-09	8.01513	2.53759e-07
11724777_at	PGM2L1	chr11q13.4	11724777_at	4.5025	6.1775	5.693	5.61125	1	-1.675	3.19319	0.074298	-22.5443	9.66571e-09	8.01477	2.53775e-07
11736166_s_at	EIF4E	chr4q21-q25	11736166_s_at	8.735	9.535	1.291	1.28	1	-0.8	1.7411	0.0354879	-22.5429	9.6708e-09	8.01454	2.53775e-07
11754973_x_at	MANSC1	chr12p13.2	11754973_x_at	6.1975	4.565	5.40729	5.33011	1	1.6325	-3.1005	0.0724201	22.5421	9.67366e-09	8.01441	2.53775e-07
11724248_s_at	TMEM127	chr2q11.2	11724248_s_at	6.865	7.87	2.04315	2.02005	1	-1.005	2.00694	0.044588	-22.5397	9.68211e-09	8.01403	2.53792e-07
11730291_a_at	ARHGAP5	chr14q12	11730291_a_at	6.935	8.655	6.0036	5.9168	1	-1.72	3.29436	0.0763173	-22.5375	9.68976e-09	8.01369	2.53792e-07
11737878_a_at	GALNT2	chr1q41-q42	11737878_a_at	6.545	5.0975	4.24909	4.19051	1	1.4475	-2.72735	0.0642224	22.5389	9.68497e-09	8.0139	2.53792e-07
11727467_x_at	IL10RB	chr21q22.11	11727467_x_at	8.1025	7.255	1.45009	1.43651	1	0.8475	-1.79938	0.0376094	22.5343	9.70114e-09	8.01318	2.53956e-07
11731683_a_at	RIF1	chr2q23.3	11731683_a_at	8.7475	7.87	1.55529	1.54001	1	0.8775	-1.83719	0.0389467	22.5308	9.7134e-09	8.01263	2.54141e-07
11718216_x_at	DDA1	chr19p13.11	11718216_x_at	5.66	6.88	3.0156	2.9768	1	-1.22	2.32947	0.0541627	-22.5247	9.73484e-09	8.01167	2.54432e-07
11719253_at	CDK19	chr6q21	11719253_at	7.19	8.41	3.0156	2.9768	1	-1.22	2.32947	0.0541627	-22.5247	9.73484e-09	8.01167	2.54432e-07
11718864_s_at	SEC63	chr6q21	11718864_s_at	9.6875	9.085	0.727987	0.726012	1	0.6025	-1.51835	0.0267558	22.5184	9.75705e-09	8.01068	2.54743e-07
11744492_x_at	SRSF5	chr14q24	11744492_x_at	11.0625	10.085	1.93239	1.91101	1	0.9775	-1.96905	0.0434075	22.5192	9.75449e-09	8.0108	2.54743e-07
11716753_x_at	GNS	chr12q14	11716753_x_at	9.9625	9.275	0.950888	0.945313	1	0.6875	-1.61049	0.0305398	22.5116	9.78131e-09	8.0096	2.55106e-07
11753142_a_at	PSMD11	chr17q11.2	11753142_a_at	8.2675	9.24	1.91259	1.89151	1	-0.9725	1.96224	0.0431989	-22.5122	9.77933e-09	8.00969	2.55106e-07
11730292_a_at	ARHGAP5	chr14q12	11730292_a_at	6.4925	8.54	8.51219	8.38451	1	-2.0475	4.13389	0.0910272	-22.4933	9.84673e-09	8.00671	2.56676e-07
11748909_a_at	BNIP3L	chr8p21	11748909_a_at	8.475	9.5175	2.19939	2.17361	1	-1.0425	2.05979	0.0463594	-22.4874	9.86793e-09	8.00577	2.57093e-07
11723354_s_at	CHD7	chr8q12.2	11723354_s_at	8.2875	7.2025	2.3832	2.35445	1	1.085	-2.12138	0.048253	22.4856	9.87416e-09	8.0055	2.57119e-07
11727370_at	TSN	chr2q21.1	11727370_at	5.9475	6.975	2.13629	2.11151	1	-1.0275	2.03849	0.0457052	-22.481	9.89075e-09	8.00477	2.57415e-07
11758655_s_at	RRAGA	chr9p22.1	11758655_s_at	9.565	10.265	0.9862	0.98	1	-0.7	1.6245	0.0311499	-22.472	9.92343e-09	8.00334	2.5813e-07
11718352_a_at	VPS33B	chr15q26.1	11718352_a_at	6.7175	5.9025	1.3404	1.32845	1	0.815	-1.7593	0.036285	22.4611	9.96289e-09	8.00161	2.58986e-07
11720159_a_at	DENND3	chr8q24.3	11720159_a_at	7.22	6.025	2.89315	2.85605	1	1.195	-2.28945	0.0532092	22.4585	9.97211e-09	8.00121	2.58986e-07
11734801_a_at	WIPI2	chr7p22.1	11734801_a_at	5.9375	7.4475	4.62535	4.5602	1	-1.51	2.8481	0.0672346	-22.4587	9.97149e-09	8.00124	2.58986e-07
11732270_a_at	CASD1	chr7q21.3	11732270_a_at	7.34	6.27	2.3176	2.2898	1	1.07	-2.09943	0.0476565	22.4523	9.9946e-09	8.00023	2.59433e-07
11717865_at	PSME4	chr2p16.2	11717865_at	7.335	6.45	1.58235	1.56645	1	0.885	-1.84676	0.039427	22.4466	1.00156e-08	7.99932	2.59842e-07
11721959_at	YPEL2	chr17q22	11721959_at	4.595	5.9225	3.57269	3.52451	1	-1.3275	2.50967	0.0591455	-22.4446	1.00227e-08	7.99902	2.59888e-07
11746372_a_at	NUDT6	chr4q26	11746372_a_at	5.9325	6.65	1.03669	1.02961	1	-0.7175	1.64433	0.0319846	-22.4327	1.00665e-08	7.99712	2.60887e-07
11727419_x_at	CNBP	chr3q21	11727419_x_at	10.6125	11.315	0.993387	0.987012	1	-0.7025	1.62732	0.0313187	-22.4307	1.00736e-08	7.99681	2.60935e-07
11726604_a_at	PAFAH1B2	chr11q23	11726604_a_at	4.09	5.825	6.10995	6.02045	1	-1.735	3.32879	0.0773752	-22.4232	1.01013e-08	7.99562	2.61515e-07
11744306_a_at	LRR1	chr14q21.3	11744306_a_at	6.43	7.5325	2.46129	2.43101	1	-1.1025	2.14726	0.0491955	-22.4106	1.01479e-08	7.99362	2.62583e-07
11754226_a_at	WHSC1L1	chr8p11.2	11754226_a_at	4.95	6.2625	3.49239	3.44531	1	-1.3125	2.48372	0.0585828	-22.4042	1.01717e-08	7.99261	2.63061e-07
11755270_a_at	GANAB	chr11q12.3	11755270_a_at	10.7525	9.96	1.26699	1.25611	1	0.7925	-1.73207	0.0353817	22.3986	1.01924e-08	7.99172	2.63459e-07
11719392_a_at	RNF14	chr5q23.3-q31.1	11719392_a_at	7.0225	8.4725	4.26475	4.205	1	-1.45	2.73208	0.064771	-22.3866	1.02373e-08	7.98981	2.64481e-07
11723650_a_at	CIAO1	chr2q11.2	11723650_a_at	8.12	7.33	1.259	1.2482	1	0.79	-1.72907	0.0353178	22.3683	1.03058e-08	7.98692	2.65996e-07
11759297_at	FAM114A1	chr4p14	11759297_at	8.2225	8.9225	0.98635	0.98	1	-0.7	1.6245	0.0312946	-22.3681	1.03068e-08	7.98688	2.65996e-07
11758911_at	DYRK2	chr12q15	11758911_at	6.4725	4.7575	5.9702	5.88245	1	1.715	-3.28297	0.0766912	22.3624	1.03281e-08	7.98598	2.66407e-07
11759623_at	C11orf71	chr11q23.2	11759623_at	5.2175	4.1275	2.40575	2.3762	1	1.09	-2.12874	0.0487497	22.3591	1.03406e-08	7.98545	2.66451e-07
11763774_x_at	ITM2C	chr2q37	11763774_x_at	5.6	6.52	1.711	1.6928	1	-0.92	1.89212	0.0411461	-22.3594	1.03397e-08	7.98549	2.66451e-07
11736687_a_at	FGF5	chr4q21	11736687_a_at	8.0975	6.83	3.25659	3.21311	1	1.2675	-2.40744	0.0567023	22.3536	1.03615e-08	7.98458	2.66848e-07
11720586_at	SMCHD1	chr18p11.32	11720586_at	8.3475	7.4125	1.7676	1.74845	1	0.935	-1.91189	0.0418355	22.3494	1.03773e-08	7.98391	2.66999e-07
11736416_s_at	CCDC82	chr11q21	11736416_s_at	7.54	8.55	2.0642	2.0402	1	-1.01	2.01391	0.0451918	-22.3492	1.03782e-08	7.98388	2.66999e-07
11715167_at	ARHGAP22	chr10q11.22	11715167_at	6.4425	7.6	2.71429	2.67961	1	-1.1575	2.23071	0.0518187	-22.3375	1.04228e-08	7.98202	2.67381e-07
11716986_a_at	GTF2B	chr1p22-p21	11716986_a_at	8.76	9.445	0.94415	0.93845	1	-0.685	1.6077	0.0306628	-22.3398	1.04141e-08	7.98238	2.67381e-07
11730032_at	MKX	chr10p12.1	11730032_at	4.7775	5.875	2.43919	2.40901	1	-1.0975	2.13984	0.0491342	-22.3368	1.04256e-08	7.9819	2.67381e-07
11742924_a_at	PRDX1	chr1p34.1	11742924_a_at	11.335	11.97	0.80995	0.80645	1	-0.635	1.55294	0.0284203	-22.3432	1.04012e-08	7.98292	2.67381e-07
11743144_s_at	COX11	chr17q22	11743144_s_at	7.5075	8.36	1.46779	1.45351	1	-0.8525	1.80563	0.0381657	-22.3368	1.04254e-08	7.98191	2.67381e-07
11751495_x_at	YAF2	chr12q12	11751495_x_at	5.81	7.1025	3.38679	3.34111	1	-1.2925	2.44952	0.0578588	-22.3389	1.04175e-08	7.98224	2.67381e-07
11719046_a_at	SNRK	chr3p22.1	11719046_a_at	9.1425	8.3625	1.22715	1.2168	1	0.78	-1.71713	0.034932	22.3291	1.04549e-08	7.98068	2.67577e-07
11721644_s_at	ARL1	chr12q23.2	11721644_s_at	6.7175	7.4375	1.04415	1.0368	1	-0.72	1.64718	0.0322425	-22.3308	1.04483e-08	7.98095	2.67577e-07
11745799_s_at	ETV1	chr7p21.3	11745799_s_at	7.4175	8.275	1.48519	1.47061	1	-0.8575	1.8119	0.0384017	-22.3297	1.04524e-08	7.98078	2.67577e-07
11754800_s_at	GFM1	chr3q25	11754800_s_at	9.2275	8.4475	1.22715	1.2168	1	0.78	-1.71713	0.034932	22.3291	1.04549e-08	7.98068	2.67577e-07
11717716_at	FNDC3B	chr3q26.31	11717716_at	7.87	9.1725	3.43969	3.39301	1	-1.3025	2.46656	0.0583769	-22.3119	1.05209e-08	7.97795	2.69126e-07
11742061_a_at	CHORDC1	chr11q14.3	11742061_a_at	4.55	6.12	5.0022	4.9298	1	-1.57	2.96905	0.0704067	-22.299	1.05708e-08	7.97589	2.70123e-07
11756398_a_at	VPRBP	chr3p21.2	11756398_a_at	6.2225	4.735	4.48929	4.42531	1	1.4875	-2.80403	0.0667063	22.2993	1.05698e-08	7.97593	2.70123e-07
11718612_a_at	ABCD4	chr14q24.3	11718612_a_at	8.4425	7.4725	1.90335	1.8818	1	0.97	-1.95884	0.0435287	22.2841	1.06286e-08	7.97352	2.71319e-07
11730402_a_at	WNK4	chr17q21-q22	11730402_a_at	5.0775	4.0275	2.23195	2.205	1	1.05	-2.07053	0.0471164	22.2852	1.06244e-08	7.9737	2.71319e-07
11716645_a_at	TTC19	chr17p12	11716645_a_at	8.9825	8.2725	1.01515	1.0082	1	0.71	-1.6358	0.0318667	22.2803	1.06436e-08	7.97291	2.7156e-07
11733464_at	XDH	chr2p23.1	11733464_at	4.2225	5.31	2.39499	2.36531	1	-1.0875	2.12505	0.0488269	-22.2726	1.06739e-08	7.97168	2.72192e-07
11743295_a_at	CENPF	chr1q41	11743295_a_at	8.84	7.1525	5.78079	5.69531	1	1.6875	-3.22098	0.0757927	22.2647	1.07048e-08	7.97042	2.7284e-07
11720485_s_at	SENP2	chr3q27.2	11720485_s_at	6.62	7.4225	1.29969	1.28801	1	-0.8025	1.74412	0.0360561	-22.257	1.07352e-08	7.96919	2.73331e-07
11721899_x_at	FAM216A	chr12q24.11	11721899_x_at	8.035	7.07	1.88375	1.86245	1	0.965	-1.95206	0.0433554	22.2579	1.07316e-08	7.96934	2.73331e-07
11754450_s_at	SOGA2	chr18p11.22	11754450_s_at	8.0525	6.5625	4.50475	4.4402	1	1.49	-2.80889	0.0669653	22.2503	1.07615e-08	7.96813	2.73859e-07
11717925_s_at	YAP1	chr11q13	11717925_s_at	6.1475	8.01	7.04429	6.93781	1	-1.8625	3.63637	0.0837211	-22.2465	1.07767e-08	7.96752	2.74104e-07
11718395_s_at	JUN	chr1p32-p31	11718395_s_at	8.565	7.28	3.34795	3.30245	1	1.285	-2.43682	0.0577676	22.2443	1.07854e-08	7.96717	2.74171e-07
11757289_x_at	CLTA	chr9p13	11757289_x_at	9.185	9.98	1.27535	1.26405	1	-0.795	1.73508	0.0357415	-22.243	1.07904e-08	7.96696	2.74171e-07
11747505_a_at	CEP70	chr3q22.3	11747505_a_at	7.17	6.0625	2.48439	2.45311	1	1.1075	-2.15472	0.0498038	22.2373	1.08133e-08	7.96604	2.74612e-07
11729741_x_at	CD68	chr17p13	11729741_x_at	6.475	5.3675	2.48449	2.45311	1	1.1075	-2.15472	0.0498642	22.2103	1.09211e-08	7.96173	2.77206e-07
11757940_at	PGF	chr14q24.3	11757940_at	4.79	6.73	7.644	7.5272	1	-1.94	3.83706	0.0873557	-22.208	1.09302e-08	7.96137	2.77294e-07
11718770_a_at	SELK	chr3p21.31	11718770_a_at	9.055	9.8575	1.29979	1.28801	1	-0.8025	1.74412	0.0361395	-22.2056	1.094e-08	7.96098	2.77399e-07
11720058_a_at	ATG16L1	chr2q37.1	11720058_a_at	5.5475	6.3075	1.16475	1.1552	1	-0.76	1.69349	0.0342355	-22.1992	1.09659e-08	7.95996	2.7777e-07
11759613_a_at	KIAA1704 /// LOC100996395	chr13q13-q14	11759613_a_at	8.1225	7.3625	1.16475	1.1552	1	0.76	-1.69349	0.0342355	22.1992	1.09659e-08	7.95996	2.7777e-07
11750442_s_at	LMNB1 /// PCIF1	chr20q13.12 /// chr5q23.2	11750442_s_at	6.7925	5.3925	3.97615	3.92	1	1.4	-2.63902	0.0630752	22.1957	1.09798e-08	7.9594	2.77981e-07
11744958_x_at	CPSF6	chr12q15	11744958_x_at	8.5875	9.5625	1.9234	1.90125	1	-0.975	1.96564	0.0439418	-22.1884	1.10094e-08	7.95824	2.78587e-07
11715584_a_at	CAV1	chr7q31.1	11715584_a_at	10.4825	11.1725	0.95835	0.9522	1	-0.69	1.61328	0.0311016	-22.1854	1.10219e-08	7.95774	2.78649e-07
11722162_a_at	PLK2	chr5q12.1-q13.2	11722162_a_at	9.795	7.7675	8.35029	8.22151	1	2.0275	-4.07698	0.0913904	22.1851	1.10232e-08	7.95769	2.78649e-07
11722632_x_at	NARG2	chr15q22.2	11722632_x_at	7.5525	6.86	0.965387	0.959112	1	0.6925	-1.61608	0.0312224	22.1796	1.10453e-08	7.95682	2.79065e-07
11737751_x_at	TMEM254	chr10q22.3	11737751_x_at	6.8175	5.8775	1.78715	1.7672	1	0.94	-1.91853	0.0424074	22.1659	1.11012e-08	7.95463	2.80334e-07
11724635_at	YOD1	chr1q32.2	11724635_at	8.6475	7.635	2.07509	2.05031	1	1.0125	-2.0174	0.0457052	22.1528	1.1155e-08	7.95253	2.81548e-07
200011_PM_s_at	ARF3	chr12q13	200011_PM_s_at	7.5725	8.335	1.17259	1.16281	1	-0.7625	1.69643	0.0344328	-22.1446	1.1189e-08	7.95121	2.82262e-07
11755956_x_at	POLE3	chr9q33	11755956_x_at	8.56	9.175	0.75935	0.75645	1	-0.615	1.53156	0.0277774	-22.1403	1.12066e-08	7.95053	2.82561e-07
11718262_a_at	ERF	chr19q13	11718262_a_at	5.595	7.305	5.9374	5.8482	1	-1.71	3.27161	0.0772584	-22.1335	1.12348e-08	7.94943	2.83128e-07
11724828_at	CCL20	chr2q36.3	11724828_at	5.805	7.605	6.5802	6.48	1	-1.8	3.4822	0.0814329	-22.1041	1.13577e-08	7.94471	2.86079e-07
11739173_a_at	SNAP23	chr15q14	11739173_a_at	5.2025	6.8175	5.2952	5.21645	1	-1.615	3.06312	0.0730721	-22.1015	1.13687e-08	7.94429	2.8621e-07
11739790_a_at	GCFC2	chr2p12	11739790_a_at	6.9825	6.155	1.38289	1.36951	1	0.8275	-1.77461	0.0374489	22.0968	1.13885e-08	7.94353	2.86416e-07
11742315_s_at	RHCE /// RHD	chr1p36.11	11742315_s_at	3.565	2.6725	1.61029	1.59311	1	0.8925	-1.85639	0.040389	22.0976	1.1385e-08	7.94367	2.86416e-07
11716042_x_at	PPP2CB	chr8p12	11716042_x_at	9.2575	9.8225	0.6394	0.63845	1	-0.565	1.47939	0.0255763	-22.0908	1.14138e-08	7.94257	2.86849e-07
11723022_at	BCKDHB	chr6q14.1	11723022_at	7.11	5.81	3.4276	3.38	1	1.3	-2.46229	0.0588521	22.0893	1.14201e-08	7.94233	2.86849e-07
11756622_a_at	HSPA8 /// SNORD14C /// SNORD14D	chr11q23.3-q25 /// chr11q24.1	11756622_a_at	10.7275	11.49	1.17269	1.16281	1	-0.7625	1.69643	0.0345201	-22.0886	1.14232e-08	7.94221	2.86849e-07
11745007_s_at	SDC2	chr8q22-q23	11745007_s_at	4.425	6.835	11.804	11.6162	1	-2.41	5.31474	0.109119	-22.086	1.14338e-08	7.94181	2.86969e-07
11738455_a_at	C20orf197	chr20q13.33	11738455_a_at	6.55	5.14	4.034	3.9762	1	1.41	-2.65737	0.063858	22.0802	1.14584e-08	7.94087	2.87441e-07
11727479_a_at	HECTD1	chr14q12	11727479_a_at	8.9775	8.165	1.33289	1.32031	1	0.8125	-1.75625	0.0368	22.0788	1.14646e-08	7.94064	2.8745e-07
11733774_a_at	RPL37	chr5p13	11733774_a_at	5.9725	5.125	1.45109	1.43651	1	0.8475	-1.79938	0.0384017	22.0693	1.15048e-08	7.93912	2.8831e-07
11719433_at	HECA	chr6q23-q24	11719433_at	7.255	8.0375	1.23559	1.22461	1	-0.7825	1.72011	0.0354667	-22.063	1.1532e-08	7.93809	2.88807e-07
11731611_a_at	PCID2	chr13q34	11731611_a_at	9.61	8.7075	1.64689	1.62901	1	0.9025	-1.8693	0.0409075	22.0619	1.15363e-08	7.93793	2.88807e-07
11722231_at	PDP1	chr8q22.1	11722231_at	9.8575	9.035	1.36619	1.35301	1	0.8225	-1.76847	0.0372878	22.0582	1.15525e-08	7.93732	2.8902e-07
11741980_a_at	DUSP6	chr12q22-q23	11741980_a_at	9.9	10.73	1.3914	1.3778	1	-0.83	1.77769	0.0376294	-22.0572	1.15566e-08	7.93717	2.8902e-07
11763290_at	MRPS5	chr2p11.2-q11.2	11763290_at	7.265	4.7775	12.5767	12.3753	1	2.4875	-5.60805	0.112803	22.0518	1.15798e-08	7.9363	2.89454e-07
11722111_at	HLX	chr1q41	11722111_at	4.5525	5.2675	1.03	1.02245	1	-0.715	1.64148	0.0324287	-22.0484	1.15946e-08	7.93575	2.89473e-07
11726355_at	ENPP1	chr6q22-q23	11726355_at	5.4975	4.145	3.71109	3.65851	1	1.3525	-2.55354	0.0613447	22.0475	1.15982e-08	7.93561	2.89473e-07
11755796_a_at	ADAM9	chr8p11.22	11755796_a_at	10.7525	10.0375	1.03	1.02245	1	0.715	-1.64148	0.0324287	22.0484	1.15946e-08	7.93575	2.89473e-07
11732921_at	C3orf72	chr3q22.3	11732921_at	7.395	6.5625	1.39989	1.38611	1	0.8325	-1.78077	0.0377692	22.0418	1.16229e-08	7.93468	2.89651e-07
11752692_x_at	NRBF2	chr10q21.3	11752692_x_at	7.9275	8.62	0.965587	0.959112	1	-0.6925	1.61608	0.0314147	-22.0439	1.1614e-08	7.93502	2.89651e-07
11758691_x_at	PGAM1	chr10q25.3	11758691_x_at	11.1475	11.825	0.923788	0.918013	1	-0.6775	1.59937	0.0307364	-22.0423	1.16207e-08	7.93477	2.89651e-07
11727133_at	CPD	chr17q11.2	11727133_at	7.54	6.63	1.6746	1.6562	1	0.91	-1.87905	0.0412922	22.0381	1.16389e-08	7.93409	2.89903e-07
11743633_a_at	STX2	chr12q24.33	11743633_a_at	9.215	8.42	1.27575	1.26405	1	0.795	-1.73508	0.036077	22.0362	1.16469e-08	7.93379	2.89956e-07
11721744_a_at	NID2	chr14q22.1	11721744_a_at	3.9025	6.5725	14.4917	14.2578	1	-2.67	6.36429	0.121187	-22.0321	1.16646e-08	7.93313	2.90157e-07
11751916_a_at	KIAA0586	chr14q23.1	11751916_a_at	5.4225	4.445	1.93379	1.91101	1	0.9775	-1.96905	0.044368	22.0316	1.16668e-08	7.93305	2.90157e-07
11731585_a_at	OMA1	chr1p32.2-p32.1	11731585_a_at	8.08	7.215	1.51215	1.49645	1	0.865	-1.82134	0.0392739	22.0248	1.16964e-08	7.93195	2.90748e-07
11724387_at	HOXB2	chr17q21.32	11724387_at	9.33	10.0825	1.14199	1.13251	1	-0.7525	1.68471	0.0341694	-22.0226	1.17059e-08	7.93159	2.90837e-07
11718926_a_at	ARID5B	chr10q21.2	11718926_a_at	5.3675	6.6075	3.11795	3.0752	1	-1.24	2.36199	0.0563159	-22.0186	1.17232e-08	7.93095	2.91119e-07
11725561_a_at	OGFOD3	chr17q25.3	11725561_a_at	6.435	5.275	2.7274	2.6912	1	1.16	-2.23457	0.0526974	22.0125	1.17501e-08	7.92996	2.91518e-07
11732983_a_at	TMEM8B	chr9p13.3	11732983_a_at	6.59	5.5125	2.35189	2.32201	1	1.0775	-2.11038	0.0489501	22.0122	1.17511e-08	7.92992	2.91518e-07
11731295_at	SPATA6L	chr9p24.2	11731295_at	4.6	3.105	4.53675	4.47005	1	1.495	-2.81864	0.0679252	22.0095	1.1763e-08	7.92948	2.91668e-07
11728954_a_at	KITLG	chr12q22	11728954_a_at	6.8825	5.3525	4.75215	4.6818	1	1.53	-2.88786	0.0695244	22.0066	1.17755e-08	7.92902	2.9183e-07
11729846_a_at	BST1	chr4p15	11729846_a_at	7.565	5.725	6.8774	6.7712	1	1.84	-3.5801	0.0836221	22.0038	1.17882e-08	7.92855	2.91998e-07
11755718_s_at	HDAC1	chr1p34	11755718_s_at	9.7	10.45	1.1344	1.125	1	-0.75	1.68179	0.0341033	-21.992	1.18397e-08	7.92666	2.93127e-07
11728584_s_at	ZMAT1	chrXq21	11728584_s_at	8.4225	6.3575	8.665	8.52845	1	2.065	-4.18434	0.0939172	21.9875	1.18598e-08	7.92592	2.93182e-07
11755059_s_at	TCF3	chr19p13.3	11755059_s_at	8.2	9.1375	1.77809	1.75781	1	-0.9375	1.91521	0.0426376	-21.9876	1.1859e-08	7.92595	2.93182e-07
11758089_s_at	HMMR	chr5q33.2-qter	11758089_s_at	8.895	7.6825	2.98089	2.94031	1	1.2125	-2.31739	0.0551407	21.9892	1.18521e-08	7.9262	2.93182e-07
11716530_at	ELAVL1	chr19p13.2	11716530_at	8.6625	9.5725	1.67475	1.6562	1	-0.91	1.87905	0.0414014	-21.9799	1.18931e-08	7.92471	2.93858e-07
11741207_a_at	ZNF207	chr17q11.2	11741207_a_at	10.1575	10.92	1.17289	1.16281	1	-0.7625	1.69643	0.0346942	-21.9778	1.19026e-08	7.92436	2.93946e-07
11732219_a_at	TUBE1	chr6q21	11732219_a_at	9.02	7.9525	2.30839	2.27911	1	1.0675	-2.0958	0.0485796	21.9743	1.19182e-08	7.92379	2.94182e-07
11763250_x_at	CXCL1 /// CXCL2	chr4q21	11763250_x_at	3.42	5.3625	7.66649	7.54661	1	-1.9425	3.84371	0.0884093	-21.9717	1.19297e-08	7.92337	2.9432e-07
[truncated: 47,295 more rows]
