# Supplementary material for: Spheroid growth in ovarian cancer alters transcriptome responses for stress pathways and epigenetic responses
Source: PLoS One. 2017 Aug 9;12(8):e0182930. doi: 10.1371/journal.pone.0182930 (PMC5549971; doi:10.1371/journal.pone.0182930)
Supplement: S3 Table — (XLSX) [file pone.0182930.s004.xlsx]

## Sheet: SNEA_Cell Process
Suppl. Data 2: Sub-network enrichment analysis for cell process. Provided are the total number of neighbors within a network, number of neighbors measured, the median fold change of the network, and the p-value.
Gene Set Seed	Total # of Neighbors	# of Measured Neighbors	Median change	p-value
S-M checkpoint	12	11	-1.58557	0.00357837
cytoskeletal anchoring	7	7	-1.57735	0.00455369
meiotic spindle assembly	9	9	-1.55563	0.0182586
microtubule/kinetochore interaction	19	19	-1.53954	0.000872044
methionine metabolism	10	9	-1.49744	0.0300514
DNA duplex unwinding	9	8	-1.49485	0.0201775
centromere binding	11	9	-1.43147	0.00274658
intracellular protein transport	7	7	-1.42405	0.030616
fatty acid elongation	18	18	-1.3333	0.00285595
nuclear pore organization and biogenesis	8	8	-1.30812	0.0256304
Purine metabolism	15	14	-1.3036	0.0394184
protein prenylation	7	7	-1.28343	0.0120188
embryonic organogenesis	10	10	-1.26795	0.0341913
karyogamy	11	11	-1.2163	0.00811687
pachytene checkpoint	14	13	-1.2163	0.0203581
mitotic spindle checkpoint	33	31	-1.20372	0.003285
mevalonate pathway	17	15	-1.19334	0.0352463
mRNA metabolism	38	33	-1.18921	0.00251074
RNA 3' end processing	6	6	-1.18921	0.0244599
mitotic spindle assembly	59	58	-1.17895	2.98045e-05
contractile ring assembly	8	8	-1.17895	0.0418722
RNA metabolism	81	73	-1.17283	0.002558
protein palmitoylation	10	10	-1.16473	0.0287521
nucleotide biosynthesis	24	22	-1.16272	0.0208896
egg activation	24	23	-1.14671	0.0346455
leiomyocyte adhesion	25	24	-1.14274	0.000756139
chromosome organization and biogenesis	24	24	-1.13879	0.00599084
mitotic spindle orientation	22	22	-1.12896	0.0350405
poly(A)+ mRNA-nucleus export	84	77	-1.12701	9.86105e-05
transcription-coupled nucleotide-excision repair	49	47	-1.11149	0.0094228
mitotic checkpoint	83	80	-1.10765	0.00258354
UV protection	27	26	-1.10573	0.0215062
centriole duplication	106	103	-1.1	6.97671e-07
retrograde protein transport ER to cytosol	42	40	-1.09619	0.019439
recombinational repair	40	37	-1.08485	0.00363903
Chromosome Breakage	74	70	-1.07736	0.0194453
mesenchymal to epithelial transition	53	44	-1.07549	0.0180718
osteocyte adhesion	15	14	-1.06622	0.035371
Sertoli cell development	9	9	-1.06437	0.0272214
DNA double-strand break formation	55	53	-1.06253	0.007521
mitochondrial transport	38	36	-1.06253	0.0111463
spindle assembly	507	478	-1.06069	1.14374e-11
lung development	190	180	-1.05702	0.019012
Phospholipid biosynthesis	64	59	-1.05336	0.0303926
interphase	196	192	-1.05154	1.12864e-08
tissue morphogenesis	56	54	-1.05154	0.00907317
establishment of cell polarity	209	199	-1.04427	0.0389062
centrosome separation	53	51	-1.04247	5.24965e-06
nonsense-mediated mRNA catabolism	70	63	-1.04247	0.0121405
sterol biosynthesis	20	18	-1.04066	0.0369251
sister chromatid cohesion	59	56	-1.03886	0.0225166
cell morphogenesis	97	93	-1.03706	0.0307936
ER-associated protein catabolism	112	107	-1.03526	0.000139245
mitochondrion organization and biogenesis	125	119	-1.03526	0.0480199
chondrocyte differentiation	178	169	-1.03347	0.0217032
RNA splicing	1016	924	-1.03347	0.0229301
sister chromatid exchange	88	82	-1.03168	0.0265899
gastrulation	261	246	-1.0299	0.0023096
microtubule sliding	48	46	-1.0299	0.00394114
microtubule cytoskeleton assembly	287	275	-1.02811	0.000368954
endothelial cell proliferation	432	409	-1.02811	0.0222249
cell-matrix adhesion	123	120	-1.02633	0.00285086
mesenchymal transition	43	41	-1.02633	0.0276152
kinetochore assembly	164	157	-1.02456	2.35792e-07
heart development	316	300	-1.02456	0.00795559
chemosensitivity	230	214	-1.02278	0.000273728
SMC proliferation	470	448	-1.02278	0.00240289
embryonal development	1637	1550	-1.02278	0.00243344
lumen formation	562	531	-1.02278	0.00778435
extracellular matrix polymerization	149	141	-1.02278	0.0081685
mammary gland development	152	142	-1.02278	0.0202549
cell survival	1892	1784	-1.02278	0.0492395
blood vessel development	277	273	-1.01924	0.00361747
oogenesis	145	130	-1.01924	0.0341518
meiosis	553	521	-1.01748	0.00148134
cell homeostasis	261	247	-1.01748	0.0126205
tissue invasion	69	63	-1.01748	0.0140502
translation initiation	229	206	-1.01572	0.0223422
ribosome biogenesis and assembly	142	120	-1.01572	0.0451938
transcription initiation	184	174	-1.0122	0.00815417
cell death	2772	2574	-1.0122	0.0365638
epithelial to mesenchymal transition	551	522	-1.0087	1.98915e-07
cell growth	3067	2827	-1.0087	2.55645e-06
G2/M checkpoint	138	136	-1.00347	0.00184559
protein folding	420	402	-1.00347	0.0101239
mitochondrial membrane permeability	177	169	-1.00347	0.0200749
life span	599	565	-1.00347	0.0249969
mitochondrial depolarization	328	310	-1.00173	0.0257366
neuronal death	646	619	1.00173	0.0306548
cytokinesis	1080	1017	1.00347	4.65151e-05
branching morphogenesis	255	244	1.00347	0.00277742
mitotic entry	553	530	1.00347	0.0259253
mesangial cell adhesion	8	7	1.00347	0.0279295
response to stress	242	231	1.00347	0.0294724
invasive growth	115	111	1.00521	0.000196792
response to drug	405	380	1.00521	0.00128336
viral reproduction	431	397	1.00696	0.0233636
DNA replication	1363	1283	1.0087	0.000713342
cell motility	1076	1026	1.01045	9.54637e-07
DNA degradation	522	502	1.01045	0.0018733
cytoskeleton organization and biogenesis	736	716	1.01045	0.00403588
pore formation	77	72	1.01045	0.0435787
cell cycle	2702	2475	1.01396	6.92166e-15
mitosis	1306	1236	1.01396	3.38233e-11
M phase	240	227	1.01396	0.0004142
S-G2 transition	189	182	1.01396	0.00808541
actin filament depolymerization	84	83	1.01396	0.016849
growth rate	709	673	1.01396	0.0226706
site selection	123	111	1.01748	0.00338012
meiotic entry	41	38	1.01748	0.0198585
focal adhesion assembly	178	171	1.01924	1.70465e-05
ureteric bud branching	64	63	1.01924	0.0084867
fibroblast adhesion	50	48	1.01924	0.0123041
G2/M transition	660	621	1.02101	2.069e-09
DNA unwinding	146	140	1.02101	0.00363664
osteoblast differentiation	351	323	1.02278	0.00106638
lipid raft formation	18	17	1.02278	0.00323754
decidualization	167	163	1.02278	0.00351427
chromosome condensation	254	246	1.02278	0.00424196
osteoclast function	170	164	1.02278	0.0141161
protein deubiquitination	62	62	1.02278	0.0482637
G0/G1 transition	396	368	1.02456	0.00213818
erythrocyte differentiation	305	274	1.02633	0.049114
RNA elongation	169	152	1.02811	0.00330159
mRNA processing	396	368	1.0299	0.000259299
osteoclast formation	236	222	1.0299	0.0134834
mesoderm induction	73	72	1.0299	0.0150086
chromatin remodeling	788	739	1.03347	5.65284e-06
mitochondrial damage	516	492	1.03347	6.54527e-05
telomere maintenance	99	91	1.03347	0.000461047
chromosome segregation	231	218	1.03526	1.61998e-08
G1 phase	550	512	1.03526	6.97256e-07
genome stability	258	241	1.03526	0.000254292
DNA Damage	816	770	1.03706	1.23675e-06
muscle cell differentiation	535	503	1.03706	0.000624679
non-selective vesicle budding	174	171	1.03706	0.00168636
tight junction assembly	116	113	1.03706	0.0481593
anoikis	262	254	1.03886	0.000137037
myogenesis	460	427	1.04066	0.0320031
DNA methylation	218	197	1.04247	0.00606138
RNA processing	178	160	1.04427	0.00343903
stress fiber assembly	326	313	1.04427	0.00504476
endothelialization	66	64	1.04427	0.0101089
ECM degradation	160	157	1.04608	0.0066914
DNA metabolism	56	53	1.04608	0.00744336
oncogenesis	523	486	1.0479	1.35695e-05
senescence	651	596	1.05154	7.78906e-08
Polymerase I transcription	102	96	1.05154	0.00281478
tubulogenesis	174	164	1.05154	0.0103472
osteocyte function	128	121	1.05154	0.0190993
DNA repair	654	609	1.05336	1.30485e-10
S phase	857	797	1.05336	4.37995e-09
response to external stimulus	28	27	1.05336	0.0466424
microtubule bundling	49	48	1.05519	0.0118885
kidney development	135	131	1.05519	0.0181546
mitochondrion fusion	41	38	1.05519	0.0306192
cell cycle checkpoint	161	150	1.05702	4.09972e-05
genome instability	292	272	1.05885	4.09082e-08
adipocyte differentiation	394	367	1.05885	5.1053e-06
exit from mitosis	62	59	1.06069	0.000283545
intrinsic pathway of apoptosis	124	115	1.06069	0.00162335
protein degradation	470	449	1.06253	6.99752e-08
tissue maintenance	143	138	1.06253	0.0119901
myocyte adhesion	27	26	1.06253	0.0304471
cell aging	251	225	1.06437	2.09593e-07
response to oxidative stress	166	159	1.06437	3.54953e-05
DNA damage checkpoint	126	122	1.06437	6.19618e-05
mRNA degradation	173	151	1.06437	0.00121912
gene silencing	298	274	1.06437	0.00152699
hemidesmosome assembly	24	24	1.06622	0.00258073
cilium biogenesis	98	93	1.06622	0.0129882
cell dedifferentiation	47	43	1.06622	0.0183719
G1/S transition	611	558	1.06807	1.72567e-06
membrane ruffling	240	233	1.06807	0.0115967
response to DNA damage	460	428	1.07363	1.31712e-12
G2 phase	171	164	1.07363	2.51335e-05
quiescence	261	249	1.07363	0.00189052
gap-filling	24	23	1.07363	0.00707185
autophagy	418	402	1.07736	5.89812e-06
myoblast differentiation	212	196	1.07736	1.85051e-05
genetic instability	113	111	1.0811	3.75533e-07
Polymerase III transcription	50	44	1.0811	0.0386443
mating	166	154	1.08298	0.0188733
DNA damage recognition	31	29	1.08298	0.0191916
nuclear fragmentation	89	85	1.08298	0.0376257
non-selective vesicle fusion	124	117	1.08485	0.0337276
response to viruses	142	135	1.08862	0.0177342
mesenchyma transformation	33	33	1.08862	0.0299715
nucleotide-excision repair	120	113	1.09051	7.58254e-06
DNA replication checkpoint	50	50	1.09051	0.00354436
DNA double-strand break processing	17	16	1.09051	0.0146064
single-strand annealing	33	33	1.09051	0.0355079
Sertoli cell proliferation	30	30	1.09429	0.00503718
protein splicing	20	17	1.09809	0.00907451
nucleocytoplasmic transport	122	112	1.1	2.00013e-05
skin development	69	67	1.1	0.00017476
epithelial cell permeability	63	62	1.1	0.00636116
cardiovascular development	98	98	1.1	0.00988982
sprouting angiogeneses	39	39	1.1	0.0125055
vesicle-mediated transport	153	141	1.11342	0.00114124
endothelial cell response	60	58	1.11342	0.0251966
ER to Golgi transport	66	61	1.11342	0.0489501
adherens junction assembly	52	50	1.11922	2.78851e-05
DNA packaging	7	6	1.11922	0.0159798
astrocyte differentiation	56	55	1.11922	0.0477659
DNA replication initiation	82	77	1.12117	0.00614918
response to radiation	44	43	1.12117	0.0149671
capillary morphogenesis	50	50	1.12117	0.04017
placenta function	46	42	1.12117	0.0430568
response to UV	44	44	1.12311	0.00107234
nuclear organization and biogenesis	24	22	1.12506	0.020773
translational readthrough	9	9	1.12896	0.0201842
stromal cell function	13	13	1.12896	0.0446212
vacuole organization and biogenesis	43	42	1.13092	0.0200102
sensory organ development	13	12	1.13092	0.0262688
protein sumoylation	167	158	1.13288	4.70739e-05
Polymerase II transcription	75	70	1.13288	0.000392907
tRNA processing	18	15	1.13485	0.0421648
heat-shock response	65	59	1.13682	0.000722276
response to hydrogen peroxide	18	17	1.14076	0.0172884
retrograde endosome-Golgi transport	15	15	1.14671	0.0266904
DNA repair synthesis	32	31	1.14671	0.0481143
autophagic cell death	78	75	1.15069	0.000759684
protein ubiquitination	89	88	1.15469	3.26771e-05
ubiquitin-dependent protein degradation	193	186	1.16272	1.22784e-05
mammary gland morphogenesis	34	32	1.16473	0.0275645
CDP-choline pathway	15	14	1.16473	0.0448961
Okazaki fragment processing	11	11	1.1708	0.0324292
mitophagy	37	32	1.17283	0.0295605
macroautophagy	61	60	1.17283	0.0349384
androgen receptor signaling pathway	11	9	1.18304	0.0489804
autophagic vacuole formation	76	74	1.18715	0.00353378
viral transformation	11	10	1.18921	0.0418396
response to bacteria	12	11	1.2163	0.0228704
purine salvage	10	10	1.22052	0.0399164
DNA ligation	17	17	1.22688	0.0125646
DNA integration	23	22	1.2505	0.0016169
blood vessel barrier	28	28	1.26138	0.000545235
hyperosmotic response	13	12	1.26138	0.0298772
fibroblast response	14	14	1.26357	0.00990052
histone ubiquitination	14	14	1.27456	0.0118568
error-prone post-replication DNA repair	14	14	1.27456	0.0417608
SDSA	6	6	1.27677	0.0194017
myelocyte adhesion	8	8	1.29684	0.0408986
intra-Golgi transport	19	17	1.36131	0.00119882
endothelial cell morphogenesis	25	25	1.36604	0.0276674
wall integrity	51	51	1.36841	5.73747e-06
phagocytosis, engulfment	19	19	1.38032	0.0173461
RNA localization	12	9	1.39959	0.0111779
nucleotide salvage	6	6	1.40688	0.0415296
chaperone-mediated autophagy	15	14	1.42899	0.00313589
nuclear envelope reassembly	9	9	1.43396	0.00407942
nuclear positioning	10	9	1.45146	0.0262855
lactotroph differentiation	11	11	1.46662	0.00482643
transcriptional attenuation	11	11	1.48195	0.0231748
post Golgi transport	21	20	1.48452	0.00478608
protein complex assembly	7	6	1.50004	0.0142627
basal protein localization	5	5	1.70527	0.0122702
protein polyubiquitination	7	7	1.87254	0.00348328
kinesis	7	7	1.92519	0.00946875
trophoblast interaction	8	8	1.92519	0.0292924

## Sheet: SNEA_Disease
Suppl. Data 2: Subnetwork enrichment analysis for disease. Provided are the total number of neighbors within a network, number of neighbors measured during the sequencing, the median fold change of the network, and the p-value.
Gene Set Seed	Total # of Neighbors	# of Measured Neighbors	Median change	p-value
Paraparesis, Spastic	5	5	-1.45397	0.0368512
Li-Fraumeni Syndrome	6	6	-1.3566	0.0161961
Nijmegen Breakage Syndrome	9	9	-1.34025	0.00229124
Polyomavirus Infections	6	6	-1.30134	0.029306
Ataxia Telangiectasia	17	17	-1.28343	1.60278e-05
Chromosome Fragility	9	9	-1.26576	0.0323105
Myoglobinuria	6	6	-1.25701	0.0224776
Spinocerebellar Degenerations	16	16	-1.24401	0.0326533
Urologic Diseases	7	7	-1.24186	0.00561029
Allelic Imbalance	11	10	-1.23114	0.0391286
Heart Neoplasms	5	5	-1.22476	0.0414967
Silver-Russell Syndrome	12	9	-1.20372	0.0343309
Cerebellar Ataxia	33	32	-1.18921	0.0499995
Phyllodes Tumor	7	7	-1.17283	0.0314989
RNA Virus Infections	5	5	-1.16272	0.043638
Neurofibroma	10	10	-1.14671	0.00598224
Carcinoma, Intraductal, Noninfiltrating	29	28	-1.14671	0.00788379
Ameloblastoma	14	14	-1.14671	0.0137814
Tinnitus	9	7	-1.14274	0.00128126
Epidermal Cyst	16	16	-1.13682	0.00488842
T cell lymphomagenesis	21	19	-1.12701	0.0062641
Uterine Neoplasms	21	19	-1.11149	0.0492765
Head and Neck Neoplasms	66	63	-1.0924	0.0117639
Developmental Disabilities	101	98	-1.08862	0.0377277
Leukemia, Lymphocytic, Acute, L1	19	18	-1.06992	0.0477507
Kidney Diseases, Cystic	27	25	-1.06622	0.00566421
Microcephaly	36	34	-1.06437	0.0184538
Glomerulosclerosis, Focal Segmental	145	142	-1.06069	0.0354971
bone fragility	12	12	-1.06069	0.0437561
Warm Ischemia	31	29	-1.06069	0.0442018
Aneuploidy	165	151	-1.05519	1.39995e-07
Cardiomyopathy, Dilated	203	193	-1.05519	0.0313132
Polyploidy	90	86	-1.04972	0.00264895
Precursor Cell Lymphoblastic Leukemia-Lymphoma	130	121	-1.04972	0.0359135
Aggression	344	326	-1.0479	0.00683383
Mesothelioma	103	99	-1.04608	0.0328371
Insulin Resistance	514	489	-1.04608	0.044895
Diabetic Nephropathies	216	207	-1.04427	0.0267018
Salivary Gland Neoplasms	38	37	-1.03886	0.00212321
Cholangiocarcinoma	79	75	-1.03526	0.0411644
heart remodeling	198	190	-1.03168	0.00914284
Myocardial Ischemia	246	232	-1.03168	0.0237701
Endomyocardial Fibrosis	156	146	-1.03168	0.0292965
Death	1686	1591	-1.0299	0.00167125
Neurodegenerative Diseases	291	278	-1.0299	0.00531144
Amyotrophic Lateral Sclerosis	127	123	-1.0299	0.00810587
Cardiomegaly	456	429	-1.0299	0.0489092
Colorectal Neoplasms	715	673	-1.02811	0.000861706
Bone Neoplasms	140	135	-1.02811	0.00839255
kidney fibrosis	162	155	-1.02811	0.0488205
Neoplasms	3488	3164	-1.02633	4.02622e-06
Nerve Degeneration	559	536	-1.01924	0.00276012
Intestinal Neoplasms	134	131	-1.01924	0.0181759
Esophageal Neoplasms	167	156	-1.01748	0.000313318
intimal hyperplasia	213	208	-1.01748	0.0017319
Breast Neoplasms	1243	1148	-1.0122	5.54685e-09
Nasopharyngeal Neoplasms	129	118	-1.0122	2.14406e-07
Carcinoma, Hepatocellular	550	500	-1.0122	1.55166e-05
Osteosarcoma	179	167	-1.0122	0.000180882
genotoxicity	212	200	-1.0122	0.000340767
Carcinoma, Renal Cell	251	235	-1.0122	0.00155715
epithelial cell cancer	126	124	-1.0122	0.0162523
Lymphoma	396	364	-1.0122	0.0389425
Cancer	1974	1835	-1.01045	4.67274e-10
Neoplasm Metastasis	1286	1186	-1.01045	7.98479e-07
Melanoma	573	535	-1.01045	0.00238108
Liver Neoplasms	519	485	-1.0087	0.00021733
Uterine Cervical Neoplasms	254	236	-1.0087	0.00104107
Lung Neoplasms	815	749	-1.00696	0.000285966
vascular remodeling	339	326	-1.00696	0.00286111
Osteolysis	107	103	-1.00347	0.0460115
Stomach Neoplasms	535	491	-1.00173	0.00130112
Ovarian Neoplasms	531	492	-1.00173	0.00783118
Prostatic Neoplasms	820	769	1.00347	3.85624e-05
Vitreoretinopathy, Proliferative	44	43	1.00347	0.0202733
Colonic Neoplasms	390	376	1.00347	0.0358019
Carcinoma, Pancreatic Ductal	103	98	1.00696	0.00130091
Leukemia	580	530	1.00696	0.0113743
Adenocarcinoma	408	384	1.00696	0.0162102
Urinary Bladder Neoplasms	248	229	1.0087	0.000168003
Pathologic Processes	299	284	1.0087	0.0245301
Glioma	376	351	1.01045	0.0159202
Carcinoma, Transitional Cell	71	69	1.01045	0.0217069
Thyroid Neoplasms	216	203	1.0122	0.00184402
Multiple Myeloma	233	222	1.0122	0.0251897
Infertility, Female	47	46	1.0122	0.0324417
Teratocarcinoma	17	17	1.0122	0.0427327
androgen-independent prostate cancer	94	90	1.01396	0.0224911
Carcinoma, Non-Small-Cell Lung	328	308	1.01748	0.000187064
Glioblastoma	262	247	1.01748	0.00204015
Translocation, Genetic	157	137	1.01748	0.00214734
Fatty Streak, Arterial	173	170	1.01924	0.00462938
Pancreatic Neoplasms	444	424	1.01924	0.00775663
Cerebral Hemorrhage	72	70	1.01924	0.01077
Heart Rupture	18	17	1.01924	0.0133703
neuron dysfunction	77	74	1.01924	0.0138329
Placenta Accreta	52	50	1.01924	0.026777
cardiovascular hypertrophy	45	44	1.01924	0.0380244
Carcinoma, Squamous Cell	558	519	1.02101	1.67433e-05
Chromosome Aberrations	156	138	1.02278	0.000678642
Skin Neoplasms	276	267	1.02278	0.00370239
Cicatrix, Hypertrophic	29	29	1.02278	0.0126779
posterior capsular opacification	13	13	1.02278	0.0162932
Xeroderma Pigmentosum	16	15	1.02278	0.0171698
Myeloproliferative Disorders	115	106	1.02278	0.0218257
Muscular Atrophy	193	181	1.02456	8.6102e-06
Huntington Disease	117	112	1.03347	0.0160881
Lymphatic Metastasis	229	219	1.03526	0.00672041
Sarcoma	127	125	1.03706	0.00046218
Tetraploidy	42	38	1.03706	0.00298223
Neoplasms, Glandular and Epithelial	78	74	1.03886	0.0153714
Chronic Periodontitis	15	15	1.03886	0.0443255
Wilms Tumor	60	50	1.04066	0.00486468
Cell Transformation, Neoplastic	281	265	1.04247	7.60527e-06
Dislocations	51	49	1.05336	0.00606692
microvessel density	100	97	1.05336	0.0324258
Periodontitis	54	54	1.05519	0.0143978
striatal damage	14	13	1.05519	0.0449815
Mouth Neoplasms	107	99	1.05885	0.000209696
Papilloma	111	106	1.06069	0.0101059
Ossification, Heterotopic	17	17	1.06069	0.041026
Fetal Diseases	20	19	1.06253	0.0141526
Bardet-Biedl Syndrome	23	23	1.06622	0.0045751
bone loss	74	73	1.06622	0.0147064
Carcinoma, Ductal	44	41	1.06622	0.0443192
myocyte hypertrophy	104	100	1.06807	0.00868669
Acne Vulgaris	34	32	1.06992	0.0480172
Aging, Premature	39	35	1.07363	0.00815758
Granulosa Cell Tumor	20	20	1.07363	0.00869656
Retinoblastoma	119	109	1.07549	0.00626404
embryonic cell patterning	30	28	1.07923	0.00550188
Prostatic Intraepithelial Neoplasia	50	49	1.08298	0.00537091
Hamartoma	19	19	1.08298	0.0230687
macrocephaly	6	5	1.08298	0.0445295
Heart Defects, Congenital	87	76	1.0924	0.00511172
Takayasu Arteritis	10	10	1.0924	0.00878107
Intracranial Aneurysm	34	33	1.0924	0.035933
Leukemia, Promyelocytic, Acute	97	95	1.09429	0.000720364
Neoplasms, Squamous Cell	60	60	1.09429	0.0028357
Genotoxic Stress	86	83	1.1	2.5043e-06
Cholesteatoma	16	15	1.1	0.00340813
Radicular Cyst	8	8	1.1	0.00576455
cardiomyocyte viability	15	14	1.1	0.0103699
Hemangiosarcoma	21	21	1.1	0.0187349
vascular integrity	66	63	1.1	0.0230692
chondrocyte hypertrophy	63	62	1.10191	0.0015743
Carcinoma, Ductal, Breast	32	29	1.10573	0.00373338
Adenocarcinoma, Follicular	24	21	1.11149	0.0196118
Leukemia, B-Cell	40	37	1.11342	0.0100416
neuroinflammation	94	88	1.11342	0.0403071
Cadmium Poisoning	11	11	1.11922	0.0291799
Niemann-Pick Disease, Type C	9	9	1.12311	0.0284739
Craniosynostoses	24	24	1.12701	0.0188847
Endometrial Hyperplasia	20	19	1.12896	0.0157927
connective tissue cell degeneration	25	21	1.13288	0.0227242
Lymphoma, B-Cell, Marginal Zone	23	22	1.13288	0.028925
Stomach Diseases	18	18	1.13288	0.0360007
Intervertebral Disk Degeneration	17	17	1.13288	0.0414686
Dermatitis Herpetiformis	9	9	1.13288	0.043527
Chickenpox	46	43	1.14076	0.0227468
joint swelling	44	43	1.14076	0.0265254
Herpesviridae Infections	29	29	1.14671	0.00213014
Gingival Overgrowth	20	20	1.14671	0.00397323
Werner Syndrome	13	13	1.14671	0.00859942
Endocardial Cushion Defects	32	32	1.15069	0.00691941
Escherichia coli Infections	32	30	1.15469	0.0026071
Lethargy	9	9	1.17691	0.0434483
Myxoma	24	23	1.18099	0.00587534
Pterygium	29	28	1.18921	0.00376895
Ventilator-Induced Lung Injury	51	48	1.19127	0.000273318
neutrophil depletion	39	39	1.19127	0.0302422
Chorioamnionitis	16	15	1.20164	0.000821715
Ankylosis	9	9	1.22264	0.0402074
DNA Repair-Deficiency	7	7	1.22688	0.0355067
Trachoma	6	6	1.23542	0.0418501
teratogenicity	27	25	1.24186	0.0218917
Aortic Aneurysm, Thoracic	12	12	1.25484	0.0173394
endothelioma	8	8	1.26138	0.00945003
cartilage abnormality	13	13	1.26795	0.0185244
intraventricular hemorrhage	10	10	1.26795	0.0316677
desmoplastic small round cell tumor	6	6	1.27015	0.0401747
Vulvar Neoplasms	15	14	1.27456	0.00320518
Chromosome Disorders	10	9	1.27456	0.0103213
Anaplasia	9	9	1.27456	0.0413554
Myopathies, Nemaline	8	8	1.30586	0.0202672
Familial Mediterranean Fever	15	14	1.31039	0.0347524
Pelvic Inflammatory Disease	10	9	1.35426	0.0377837
Leukemia, Myelomonocytic, Chronic	18	17	1.36841	0.0159843
Niemann-Pick Diseases	9	9	1.41667	0.00355276
liver degeneration	12	12	1.44393	0.00715545
Papilloma, Squamous Cell	9	9	1.45146	0.0102735
Muscular Dystrophy, Emery-Dreifuss	5	5	1.45146	0.0465233
Urinary Bladder Neck Obstruction	10	10	1.46662	0.0470361
Rubinstein-Taybi Syndrome	5	5	1.48452	0.0413024
Sunburn	5	5	1.50264	0.011316
Still's Disease, Adult-Onset	6	6	1.50525	0.0186003
Inflammatory Stress	18	17	1.52098	0.00447115
endometrium bleeding	6	6	1.55563	0.0149971
Lichen Planus, Oral	19	18	1.58282	0.00601168
Pulmonary Hypoplasia	9	9	1.61328	0.00328321
Neurotic Disorders	6	5	1.75321	0.0111286
Esophagitis, Peptic	8	8	1.92519	0.00307669
Moyamoya Disease	9	9	1.92519	0.0179188
Common Cold	5	5	1.92519	0.0442167
Otosclerosis	15	10	1.99654	0.0188416
Corneal Edema	8	8	2.10307	0.00112318
squamous cell lesion	6	6	2.10307	0.0177529
Central Nervous System Viral Diseases	6	6	2.10307	0.033194
Stomatitis, Aphthous	5	5	2.11038	0.0120495
Urinary Retention	6	6	2.48802	0.0403197
Fetal Membranes, Premature Rupture	12	12	2.74632	0.030356
Back Pain	5	5	3.50642	0.0123492
Rheumatic Fever	9	9	3.50642	0.0274824
Pneumoconiosis	5	5	4.10534	0.000435199
Pulpitis	6	6	4.11959	0.00731646
Hematoma, Subdural, Chronic	8	8	4.67511	0.00271157

## Sheet: GSEA
Suppl Data 2: Gene set enrichment analysis. Provided are the total number of entities within a network, expanded and measured entities in the pathway, enrichment scores, median fold change of the network, and the p-value. Also provided is the Gene Set Category.
Name	Total Entities	Expanded # of Entities	# of Measured Entities	Measured Entities	Enrichment Score (ES)	Normalized ES	Median change	p-value	Gene Set Category
Actin Cytoskeleton Regulation	51	551	528	ITGB8, VEGFC, DUSP4, EGF, AKAP12, EGFR, CYR61, SDC2, SORBS1, PGF, SHB, CTGF, DSTN, AXL, SPP1, S1PR3, GAS2, MTSS1, FLNB, ITGA6, TPM1, KIAA1804, ITGA1, MAP3K2, SHANK2, ADD2, KITLG, TES, TIAM1, FLNC, ARHGEF12, ANK2, RAPGEF1, WIPF1, DOCK5, TMOD3, SRGAP1, PLEK2, SOS1, ODF2, SORBS2, TGFA, Tpm3, FGF5, ANGPT2, DUSP1, GSN, ANK1, PKD2, ITGA3, ARPC4, ITGAM, F2R, TPM2, SVIL, CAPZA2, RAC1, SSPN, ZAK, FGF18, V…	0.317654	1.26305	1.01748	0.0107817	Ariadne Cell Signaling Pathways
AGER -> NF-kB signaling	14	34	33	NFKBIA, HMGB1, KRAS, RELA, RELB, AGER, AKT1, PIK3R1, IKBKAP, PIK3R4, PDPK1, IKBKG, CHUK, PIK3CA, PIK3C2A, PIK3C3, PIK3CD, NFKB1, PIK3CB, IKBKB, PIK3R3, PIK3R2, S100B, IKBKE, PIK3R5, S100A1, NFKB2, PIK3CG, PIK3C2B, REL, TTR, S100P, PIK3C2G	0.524286	1.46053	1.06437	0.029304	Ariadne Receptor Signaling Pathways
Axon Guidance	58	1051	983	ITGB8, IL8, CXCR4, SEMA3E, CXCL1, MYO10, DUSP4, CDK2AP1, EGR1, EFNA1, AKAP12, SNAPC1, CYR61, RRM2B, SDC2, ERCC2, SORBS1, TEP1, CCL20, DSTN, BTAF1, PLSCR4, SPP1, GAS2, CXCL3, PLXNA2, TAF13, GNAI1, MTSS1, PPP3R1, FLNB, ITGA6, TPM1, TARDBP, KIAA1804, SEMA3C, MED31, ITGA1, ADCY3, MAP3K2, RAD52, SHANK2, ADD2, HEXIM1, PRKDC, TES, SEMA5A, MED21, FLNC, EPHA4, MPG, LMNB1, ARHGEF12, TOP2A, ANK2, DR1, SEMA4…	0.27633	1.14787	-1.01045	0.0498753	Ariadne Cell Signaling Pathways
Biosynthesis of CoA and holo-ACP	16	21	10	ENPP1, AASDH, ALDH1L2, FASN, FASN, ALDH1L1, ALDH1L1, COASY, ENPP3, NDUFAB1	-0.662704	-1.4878	-1.19956	0.05	Ariadne Metabolic Pathways
Branched chain amino acids metabolism	99	123	50	AOX1, HMGCS1, EHHADH, ACAT1, BCKDHB, OXCT1, LARS, PCCB, DBT, ALDH3A2, BCAT2, HADH, IARS2, ALDH6A1, VARS, VARS, IARS, VARS2, MCCC1, MUT, HSD17B10, AUH, HADHA, HMGCL, HIBADH, IVD, PCCA, PCCA, ECHS1, ALDH2, ACADS, ACAA2, ACADM, LARS2, ALDH1B1, MCCC2, BCAT1, ALDH7A1, ACAA1, HADHB, ACAT2, MCEE, ACADSB, BCKDHA, HIBCH, ALDH9A1, HMGCLL1, ABAT, OXCT2, HMGCS2	-0.687103	-2.23849	-1.35191	0	Ariadne Metabolic Pathways
CCR2/5 -> STAT signaling	20	20	16	IL8, STAT1, JAK2, CCL5, CCR5, STAT3, CCR2, CXCL11, CCL11, CCL13, STAT5A, CCL8, CCL16, CCL7, CCL26, CCL2	0.694055	1.58304	1.00347	0.0158103	Ariadne Receptor Signaling Pathways
CCR5 -> TP53 signaling	17	17	13	IL8, MAPK14, TP53, JAK2, CCL5, CCR5, CXCL11, CCL11, CCL13, CCL8, CCL16, CCL7, CCL2	0.697924	1.63466	-1.0087	0.019305	Ariadne Receptor Signaling Pathways
Cell cycle	140	585	483	FOS, HIST1H2BD, CCND2, MKI67, CENPE, HIST1H2BK, SNAPC1, CDC6, ERCC2, ATM, JUN, CDC16, BTAF1, TAF13, MYC, HDAC9, PPP3R1, CENPF, NUMB, TARDBP, RFC1, MED31, HIST1H2AC, HEXIM1, FBXO5, HDAC8, PRKDC, MED21, CDKN1C, CHEK1, TOP2A, DR1, BUB1, CCNB2, PKIA, FEN1, MAPRE1, KIF2C, SMAD2, NCAPD2, E2F6, TTF2, TARBP1, ORC4, ORC4, LAMA5, CCNA2, BIRC5, CENPL, Kntc1, NUF2, MDM2, LAMC1, LAMA4, PPP4R2, YWHAZ, RPS6KB1,…	0.303074	1.21387	1.05336	0.037037	Ariadne Cell Process Pathways
CHRAC Chromating Remodeling	16	289	214	NCOA3, HIST1H2BD, HIST1H2BK, HDAC9, CENPF, PHC2, SAP30, HIST1H2AC, HDAC8, SAP18, HMGA2, ZNF326, MORC3, SIRT1, H2AFV, MCPH1, H2AFV, CBX5, PML, HMGN2, TBL1XR1, TADA3, HDAC2, HELLS, SH3GL1, SUV39H2, SIRT5, H1FX, KAT2A, CHRAC1, POLR3K, HP1BP3, CBX1, PHF21A, MBD2, ARID1A, HAT1, HDAC6, POLR3B, SMARCA4, HDAC1, SMARCAD1, ASF1A, MBD4, HDAC3, SMARCC1, POLR2K, POLR2J, POLR2C, ARID4B, POLR3G, MORF4L1, BAZ2A,…	0.394291	1.46877	1.07923	0.00609756	Ariadne Cell Process Pathways
CSF2R -> NF-kB signaling	6	14	14	NFKBIA, RELA, RELB, CSF2, IKBKAP, IKBKG, CHUK, NFKB1, IKBKB, CSF2RB, IKBKE, CSF2RA, NFKB2, REL	0.671754	1.58485	1.18509	0.0222222	Ariadne Receptor Signaling Pathways
DDR1 -> NF-kB signaling	14	22	21	NFKBIA, RELA, RELB, TRAF6, MAPK14, AKT1, IKBKAP, COL5A2, IKBKG, CHUK, SHC1, COL3A1, NFKB1, IKBKB, TAB1, MAP3K7, COL11A1, IKBKE, COL2A1, NFKB2, REL	0.579852	1.4977	1.17283	0.030303	Ariadne Receptor Signaling Pathways
DNA Replication	29	134	119	CDC6, ENOSF1, CDKL3, RFC1, GINS3, TOP2A, FEN1, E2F6, ORC4, ORC4, CDK19, ICK, CKS1B, PURB, POLH, CDK5, CDK12, CHRAC1, LIG3, RFC2, TOP2B, GINS1, ORC6, CDK1, ASF1A, LIG4, CDK10, MORF4L1, CDK9, PCNA, RFC5, GMNN, POLD3, CIZ1, MCM3AP, RPA2, GINS4, MCM10, CDK6, MCM6, TREX1, CDK13, LIG1, MCM4, RNASEH2A, PRIM2, ORC2, POLK, DBF4, ACTR8, ORC3, CDK14, MTA2, POLD4, RFC3, POLA2, ERH, MCM3, MUS81, POLG2, GINS2,…	0.396314	1.37964	1.08298	0.0333333	Ariadne Cell Process Pathways
EphrinR -> STAT signaling	15	15	15	EFNA1, EPHA4, EFNB2, EFNA4, FYN, NOTCH1, STAT1, EFNA5, JAK2, STAT3, EFNA3, EFNB3, STAT5A, EFNA2, EPHA3	0.626476	1.48748	1.15269	0.0472441	Ariadne Receptor Signaling Pathways
Fatty acid oxidation	73	99	39	ACSL3, ECI2, EHHADH, ACAT1, ACSL5, HADH, MECR, CPT2, ACAD10, GCDH, ACSL1, HSD17B10, HADHA, ECHS1, ACSL4, ACADS, TECR, ACAA2, ACADM, ACADVL, ECI1, ACOX3, ACAD9, CROT, ACOX1, RSAD1, ACADL, ACAA1, ACAD8, PECR, CPT1C, CPT1A, HADHB, ACAT2, ACADSB, ACSBG2, ACSL6, SLC27A2, ACSBG1	-0.551967	-1.64026	-1.1708	0	Ariadne Metabolic Pathways
FibronectinR -> AP-1/ELK-SRF/SREBF signaling	55	105	98	FOS, FN1, MAPK9, JUN, ITGA6, ITGA1, RAPGEF1, SOS1, ITPR1, ITGA3, PRKD3, ITGAM, RAC1, PRKCE, RALA, PRKCA, MAP2K1, RAP1A, KRAS, ITGA2, MAPK1, CDC42, MRAS, ITGB1, BCAR1, PRKCZ, PKN3, PKN3, GRB2, SREBF2, MAPK14, ELK4, ITGAV, PIK3R1, PKN2, MAPKAPK2, PIK3R4, SRC, SREBF1, CRK, PDPK1, VAV2, ITGAE, PAK1, ELK1, NRAS, MAP2K2, SRF, PIK3CA, PIK3C2A, PLCG1, RASGRF1, PRKCD, ITGA5, MAP2K4, SHC1, PKN1, MAP2K7, PT…	0.422597	1.43344	1.05885	0.0305085	Ariadne Receptor Signaling Pathways
FibronectinR -> NF-kB signaling	22	58	55	NFKBIA, FN1, ITGA6, ITGA1, ITGA3, ITGAM, RAC1, RELA, ITGA2, RELB, ITGB1, BCAR1, MAPK14, ITGAV, AKT1, PIK3R1, IKBKAP, PIK3R4, CRK, PDPK1, ITGAE, IKBKG, CHUK, PIK3CA, PIK3C2A, ITGA5, MAP2K4, PIK3C3, PIK3CD, NFKB1, MAP3K11, PIK3CB, IKBKB, PIK3R3, MAP2K6, ITGA8, MAP3K1, PIK3R2, ITGA9, DOCK1, IKBKE, ITGA2B, ITGA4, ITGAL, ITGA11, VAV1, PIK3R5, NFKB2, ITGAD, PIK3CG, PIK3C2B, PTK2, REL, PIK3C2G, ITGA7	0.492584	1.51462	1.08298	0.0348432	Ariadne Receptor Signaling Pathways
Folate biosynthesis	63	66	20	GART, MTR, MTHFD1, DHFR, ATIC, FPGS, FPGS, ALDH1L2, SHMT1, MTHFR, MTHFD2, AMT, TYMS, MTFMT, SHMT2, MTHFD2L, ALDH1L1, ALDH1L1, FTCD, GGH	-0.604084	-1.60545	-1.30586	0	Ariadne Metabolic Pathways
Glycogen metabolism	37	55	34	PGM2, HK2, PYGL, Nav2, Nav2, ENPP1, PRUNE, PPA2, AGL, PGM1, PPA1, GYG1, GBE1, PGM3, HKDC1, G6PC, GPI, PYGB, G6PC3, ENPP3, GALM, G6PC2, GYG2, HK3, HK1, HK1, GYS1, ADPGK, NUDT14, UGP2, GYS2, LHPP, GCK, PYGM	-0.559682	-1.68753	-1.12117	0.00413223	Ariadne Metabolic Pathways
Glycosylphosphatidylinositol(GPI)-anchor biosynthesis	32	195	50	B3GALTL, UGGT2, GXYLT1, ALG10B, PIGL, ALG6, UGGT1, ALG9, PIGM, FUT11, B3GNTL1, POGLUT1, GLT8D1, PIGH, PIGB, FUT4, POMGNT1, B3galnt2, OGT, PIGQ, GLT8D2, ALG2, ALG8, PIGZ, B4GALT6, PIGP, GAPDH, B3GNT8, B3GNT3, GPLD1, B3GNT7, B3GNT6, B3GNT5, PIGV, A4GNT, B3GNT9, PIGA, GCNT7, ALG1L, B3GALT5, GALNTL5, B4GALNT2, FUT7, PKDCC, ALG12, ALG12, GLT6D1, B3GALT2, ALG1L2, B3GNT4	-0.506772	-1.64655	-1.13092	0	Ariadne Metabolic Pathways
Gonadotrope Cell Activation	71	728	688	PTGS2, VEGFC, FOS, PLCB4, RIMS2, MMP9, RIMS2, GPX3, DUSP4, ADM, STC1, CEBPD, MMP1, EGR1, EGF, MAPK9, EGFR, GNA14, NMU, PGF, Dclk1, JUN, SHB, CTGF, AXL, STXBP5, ERF, CYP2J2, ETS1, PPP3R1, AKR1C3, KIAA1804, ADCY3, MAP3K2, CAMK1D, CACNA2D3, BIN1, KITLG, HIP1, TIAM1, CREB3, SCAMP1, RAPGEF1, PLA2G4C, DDIT3, PKIA, EXOC7, GPX4, SRGAP1, SOS1, ITPR1, TGFA, FGF5, ANGPT2, DUSP1, ATF1, CBL, GATA2, PRKD3, ADC…	0.326392	1.32513	-1.03526	0	Ariadne Cell Signaling Pathways
Hedgehog Pathway	17	626	581	NCOA3, HIST1H2BD, CCND2, HIST1H2BK, ASB1, RRM2B, ERCC2, BMP2, BMP4, TEP1, RNF217, MYC, HDAC9, CENPF, PHC2, RFC1, INHBA, RNF5, SAP30, HERC4, RAD52, RNF14, HIST1H2AC, HDAC8, PRKDC, SAP18, MPG, TOP2A, GLIS3, HMGA2, PKIA, FEN1, ZNF326, FBXL3, MORC3, NEDD4L, ORC4, RAD51C, RAD50, GSK3A, SIRT1, FANCL, MDM2, CBL, H2AFV, MCPH1, CBX5, PML, TBL1XR1, HMGN2, BDP1, TGFB1, UBE2L3, PURB, UBE2I, TADA3, POLH, RBBP…	0.332105	1.32792	1.05702	0.00271739	Ariadne Cell Signaling Pathways
Histone Acethylation	33	329	262	NCOA3, HIST1H2BD, HIST1H2BK, RANBP17, Nup98, HDAC9, CENPF, PHC2, KPNA6, SAP30, HIST1H2AC, HDAC8, KPNA5, SAP18, HMGA2, ZNF326, NCAPD2, MORC3, SORBS2, SIRT1, NUP210, CREBBP, GATAD2A, MGEA5, H2AFV, MCPH1, CBX5, PML, TBL1XR1, HMGN2, TADA3, HDAC2, HELLS, SH3GL1, KPNA4, SUV39H2, TNPO1, SIRT5, H1FX, KAT2A, IPO9, HP1BP3, CBX1, PHF21A, MBD2, SALL1, NUP155, ARID1A, SENP2, HDAC6, HAT1, SMARCA4, APPL1, HDAC1…	0.36642	1.38583	1.05702	0.0117647	Ariadne Cell Process Pathways
Histone and DNA Methylation	37	352	273	NCOA3, HIST1H2BD, HIST1H2BK, HDAC9, CENPF, PHC2, RFC1, SAP30, HIST1H2AC, HDAC8, SAP18, TOP2A, HMGA2, FEN1, ZNF326, NCAPD2, MORC3, ORC4, SIRT1, KDM3A, GATAD2A, MCPH1, H2AFV, H2AFV, CBX5, PML, HMGN2, TBL1XR1, PURB, TADA3, POLH, HDAC2, HELLS, SH3GL1, SUV39H2, SIRT5, H1FX, KAT2A, CHRAC1, RFC2, HP1BP3, CBX1, PHF21A, MBD2, TOP2B, SALL1, KDM5B, ARID1A, ORC6, HDAC6, HAT1, SMARCA4, APPL1, HDAC1, Ncapg, SM…	0.366524	1.39196	1.05885	0	Ariadne Cell Process Pathways
Histones Sumoylation	25	252	201	NCOA3, HIST1H2BD, HIST1H2BK, HDAC9, CENPF, PHC2, SAP30, HIST1H2AC, HDAC8, SAP18, HMGA2, SP100, ZNF326, MORC3, SIRT1, MCPH1, H2AFV, CBX5, PML, TBL1XR1, HMGN2, UBE2I, TADA3, HDAC2, HELLS, SH3GL1, SUV39H2, SIRT5, H1FX, KAT2A, HP1BP3, CBX1, PHF21A, MBD2, SUMO1, ARID1A, HDAC6, HAT1, SMARCA4, HDAC1, SMARCAD1, ASF1A, HDAC3, MBD4, SMARCC1, RANBP2, ARID4B, MORF4L1, BAZ2A, SUMO3, SIRT6, SAE1, BRWD1, SETDB1…	0.40564	1.48278	1.09051	0	Ariadne Cell Process Pathways
Histones Ubiquitylation	23	334	267	NCOA3, HIST1H2BD, HIST1H2BK, HDAC9, CENPF, PHC2, SAP30, HIST1H2AC, HDAC8, SAP18, HMGA2, UEVLD, UBE2D1, DZIP3, ZNF326, UBE2W, MORC3, SIRT1, MCPH1, H2AFV, CBX5, UBE2F, UBE2G1, PML, HMGN2, TBL1XR1, UBE2L3, UBE2I, TADA3, HDAC2, HELLS, UBE2M, SH3GL1, SUV39H2, SIRT5, H1FX, KAT2A, CDC73, PAF1, UBE2H, UBE2H, UBE2K, UBE2E3, HP1BP3, CBX1, PHF21A, MBD2, UBE2A, UBE2G2, ARID1A, ATG7, HDAC6, HAT1, UBE2S, SMARC…	0.440314	1.67112	1.12506	0	Ariadne Cell Process Pathways
IGF1R -> ELK-SRF/HIF1A/MYC/SREBF signaling	23	46	43	MYC, SOS1, HIF1A, RALA, IRS1, IGF1R, GNG11, MAP2K1, KRAS, MAPK1, MRAS, GNGT2, GRB2, ELK4, GNB3, MAPKAPK2, SRC, SREBF1, ELK1, NRAS, MAP2K2, GNG12, SRF, GNB4, GNB1, GNB2, GNG2, SHC1, GNG5, GNB5, HRAS, GNB1L, RAF1, IGF1, GNG4, GNG7, RRAS2, GNGT1, GNG8, RRAS, GNG3, GNG13, MAPK3	0.526275	1.51745	1.26138	0.0255474	Ariadne Receptor Signaling Pathways
IL6R -> CEBP/ELK-SRF signaling	18	24	24	IL6, SOS1, RALA, MAP2K1, KRAS, MAPK1, MRAS, GRB2, IL6R, ELK4, MAPKAPK2, ELK1, NRAS, MAP2K2, SRF, JAK2, IL6ST, HRAS, RAF1, PTPN11, RRAS2, CEBPB, RRAS, MAPK3	0.644182	1.66813	1.36841	0	Ariadne Receptor Signaling Pathways
INO80 Chromating Remodeling	25	449	365	NCOA3, HIST1H2BD, HIST1H2BK, RRM2B, ERCC2, HDAC9, CENPF, PHC2, RFC1, SAP30, RAD52, HIST1H2AC, HDAC8, PRKDC, SAP18, MPG, TOP2A, HMGA2, FEN1, ZNF326, MORC3, ORC4, RAD51C, RAD50, SIRT1, H2AFV, H2AFV, MCPH1, CBX5, ACTR5, PML, HMGN2, TBL1XR1, BDP1, PURB, TADA3, POLH, HDAC2, HELLS, SH3GL1, SUV39H2, SIRT5, H1FX, KAT2A, MRE11A, ERCC1, CHRAC1, LIG3, FANCD2, PMS1, RAD1, RFC2, HP1BP3, CBX1, PHF21A, MBD2, TO…	0.322527	1.25759	1.05702	0.0257143	Ariadne Cell Process Pathways
Insulin Action	50	912	840	AKR1B1, Mrps6, BPGM, DUSP4, CEBPD, STARD4, MSR1, RPS27A, RPL4, MRPS5, SOCS5, MRPS25, RSL1D1, HK2, RPL37A, IGFBP1, EIF4A1, ME1, ERCC2, SOCS1, UGGT2, ACSL3, PTPRF, NPC1, NR2C1, OSBPL1A, ERF, SLC2A6, ETS1, FOXO1, ECI2, GULP1, IGFBP7, PFKFB3, RPS14, ADCY3, BIN1, EHHADH, CLYBL, HIP1, SOCS6, ACACA, EP400, MTRF1L, DHX58, PFKFB4, MRPS21, IDH3A, DDIT3, PKIA, RPS23, UGGT1, ENPP1, ME3, RPS28, NR2F1, ACAT1, …	-0.251827	-1.12304	-1.0299	0.0288462	Ariadne Cell Signaling Pathways
LeptinR -> ELK-SRF signaling	16	22	22	SOS1, RALA, LEPR, MAP2K1, KRAS, MAPK1, MRAS, GRB2, ELK4, MAPKAPK2, ELK1, NRAS, MAP2K2, SRF, JAK2, HRAS, RAF1, PTPN11, RRAS2, RRAS, LEP, MAPK3	0.612254	1.55556	1.36841	0.0185185	Ariadne Receptor Signaling Pathways
Lysine metabolsm	84	139	58	AASS, SUV420H1, NSD1, EHHADH, EZH1, ACAT1, WHSC1L1, WHSC1, SUV39H2, SCCPDH, ALDH3A2, SETD3, HADH, PRDM2, DHTKD1, SETDB2, AASDH, PLOD3, GCDH, SMYD3, SETDB1, OGDH, HSD17B10, HADHA, SUV420H2, ASH1L, ALDH2, ECHS1, EZH2, SETMAR, SETMAR, DOT1L, SETD1A, PLOD1, ALDH1B1, PRDM9, PRDM7, KARS, EHMT1, AADAT, TMLHE, EHMT2, ALDH7A1, SMYD2, SETD2, PLOD2, SUV39H1, SETD1B, BBOX1, PRDM6, ACAT2, SETD7, ALDH9A1, ODC1…	-0.459299	-1.50721	-1.18304	0.0186916	Ariadne Metabolic Pathways
MacrophageR -> CEBPB/NF-kB signaling	21	43	42	NFKBIA, ICAM1, ICAM2, CBL, ITGAM, RELA, GSK3B, RELB, AKT1, PIK3R1, IKBKAP, SRC, PIK3R4, PDPK1, IKBKG, CHUK, PIK3CA, PIK3C2A, FGR, PTK2B, PIK3C3, PIK3CD, NFKB1, PIK3CB, IKBKB, PIK3R3, ITGB2, SYK, FGA, PIK3R2, CEBPB, FGB, ICAM4, IKBKE, HCK, PIK3R5, NFKB2, PIK3CG, PIK3C2B, REL, FGG, PIK3C2G	0.494832	1.46306	1.06992	0.0434783	Ariadne Receptor Signaling Pathways
Malonate, propanoate and beta-alanine metabolism	99	121	53	AOX1, GAD1, EHHADH, ACACA, ACAT1, Ccdc92, PCCB, GLUL, ALDH3A2, ALDH6A1, ACSS1, SUCLA2, DPYS, MUT, SMS, SMS, HADHA, SMOX, PCCA, PCCA, DPYD, ECHS1, ALDH2, DHPS, ACAA2, ACADM, ALDH1B1, ALDH7A1, SUCLG1, ACAA1, CNDP1, DOHH, ACSS2, GAD2, SUCLG2, HADHB, EIF5A, Aoc2, ACAT2, MCEE, ACADSB, CARNS1, Acss3, Acss3, AOC3, MLYCD, HIBCH, ALDH9A1, ABAT, ACACB, ABP1, UPB1, SRM	-0.454529	-1.46122	-1.08862	0.0176991	Ariadne Metabolic Pathways
Mast Cell Activation	64	558	514	PTGS2, TNFSF15, NFKBIA, PLCB4, RIMS2, RIMS2, GPX3, DUSP4, IL11, EGR1, MAPK9, LTB, TNF, IL12A, Dclk1, SHB, IL6, STXBP5, ERF, CYP2J2, ETS1, PPP3R1, AKR1C3, KIAA1804, MAP3K2, CAMK1D, BIN1, TIAM1, HIP1, CREB3, SCAMP1, PLA2G4C, EXOC7, GPX4, SRGAP1, SOS1, ITPR1, AKT2, DUSP1, ATF1, IL15, CBL, PRKD3, TNFSF9, RAC1, ZAK, VAV3, PRKCE, SNAP23, MAP3K8, TAB2, STX1A, SP2, MAPKAPK3, ETV4, DUSP6, ETV6, RALA, PLA2…	0.369221	1.48169	-1.01045	0	Ariadne Cell Signaling Pathways
Metabolism of glucocorticoids and mineralcorticoids	75	85	18	AKR1C1, HSD11B1, AKR1C3, SULT1C3, STS, STS, AKR1C4, AKR1C2, HSD11B2, CYP11B1, HSD3B2, AKR1D1, SULT2B1, SULT2A1, CYP21A2, CYP11B2, HSD3B1, CYP17A1	0.778616	1.96404	1.04972	0	Ariadne Metabolic Pathways
Metabolism of glycerophospholipids and ether lipids	152	492	223	PLCB4, DGKH, SUV420H1, NSD1, ETNK1, ZDHHC23, NAA50, DGKA, EZH1, Ept1, PLA2G4C, PLD6, PLD6, FIG4, WHSC1L1, NT5DC3, ESCO2, NAT10, MBOAT2, PPAPDC1B, WHSC1, YKT6, LPIN1, GPAM, SUV39H2, DGKD, CDS2, PNPLA3, HHAT, PLA2G4A, SETD3, PNPLA8, PLD1, PRDM2, SETDB2, CHPT1, GPD1L, ZDHHC4, AGPAT3, PLCE1, ZDHHC21, PAFAH1B2, PLA2G12A, MBOAT1, CEPT1, PLCXD1, AGPAT5, MTMR2, SGPP1, PPAPDC2, PLCB2, PPAPDC1A, ZDHHC17, S…	-0.34253	-1.36331	-1.06437	0	Ariadne Metabolic Pathways
Mevalonate pathway	40	44	18	HMGCS1, ACAT1, HMGCR, GGPS1, PDSS2, DHDDS, FDFT1, FDPS, PDSS1, PMVK, MVK, MVK, IDI1, IDI2, IDI2, ACAT2, MVD, HMGCS2	-0.579242	-1.48262	-1.16675	0.0464135	Ariadne Metabolic Pathways
mRNA Transcription and Processing	49	391	313	NCOA3, HIST1H2BD, CPSF6, HIST1H2BK, ERCC2, RERE, TAF13, HDAC9, CENPF, PHC2, SAP30, TRAPPC10, HIST1H2AC, HDAC8, PABPN1, SAP18, HMGA2, ZNF326, MORC3, SIRT1, GATAD2A, SUDS3, MCPH1, H2AFV, CBX5, PML, HMGN2, TBL1XR1, TAF5, TADA3, TAF1, HDAC2, HELLS, GTF2H3, SH3GL1, SUV39H2, SIRT5, H1FX, KAT2A, RNGTT, MYSM1, CHRAC1, PAPOLA, PRPF8, HP1BP3, SNRPA1, CBX1, PHF21A, PHF5A, MBD2, TOP2B, SALL1, MTPAP, TAF3, CH…	0.358175	1.3867	1.07549	0.00292398	Ariadne Cell Process Pathways
N-Glycan biosynthesis	76	215	82	B3GALTL, ALG13, ALG13, UGGT2, GXYLT1, ALG10B, STT3B, ALG6, UGGT1, GANAB, ALG9, ST6GAL1, MAN1B1, PIGM, MAN2A1, MAN1A1, FUT11, MOGS, B3GNTL1, DPM3, DDOST, POGLUT1, MAN2A2, GLT8D1, RPN2, STT3A, PIGB, FUT4, POMGNT1, DPAGT1, B3galnt2, OGT, GLT8D2, ALG2, B4GALT1, ALG8, PIGZ, B4GALT6, MAN1A2, FUT8, DAD1, DPM1, DPM2, DPM2, MGAT4B, B4GALT5, B3GNT8, B3GNT3, DOLK, MGAT1, B3GNT7, B3GNT6, B3GNT5, PIGV, B4GALT…	-0.470632	-1.63392	-1.10191	0	Ariadne Metabolic Pathways
Nicotinate and nicotinamide metabolism	54	146	35	AOX1, BST1, NUDT12, Fggy, ENPP1, NADSYN1, FAM20B, Nt5dc2, Nt5dc2, NT5C, NAMPT, IRAK1, NNT, MAPKAPK2, PNP, Nadk, Nadk, FN3KRP, QPRT, NMNAT2, MAP2K4, NT5C2, NOL9, NT5E, NNMT, ENPP3, NT5C1A, NMNAT1, NT5M, NAPRT1, MAP3K6, CD38, FN3K, NMNAT3, NMNAT3	-0.540341	-1.59015	-1.15669	0.0185185	Ariadne Metabolic Pathways
NK Cell Activation	59	539	495	ITGB8, TNFSF15, PLCB4, CD69, RIMS2, RIMS2, DUSP4, IL11, EGR1, LTB, CYR61, TNF, IL12A, Dclk1, SHB, IL6, SPP1, STXBP5, ERF, ETS1, PPP3R1, ITGA6, ITGA1, CAMK1D, BIN1, HIP1, TIAM1, CREB3, SCAMP1, EXOC7, SRGAP1, SOS1, ITPR1, DUSP1, ATF1, IL15, CBL, CD82, TSPAN4, ITGA3, TSPAN12, PRKD3, ITGAM, TNFSF9, RAC1, VAV3, PRKCE, SNAP23, STX1A, SP2, MAPKAPK3, ETV4, DUSP6, ETV6, RALA, SHC3, SYT1, ETV1, PRKCA, MAP2…	0.352416	1.39815	1.00696	0	Ariadne Cell Signaling Pathways
Notch Pathway	40	1487	1375	AKR1B1, FOS, FN1, BPGM, DUSP4, NCOA3, HIST1H2BD, PCDH1, STARD4, MSR1, AKAP12, HIST1H2BK, HK2, ASB1, HES1, ICAM1, AOX1, ERCC2, SDC2, SORBS1, STAU2, TEP1, JUN, SHB, UGGT2, RNF217, DSTN, HEY1, NPC1, GAS2, OSBPL1A, MYC, DYNLT3, MTSS1, HDAC9, NPHP3, CENPF, FLNB, PHC2, TPM1, CD164, RNF5, KATNAL1, SAP30, PFKFB3, HERC4, RNF14, SHANK2, NOV, ADD2, TRIM55, CD47, CNOT4, EHHADH, HIST1H2AC, HDAC8, TES, BHLHE41…	0.278108	1.16303	-1.00521	0.025641	Ariadne Cell Signaling Pathways
NURD Chromating Remodeling	31	307	222	NCOA3, HIST1H2BD, HIST1H2BK, HDAC9, CENPF, PHC2, SAP30, HIST1H2AC, HDAC8, SAP18, HMGA2, ZNF326, NCAPD2, MORC3, SIRT1, H2AFV, MCPH1, H2AFV, CBX5, PML, TBL1XR1, HMGN2, TADA3, HDAC2, HELLS, SH3GL1, SUV39H2, SIRT5, H1FX, KAT2A, HP1BP3, CBX1, PHF21A, MBD2, SUMO1, ARID1A, HAT1, HDAC6, SMARCA4, HDAC1, Ncapg, SMARCAD1, ASF1A, MBD4, HDAC3, SMARCC1, POLR2K, POLR2J, POLR2C, ARID4B, MORF4L1, BAZ2A, SIRT6, BR…	0.380257	1.39857	1.06253	0.00291545	Ariadne Cell Process Pathways
NURF Chromating Remodeling	17	288	207	NCOA3, HIST1H2BD, HIST1H2BK, HDAC9, CENPF, PHC2, SAP30, HIST1H2AC, HDAC8, SAP18, HMGA2, ZNF326, MORC3, SIRT1, MCPH1, H2AFV, H2AFV, CBX5, PML, HMGN2, TBL1XR1, TADA3, HDAC2, HELLS, SH3GL1, SUV39H2, SIRT5, H1FX, KAT2A, HP1BP3, CBX1, PHF21A, MBD2, ARID1A, HDAC6, HAT1, SMARCA4, HDAC1, SMARCAD1, ASF1A, HDAC3, MBD4, SMARCC1, POLR2K, POLR2J, POLR2C, ARID4B, MORF4L1, BAZ2A, SIRT6, BRWD1, SETDB1, HMGB3, PO…	0.392639	1.45065	1.06253	0.00903614	Ariadne Cell Process Pathways
PECAM -> SP1 signaling	12	18	18	SOS1, PECAM1, RALA, MAP2K1, KRAS, MAPK1, MRAS, GRB2, SP1, NRAS, MAP2K2, HRAS, RAF1, PTPN11, RRAS2, RRAS, LCK, MAPK3	0.691229	1.67127	1.36841	0.0179211	Ariadne Receptor Signaling Pathways
Phenylalanine and Tyrosine metabolism	130	161	56	AOX1, GSTZ1, GSTZ1, FARSB, ALDH1A3, PRDX6, ALDH3B1, FAH, YARS, GOT1, ADH5, ADH5, YARS2, LPO, EPX, GLYAT, COMT, MAOB, LRTOMT, FARS2, PXDN, GOT2, ALDH3B2, MPO, DDT, TH, ALDH3A1, TPO, DCT, DIO1, DDC, PAH, ADH6, GLYATL2, MAOA, DIO2, Aoc2, ADH1B, MIF, ADH7, ADH4, AOC3, TAT, HGD, DBH, GOT1L1, DIO3, ADH1A, PNMT, PNMT, HPD, GLYATL1, TYR, FARSA, ADH1C, PXDNL	-0.449908	-1.46545	-1.08862	0.0231481	Ariadne Metabolic Pathways
PTAFR -> NF-kB signaling	22	63	57	NFKBIA, GNA14, GNAI1, ITPR1, GNA15, RALA, GNA11, KRAS, RELA, MRAS, RELB, GNA13, GNA12, MAPK14, AKT1, IKBKAP, PIK3R1, PIK3R4, PDPK1, PLCB1, GNAI3, GNAQ, IKBKG, NRAS, CHUK, PIK3CA, PIK3C2A, RASGRF1, GNAI2, GNAS, PIK3C3, PIK3CD, NFKB1, HRAS, PIK3CB, IKBKB, PIK3R3, GNAO1, MAP2K6, RASGRP1, PTAFR, RRAS2, MAP3K1, GNAT1, PIK3R2, IKBKE, RRAS, GNAL, PIK3R5, GNAZ, NFKB2, PIK3CG, PIK3C2B, REL, GNAT3, GNAT2, …	0.472886	1.41304	1.12896	0.0391459	Ariadne Receptor Signaling Pathways
PTPRC -> BCL6 signaling	21	27	24	BCL6, SOS1, ITPR1, RALA, MAP2K1, FYN, KRAS, MAPK1, MRAS, GRB2, NRAS, MAP2K2, PLCG1, RASGRF1, HRAS, RAF1, RASGRP1, RRAS2, PTPRC, RRAS, LCK, VAV1, ITK, MAPK3	0.618798	1.59146	1.17691	0.0111111	Ariadne Receptor Signaling Pathways
ROS metabolism	43	72	35	GPX3, NOX4, GPX4, XDH, GPX8, TBC1D15, NQO1, PRDX6, CAT, CYBA, SOD1, LPO, GPX1, EPX, PXDN, MPO, NCF2, NOXA1, MIP, DUOX1, DUOX2, GPX7, GPX5, GPX6, CYBB, GSR, NOX1, NQO2, NOXO1, NOX5, SOD3, NOX3, GPX2, PXDNL, NCF4	0.612823	1.71224	-1.00347	0.00699301	Ariadne Metabolic Pathways
Skeletal Myogenesis Control	70	589	555	F2RL1, VEGFC, PLCB4, DUSP4, ADM, NOX4, EGF, SOCS5, EGFR, GNA14, NMU, IGFBP1, BAMBI, SMAD1, TGFBR3, PGF, BMP2, Dclk1, BMP4, SOCS1, CTGF, ADORA2B, PTPRF, AXL, HDAC9, PPP3R1, KIAA1804, INHBA, IGFBP7, MAP3K2, P2RY6, CAMK1D, NOV, KITLG, HDAC8, SOCS6, TIAM1, SMAD7, HTR7, ADRB1, SRGAP1, SMAD2, IGFBP6, SOCS2, ITPR1, TGFA, AKT2, FGF5, ANGPT2, DUSP1, CBL, NTSR1, GPR68, FSTL3, PRKD3, TGFB1, GNA15, P2RY2, HD…	0.296125	1.19784	-1.03886	0.0299728	Ariadne Cell Signaling Pathways
Sphingolipid metabolism	86	322	119	B3GALTL, UGGT2, GXYLT1, ALG10B, UGCG, ALG6, FIG4, UGGT1, SIRT1, NTAN1, NT5DC3, SPTLC2, PPAPDC1B, LPIN1, ALG9, SIRT5, PIGM, GLA, FUT11, B3GNTL1, SPTLC1, KDSR, ASAH1, MTMR2, SPHK2, SGPP1, POGLUT1, PPAPDC2, PPAPDC1A, SIRT6, CRLS1, MTMR1, GLT8D1, PPAP2A, WDYHV1, PIGB, FUT4, POMGNT1, CTDSPL2, SIRT2, B3galnt2, INPP5F, OGT, SMPD2, GLT8D2, SPHK1, RPAP2, ALG2, LPIN2, ALG8, PIGZ, NAAA, GLB1, SACM1L, SGPL1,…	-0.411138	-1.53622	-1.06622	0	Ariadne Metabolic Pathways
SRCAP Chromating Remodeling	20	284	213	NCOA3, HIST1H2BD, HIST1H2BK, HDAC9, CENPF, PHC2, SAP30, HIST1H2AC, HDAC8, SAP18, HMGA2, ZNF326, MORC3, SIRT1, CREBBP, H2AFV, H2AFV, MCPH1, CBX5, PML, TBL1XR1, HMGN2, TADA3, HDAC2, HELLS, SH3GL1, SUV39H2, SIRT5, H1FX, KAT2A, HP1BP3, CBX1, PHF21A, MBD2, ACTR6, ARID1A, HAT1, HDAC6, SMARCA4, HDAC1, SMARCAD1, ASF1A, HDAC3, MBD4, SMARCC1, POLR2K, POLR2J, POLR2C, ARID4B, MORF4L1, BAZ2A, SIRT6, BRWD1, SE…	0.397698	1.44951	1.07923	0.00903614	Ariadne Cell Process Pathways
SWI/SNF BRG1/BAF Chromating Remodeling	25	284	210	NCOA3, HIST1H2BD, HIST1H2BK, HDAC9, CENPF, PHC2, SAP30, HIST1H2AC, HDAC8, SAP18, HMGA2, ZNF326, MORC3, SIRT1, H2AFV, H2AFV, MCPH1, CBX5, PML, HMGN2, TBL1XR1, TADA3, HDAC2, HELLS, SH3GL1, SUV39H2, SIRT5, H1FX, KAT2A, HP1BP3, CBX1, PHF21A, MBD2, ARID1A, HDAC6, HAT1, SMARCA4, HDAC1, SMARCAD1, ASF1A, HDAC3, MBD4, SMARCC1, POLR2K, POLR2J, POLR2C, ARID4B, MORF4L1, BAZ2A, SIRT6, BRWD1, SETDB1, HMGB3, PO…	0.393551	1.46011	1.07549	0.00303951	Ariadne Cell Process Pathways
SWI/SNF BRG1/PBAF Chromating Remodeling	26	285	211	NCOA3, HIST1H2BD, HIST1H2BK, HDAC9, CENPF, PHC2, SAP30, HIST1H2AC, HDAC8, SAP18, HMGA2, ZNF326, MORC3, SIRT1, H2AFV, H2AFV, MCPH1, CBX5, PML, HMGN2, TBL1XR1, TADA3, HDAC2, HELLS, SH3GL1, SUV39H2, SIRT5, H1FX, KAT2A, HP1BP3, CBX1, PHF21A, MBD2, ARID1A, HAT1, HDAC6, SMARCA4, HDAC1, SMARCAD1, ASF1A, MBD4, HDAC3, SMARCC1, POLR2K, POLR2J, POLR2C, ARID4B, MORF4L1, BAZ2A, SIRT6, BRWD1, SETDB1, HMGB3, PO…	0.392639	1.45068	1.06253	0.00617284	Ariadne Cell Process Pathways
T Cell Activation	80	957	794	PTGS2, TNFSF15, NFKBIA, PLCB4, MYO10, RIMS2, RIMS2, GPX3, DUSP4, IL11, CDK2AP1, EGR1, AKAP12, LTB, TNF, IL12A, SDC2, SORBS1, Dclk1, SHB, IL6, DSTN, STXBP5, GAS2, ERF, MTSS1, CYP2J2, ETS1, PPP3R1, FLNB, TPM1, AKR1C3, KIAA1804, MAP3K2, SHANK2, CAMK1D, ADD2, BIN1, TES, TIAM1, HIP1, CREB3, FLNC, SCAMP1, ANK2, DYSF, EXOC7, WIPF1, DOCK5, GPX4, TMOD3, MYO9A, SRGAP1, PLEK2, SOS1, ODF2, SORBS2, ITPR1, Tpm…	0.329513	1.34745	1.00347	0	Ariadne Cell Signaling Pathways
ThrombopoietinR -> SP1 signaling	12	18	18	SOS1, RALA, MAP2K1, KRAS, MAPK1, MRAS, GRB2, SP1, NRAS, MAP2K2, SHC1, HRAS, RAF1, THPO, MPL, RRAS2, RRAS, MAPK3	0.635471	1.49265	1.35191	0.0153846	Ariadne Receptor Signaling Pathways
TLR4/5/7/9 -> NF-kB signaling	19	27	23	NFKBIA, TLR4, IRAK1, RELA, RELB, TRAF6, MYD88, IKBKAP, IRAK4, IKBKG, CHUK, LY96, NFKB1, IKBKB, CD14, TLR5, MAP3K7, TIRAP, IKBKE, TLR9, TLR7, NFKB2, REL	0.569538	1.47303	1.07363	0.0300752	Ariadne Receptor Signaling Pathways
TNFR -> AP-1/ATF/TP53 signaling	40	40	38	FOS, MAPK9, TNF, JUN, ATF2, CD40, MAP2K1, MAPK1, FAS, TRAF6, DAXX, MAP3K5, MAPK14, TNFRSF10B, MAP3K14, TRAF5, MAP2K2, TP53, MAP2K4, MAP2K7, TRAF2, TNFSF13B, CAMLG, TNFRSF14, TNFRSF1B, CD40LG, MAP2K6, LTA, MAPK10, TRADD, MAP3K1, TNFRSF13B, TNFRSF10A, FASLG, MAPK8, TNFSF14, TNFSF10, MAPK3	0.572257	1.64605	1.16473	0.00346021	Ariadne Receptor Signaling Pathways
TNFR -> CREB/ELK-SRF signaling	42	45	43	MAPK9, TNF, CD40, MAPKAPK3, RPS6KA3, MAP2K1, MAPK1, FAS, TRAF6, DAXX, MAP3K5, MAPK14, ELK4, CREB1, MAPKAPK2, TNFRSF10B, ELK1, TRAF5, MAP2K2, SRF, RPS6KA5, RPS6KA1, MAP2K4, MAP2K7, TRAF2, TNFSF13B, CAMLG, TNFRSF14, TNFRSF1B, CD40LG, RPS6KA4, MAP2K6, LTA, TRADD, RPS6KA2, MAP3K1, TNFRSF13B, TNFRSF10A, FASLG, MAPK8, TNFSF14, TNFSF10, MAPK3	0.532986	1.59125	1.16473	0.0169492	Ariadne Receptor Signaling Pathways
TNFR -> NF-kB signaling	32	40	38	NFKBIA, LTB, TNF, CD40, RELA, FAS, RELB, TRAF6, DAXX, MAP3K5, MAPK14, IKBKAP, TNFRSF10B, MAP3K14, IKBKG, TRAF5, CHUK, TRAF2, NFKB1, TNFSF13B, IKBKB, CAMLG, TNFRSF14, TNFRSF1B, CD40LG, MAP2K6, TNFRSF1A, LTA, TRADD, MAP3K7, TNFRSF10A, TNFRSF13B, FASLG, IKBKE, TNFSF14, NFKB2, REL, TNFSF10	0.614553	1.76894	1.12896	0.00340136	Ariadne Receptor Signaling Pathways
TNFRSF1A -> AP-1/ATF/TP53 signaling	30	36	34	FOS, MAPK9, LTB, TNF, JUN, ATF2, SOS1, RALA, MAP2K1, KRAS, MAPK1, MRAS, GRB2, MAP3K5, MAPK14, MAP3K14, NRAS, MAP2K2, TP53, MAP2K4, MAP2K7, TRAF2, HRAS, RAF1, MAP2K6, TNFRSF1A, LTA, MAPK10, RRAS2, TRADD, MAP3K1, RRAS, MAPK8, MAPK3	0.638314	1.77934	1.27456	0	Ariadne Receptor Signaling Pathways
TNFRSF1A -> CREB/ELK-SRF signaling	32	41	39	MAPK9, LTB, TNF, SOS1, MAPKAPK3, RALA, RPS6KA3, MAP2K1, KRAS, MAPK1, MRAS, GRB2, MAP3K5, MAPK14, ELK4, CREB1, MAPKAPK2, ELK1, NRAS, MAP2K2, SRF, RPS6KA5, RPS6KA1, MAP2K4, MAP2K7, TRAF2, HRAS, RAF1, RPS6KA4, MAP2K6, TNFRSF1A, LTA, RRAS2, TRADD, RPS6KA2, MAP3K1, RRAS, MAPK8, MAPK3	0.606026	1.75651	1.29012	0.00353357	Ariadne Receptor Signaling Pathways
TNFRSF6 -> HSF1 signaling	15	15	15	MAP2K1, MAPK1, FAS, DAXX, MAP3K5, MAP2K2, HSF1, MAP2K4, MAP2K7, TRAF2, TRADD, MAP3K1, FASLG, MAPK8, MAPK3	0.677242	1.59139	1.25266	0.0078125	Ariadne Receptor Signaling Pathways
Translation Control	86	1012	922	ITGB8, IL8, CXCR4, Mrps6, VEGFC, TNFSF15, IL1RAP, IRAK2, CXCL1, DUSP4, TNFRSF9, IL11, RPS27A, RPL4, MRPS5, EGF, SOCS5, MRPS25, PLAT, EGFR, LTB, TLR4, RSL1D1, CYR61, RPL37A, TNF, IGFBP1, EIF4A1, IL12A, PGF, Dclk1, SOCS1, SHB, CTGF, BST1, PTPRF, IL6, CCL20, AXL, SPP1, CXCL3, ITGA6, KIAA1804, IGFBP7, RPS14, ITGA1, MAP3K2, CAMK1D, OSMR, KITLG, SOCS6, MTRF1L, IFNGR2, MRPS21, RPS23, RPS28, IGFBP6, S1PR…	0.279084	1.15021	-1.02633	0.0387409	Ariadne Cell Signaling Pathways
Tryptophan metabolism	112	326	135	AOX1, CYP2J2, EHHADH, ACAT1, TARBP1, TRMT11, NSUN6, PRMT3, ALDH3A2, METTL8, HADH, DHTKD1, IL4I1, COMTD1, TFB1M, HEMK1, AFMID, AFMID, PRMT10, GCDH, METTL15, FTSJD1, METTL20, CYP2F1, METTL14, N6AMT2, OGDH, HSD17B10, METTL2A, HADHA, WARS2, CCBL1, METTL5, METTL6, METTL17, NSUN4, TYW3, CYP2U1, METTL10, CAT, METTL21A, METTL22, WARS, METTL4, MRM1, CYP1A2, ALDH2, ECHS1, WBSCR22, BCDIN3D, FTSJ2, ECE2, TGS…	-0.464987	-1.72372	-1.10957	0	Ariadne Metabolic Pathways
Ubiquitin-dependent Protein Degradation	15	125	100	RPS27A, UEVLD, UBE2D1, UBE2W, UBE2F, UBE2G1, UBE2L3, MOCOS, UBE2I, UBE2M, UBE2H, UBE2H, UBE2K, UBE2E3, PSMC4, UBE2A, UBE2G2, ATG7, PSMC2, UBE2S, PSMB10, UBE2B, PSMA1, UBE2L6, PSMB9, UBE2E1, PSMB2, UBA3, UBE2D2, UBE2J1, Ube2z, Ube2z, SAE1, PSMD10, UBE3A, PSMD12, PSMD7, PSMC5, UBE2N, MOCS3, UBE2E2, PSMB5, UBA1, UBE2V2, PSMB7, PSMA4, PSMA3, UBA6, UBA5, PSMB3, CDC34, PSMD13, CDC34, PSMC1, TRIM25, UBE…	0.555898	1.84663	1.32869	0	Ariadne Cell Process Pathways
VasopressinR1 -> STAT signaling	16	50	45	PLCB4, ITPR1, PRKD3, PRKCE, GNA11, PRKCA, PLCE1, PLCXD1, PLCB2, PRKCZ, PKN3, PKN3, PKN2, SRC, PLCB1, PLCG2, PLCB3, GNAQ, STAT1, PLCG1, PRKCD, PKN1, JAK2, PTK2B, PLCH1, PRKCQ, STAT3, PRKCH, PLCL2, PRKCG, PLCXD2, PRKCI, AVPR1A, PRKD2, PLCD4, PRKCB, PLCD3, Plcxd3, PLCL1, PLCH2, AVPR1B, PLCD1, AVP, PLCZ1, PRKD1	-0.491674	-1.50595	-1.09809	0.027907	Ariadne Receptor Signaling Pathways
VEGFR -> NFATC signaling	26	37	31	VEGFC, PPP3R1, SOS1, ITPR1, RALA, KRAS, CDC42, MRAS, GRB2, MAPK14, SRC, VAV2, NRAS, COL18A1, PLCG1, RASGRF1, SHC1, HRAS, NFATC1, KDR, MAP2K6, RASGRP1, VEGFA, PPP3CA, RRAS2, MAP3K1, NFATC2, PPP3R2, RRAS, PPP3CC, PPP3CB	0.603934	1.72553	1.12896	0.00732601	Ariadne Receptor Signaling Pathways
Vitamin B5 (pantothenate) metabolism	24	29	9	PANK3, PANK1, PANK2, PPCDC, VNN1, PPCS, PPCS, VNN2, PANK4	0.775233	1.64224	1.06069	0.0155039	Ariadne Metabolic Pathways
