# Supplementary material for: Spheroid growth in ovarian cancer alters transcriptome responses for stress pathways and epigenetic responses
Source: PLoS One. 2017 Aug 9;12(8):e0182930. doi: 10.1371/journal.pone.0182930 (PMC5549971; doi:10.1371/journal.pone.0182930)
Supplement: S4 Table — (XLSX) [file pone.0182930.s005.xlsx]

## Sheet: EMT
Name	Type	Description	Connectivity	Probe Value
TNF	Protein	tumor necrosis factor	6810	4.1196
mitogen-activated protein kinase	Functional Class		4469	5.0982
FGF2	Protein	fibroblast growth factor 2 (basic)	2404	1.9622
MAPK14	Protein	mitogen-activated protein kinase 14	3054	1.5026
HBEGF	Protein	heparin-binding EGF-like growth factor	713	1.7715
Jun/Fos	Functional Class		2531	-3.6871
NOS2	Protein	nitric oxide synthase 2, inducible	2158	-1.3827
actin filament	Complex		2425	-1.8308
TGFA	Protein	transforming growth factor, alpha	1066	2.3497
PI3K	Functional Class	phosphatidylinositol 3-kinase	3772	-1.4515
SRC	Protein	v-src sarcoma (Schmidt-Ruppin A-2) viral oncogene homolog (avian)	2688	1.4515
NF-kB	Functional Class		4771	1.7623
GF	Functional Class	growth factor	4145	15.7251
PKA	Functional Class	cAMP-dependent protein kinase, protein kinase A	3462	2.6027
cytokine	Functional Class		6426	3.221
gap-junction protein	Functional Class		407	-2.2855
Src	Functional Class	Src family	1349	1.7746
PTGS2	Protein	prostaglandin-endoperoxide synthase 2 (prostaglandin G/H synthase and cyclooxygenase)	2495	29.5482
EGF	Protein	epidermal growth factor (beta-urogastrone)	3139	5.2325
MAPK1	Protein	mitogen-activated protein kinase 1	4849	1.7532
IRS1	Protein	insulin receptor substrate 1	855	1.8661
PKC	Functional Class	protein kinase C	4596	2.1214
cadherin	Functional Class		720	-2.8432
insulin-like growth factor	Functional Class	insulin	872	-1.8372
GJA1	Protein	gap junction protein, alpha 1, 43kDa	886	-1.6586
PTHLH	Protein	parathyroid hormone-like hormone	877	1.5556
PP1	Functional Class		1240	3.8637
FOS	Protein	FBJ murine osteosarcoma viral oncogene homolog	2002	14.723
Ras	Functional Class	RAS oncogene homolog	2404	1.9053
HIF1A	Protein	hypoxia inducible factor 1, alpha subunit (basic helix-loop-helix transcription factor)	2037	2.0491
MAPK3	Protein	mitogen-activated protein kinase 3	3186	1.7532
MAP2K1	Protein	mitogen-activated protein kinase kinase 1	1053	1.8056
IGF2R	Protein	insulin-like growth factor 2 receptor	375	-2.2307
TGFB1	Protein	transforming growth factor, beta 1	4877	2.1031
RAC1	Protein	ras-related C3 botulinum toxin substrate 1 (rho family, small GTP binding protein Rac1)	1801	2.0279
IL6	Protein	interleukin 6 (interferon, beta 2)	4311	3.5064
AKT1	Protein	v-akt murine thymoma viral oncogene homolog 1	4081	1.4666
caspase	Functional Class		2364	-1.4616
IL1 family	Functional Class	IL1/18	2599	-2.1924
MYC	Protein	v-myc myelocytomatosis viral oncogene homolog (avian)	2343	-3.1987
ITG	Functional Class	integrin	2564	60.2337
IGF2	Protein	insulin-like growth factor 2 (somatomedin A)	1008	-1.2857
IL1B	Protein	interleukin 1, beta	3797	1.9252
PRKCA	Protein	protein kinase C, alpha	1463	-1.8088
atypical PKC	Functional Class		478	-1.4565
RB1	Protein	retinoblastoma 1	1319	1.4167
STAT	Functional Class		1145	-1.4897
small monomeric GTPase	Functional Class		1113	1.5395
fibronectin receptor (integrin)	Complex		594	-1.6161
EGFR	Protein	epidermal growth factor receptor	2871	-4.571
HMGCR	Protein	3-hydroxy-3-methylglutaryl-CoA reductase	793	-1.9827
CAT	Protein	catalase	1268	1.3449
NFKBIA	Protein	nuclear factor of kappa light polypeptide gene enhancer in B-cells inhibitor, alpha	1080	10.2674
RHOA	Protein	ras homolog gene family, member A	1809	1.2614
CAV1	Protein	caveolin 1, caveolae protein, 22kDa	1263	1.6964
G-protein	Complex		2056	2.0385
Rac GTPase	Functional Class		407	1.5105
proteasome endopeptidase complex	Functional Class		3047	-2.0705
GSK3B	Protein	glycogen synthase kinase 3 beta	1545	1.7082
FGFR	Functional Class		514	-1.4191
CTTN	Protein	cortactin	382	-1.4515
SMAD	Functional Class		956	3.9313
CDC42	Protein	cell division cycle 42 (GTP binding protein, 25kDa)	1319	1.7053
Rho	Functional Class	Rho GTPase	1221	1.2614
epithelial to mesenchymal transition	Cell Process		661
PRKCD	Protein	protein kinase C, delta	1329	-1.268
MMP2	Protein	matrix metallopeptidase 2 (gelatinase A, 72kDa gelatinase, 72kDa type IV collagenase)	1700	-1.2142
CREB1	Protein	cAMP responsive element binding protein 1	1977	1.482
XIAP	Protein	X-linked inhibitor of apoptosis	547	5.0894
histone	Functional Class		2112	8.2821
JUN	Protein	jun proto-oncogene	2163	-3.6871
PARP1	Protein	poly (ADP-ribose) polymerase 1	1473	1.2901
matrix metalloproteinase	Functional Class		2267	-3.3461
CDH2	Protein	cadherin 2, type 1, N-cadherin (neuronal)	662	-1.5801
ITPR1	Protein	inositol 1,4,5-triphosphate receptor, type 1	230	-2.362
p38	Functional Class	mitogen-activated protein kinase 11/12/13/14	707	1.5026
HSP90AA1	Protein	heat shock protein 90kDa alpha (cytosolic), class A member 1	1392	1.1647
CDH5	Protein	cadherin 5, type 2 (vascular endothelium)	429	-1.2768
AMPK	Functional Class	AMP-dependent protein kinase	1284	-2.1962
FHL2	Protein	four and a half LIM domains 2	272	1.4515
SMAD5	Protein	SMAD family member 5	320	-1.633
metalloproteinase	Functional Class		1279	-7.0616
EZR	Protein	ezrin	464	-1.5773
EDNRA	Protein	endothelin receptor type A	670	1.3875
XDH	Protein	xanthine dehydrogenase	663	2.1251
Gb/g	Functional Class	G beta/gamma	698	1.8182
GFR	Functional Class	growth factor receptor	761	-4.571
estrogen receptor	Functional Class		1686	1.4871
PLAU	Protein	plasminogen activator, urokinase	1286	-1.2527
ETS1	Protein	v-ets erythroblastosis virus E26 oncogene homolog 1 (avian)	553	3.1766
SERPINE1	Protein	serpin peptidase inhibitor, clade E (nexin, plasminogen activator inhibitor type 1), member 1	1256	-1.3732
EDNRB	Protein	endothelin receptor type B	593	1.3875
THBS1	Protein	thrombospondin 1	851	1.6558
ILK	Protein	integrin-linked kinase	578	1.5773
IGFBP5	Protein	insulin-like growth factor binding protein 5	450	1.521
WNT	Functional Class		1630	1.6415
ACTN1	Protein	actinin, alpha 1	501	-1.2226
SGK1	Protein	serum/glucocorticoid regulated kinase 1	547	2.2384
PAK1	Protein	p21 protein (Cdc42/Rac)-activated kinase 1	666	-1.3899
F2R	Protein	coagulation factor II (thrombin) receptor	919	2.0813
ubiquitin-protein ligase	Functional Class		1506	2.0885
adherens junction	Complex		535	-1.229
EIF4E	Protein	eukaryotic translation initiation factor 4E	546	1.7411
TGF family	Functional Class		869	-3.8106
ESR1	Protein	estrogen receptor 1	1920	-1.4897
MEK1/2	Functional Class	mitogen-activated protein kinase kinase 1/2	732	1.8056
SRF	Protein	serum response factor (c-fos serum response element-binding transcription factor)	783	-1.3402
FLNA	Protein	filamin A, alpha (actin binding protein 280)	380	-1.5828
FN1	Protein	fibronectin 1	2307	9.5302
SMAD2	Protein	SMAD family member 2	883	2.4794
CDKN1B	Protein	cyclin-dependent kinase inhibitor 1B (p27, Kip1)	1034	1.4069
MTOR	Protein	mechanistic target of rapamycin (serine/threonine kinase)	1557	-1.4717
HMGB1	Protein	high-mobility group box 1	869	4.0558
NOTCH1	Protein	notch 1	1644	-1.7023
inflammatory cytokine	Functional Class		3575	49.8665
DSP	Protein	desmoplakin	128	-2.3134
ID1	Protein	inhibitor of DNA binding 1, dominant negative helix-loop-helix protein	431	-3.6617
MMP9	Protein	matrix metallopeptidase 9 (gelatinase B, 92kDa gelatinase, 92kDa type IV collagenase)	2104	8.7695
SDC1	Protein	syndecan 1	524	-1.3923
AGER	Protein	advanced glycosylation end product-specific receptor	643	-1.4923
SPP1	Protein	secreted phosphoprotein 1	1259	-3.4462
FOSL1	Protein	FOS-like antigen 1	322	-2.0314
MDM2	Protein	Mdm2 p53 binding protein homolog (mouse)	976	-2.2934
receptor protein-tyrosine kinase	Functional Class		1055	-4.571
INHBA	Protein	inhibin, beta A	792	-3.0844
ITGB1	Protein	integrin, beta 1 (fibronectin receptor, beta polypeptide, antigen CD29 includes MDF2, MSK12)	1373	-1.6161
NFE2L2	Protein	nuclear factor (erythroid-derived 2)-like 2	828	1.5131
NR	Functional Class	other nuclear receptors	1245	1.8725
TNFRSF11B	Protein	tumor necrosis factor receptor superfamily, member 11b	577	1.366
tropomyosin	Complex		329	-3.1275
Twist-like	Functional Class	Tal/Twist/Atonal/Hen, Mesodermal Twist-like factors	53	3.7777
MAPK7	Protein	mitogen-activated protein kinase 7	450	1.3996
CRK	Protein	v-crk sarcoma virus CT10 oncogene homolog (avian)	412	1.434
SP1	Protein	Sp1 transcription factor	2185	-1.3972
ID2	Protein	inhibitor of DNA binding 2, dominant negative helix-loop-helix protein	252	70.7668
BMP2	Protein	bone morphogenetic protein 2	1081	-3.8106
RUNX2	Protein	runt-related transcription factor 2	839	-1.7563
CD44	Protein	CD44 molecule (Indian blood group)	1206	1.2968
HOXB7	Protein	homeobox B7	85	6.4531
STAT1	Protein	signal transducer and activator of transcription 1, 91kDa	1281	1.3708
VDR	Protein	vitamin D (1,25- dihydroxyvitamin D3) receptor	925	4.6995
MBNL1	Protein	muscleblind-like (Drosophila)	60	1.434
CXCR4	Protein	chemokine (C-X-C motif) receptor 4	1148	35.0781
PAK	Functional Class	p21/Cdc42/Rac-activated kinase	458	-3.5064
FYN	Protein	FYN oncogene related to SRC, FGR, YES	955	1.7746
IGF1R	Protein	insulin-like growth factor 1 receptor	1108	1.8628
SMAD7	Protein	SMAD family member 7	627	2.6072
PLAUR	Protein	plasminogen activator, urokinase receptor	751	-1.3379
ERMs	Functional Class		298	-1.5773
TIAM1	Protein	T-cell lymphoma invasion and metastasis 1	277	-2.8186
FGFR1	Protein	fibroblast growth factor receptor 1	578	-1.4191
PP2A	Functional Class	protein phosphatase 2	1372	1.4794
semaphorin	Functional Class		194	-14.6721
activin	Complex		764	-3.0844
GSK3	Functional Class	glycogen synthase kinase 3	1043	2.3376
GNAS	Protein	GNAS complex locus	697	1.2163
BMP4	Protein	bone morphogenetic protein 4	961	3.7842
CTGF	Protein	connective tissue growth factor	859	-3.5863
CSK	Protein	c-src tyrosine kinase	453	-1.4389
POU5F1	Protein	POU class 5 homeobox 1	490	2.3457
alpha2beta1 integrin	Complex		417	1.7593
IL18	Protein	interleukin 18 (interferon-gamma-inducing factor)	982	-2.1924
STC2	Protein	stanniocalcin 2	63	-2.5535
TGM2	Protein	transglutaminase 2 (C polypeptide, protein-glutamine-gamma-glutamyltransferase)	684	-1.3637
IGFBP3	Protein	insulin-like growth factor binding protein 3	708	-1.561
NCAM1	Protein	neural cell adhesion molecule 1	736	-2.0035
NR3C2	Protein	nuclear receptor subfamily 3, group C, member 2	601	-1.4871
VCAN	Protein	versican	302	-1.4871
AKT2	Protein	v-akt murine thymoma viral oncogene homolog 2	360	-2.3254
SOX9	Protein	SRY (sex determining region Y)-box 9	540	4.1989
TSC1	Protein	tuberous sclerosis 1	251	-1.5637
serine protease	Functional Class		980	6.3533
PTEN	Protein	phosphatase and tensin homolog	1240	-3.7257
FGF1	Protein	fibroblast growth factor 1 (acidic)	675	-1.633
MSX1	Protein	msh homeobox 1	214	2.0994
NCOA3	Protein	nuclear receptor coactivator 3	468	8.4708
SRSF1	Protein	serine/arginine-rich splicing factor 1	226	-3.7257
ACVR1B	Protein	activin A receptor, type IB	133	-1.3036
PLAT	Protein	plasminogen activator, tissue	1055	4.6751
LOX	Protein	lysyl oxidase	301	-1.7381
NF1	Protein	neurofibromin 1	201	-1.2527
SP3	Protein	Sp3 transcription factor	703	1.4439
MDK	Protein	midkine (neurite growth-promoting factor 2)	291	-1.6789
TGFBR1	Protein	transforming growth factor, beta receptor 1	547	-1.331
histone deacetylase	Functional Class		1999	-3.1766
MYD88	Protein	myeloid differentiation primary response gene (88)	673	1.5966
DKK1	Protein	dickkopf homolog 1 (Xenopus laevis)	431	-2.254
AHR	Protein	aryl hydrocarbon receptor	866	-1.7623
ADAMTS1	Protein	ADAM metallopeptidase with thrombospondin type 1 motif, 1	215	-2.3497
CBL	Protein	Cas-Br-M (murine) ecotropic retroviral transforming sequence	726	2.1886
PDPK1	Protein	3-phosphoinositide dependent protein kinase-1	564	-1.9521
MET	Protein	met proto-oncogene (hepatocyte growth factor receptor)	812	-1.429
BIRC5	Protein	baculoviral IAP repeat containing 5	754	-2.3254
VLDLR	Protein	very low density lipoprotein receptor	202	-2.4033
ATF4	Protein	activating transcription factor 4 (tax-responsive enhancer element B67)	403	1.2205
KRAS	Protein	v-Ki-ras2 Kirsten rat sarcoma viral oncogene homolog	715	1.7746
HNF4A	Protein	hepatocyte nuclear factor 4, alpha	650	1.5263
integrin alphaVbeta6	Complex		136	1.4794
ERBB4	Protein	v-erb-a erythroblastic leukemia viral oncogene homolog 4 (avian)	321	-1.3036
RBPJ	Protein	recombination signal binding protein for immunoglobulin kappa J region	272	-2.6528
NRP1	Protein	neuropilin 1	389	1.5289
CCNB1	Protein	cyclin B1	546	-2.0741
GRB2	Protein	growth factor receptor-bound protein 2	708	1.5236
GNA12	Protein	guanine nucleotide binding protein (G protein) alpha 12	279	1.5856
TMSB4X	Protein	thymosin beta 4, X-linked	228	1.5719
PIN1	Protein	peptidylprolyl cis/trans isomerase, NIMA-interacting 1	431	1.3013
RELA	Protein	v-rel reticuloendotheliosis viral oncogene homolog A (avian)	1089	1.7623
ATF3	Protein	activating transcription factor 3	444	1.3426
ZFP36	Protein	zinc finger protein 36, C3H type, homolog (mouse)	245	1.6273
YY1AP1	Protein	YY1 associated protein 1	118	1.4666
CST3	Protein	cystatin C	259	5.063
WNT5A	Protein	wingless-type MMTV integration site family, member 5A	447	1.6415
CLDN1	Protein	claudin 1	193	3.6238
TGFBR	Functional Class	TGF-beta receptor	511	3.8637
HDAC2	Protein	histone deacetylase 2	461	2.0314
LRP5	Protein	low density lipoprotein receptor-related protein 5	177	-1.7471
NBN	Protein	nibrin	250	-1.3172
GREM1	Protein	gremlin 1	174	5.1337
DICER1	Protein	dicer 1, ribonuclease type III	407	-1.8056
CTH	Protein	cystathionase (cystathionine gamma-lyase)	135	-1.5476
HDAC1	Protein	histone deacetylase 1	890	1.6818
EPHA2	Protein	EPH receptor A2	257	-1.4692
BMPR1A	Protein	bone morphogenetic protein receptor, type IA	279	1.7563
MKL1	Protein	megakaryoblastic leukemia (translocation) 1	174	1.4167
AXL	Protein	AXL receptor tyrosine kinase	226	-3.4581
TGFBR3	Protein	transforming growth factor, beta receptor III	141	3.8637
SNAI2	Protein	snail homolog 2 (Drosophila)	154	3.6744
beta-galactosidase	Functional Class		1002	-1.331
ADAM10	Protein	ADAM metallopeptidase domain 10	298	-1.4044
KLF6	Protein	Kruppel-like factor 6	174	1.5263
HPGD	Protein	hydroxyprostaglandin dehydrogenase 15-(NAD)	181	1.1789
desmosome	Complex		211	-2.8432
ZYX	Protein	zyxin	145	1.5263
SMURF2	Protein	SMAD specific E3 ubiquitin protein ligase 2	128	-1.85
S100A4	Protein	S100 calcium binding protein A4	308	28.1488
VLA-3 receptor (integrin)	Complex		325	-2.1361
SPARC	Protein	secreted protein, acidic, cysteine-rich (osteonectin)	510	-1.9588
KRT18	Protein	keratin 18	271	1.2636
14-3-3	Functional Class		941	2.2384
STAT5B	Protein	signal transducer and activator of transcription 5B	417	-1.4897
THBD	Protein	thrombomodulin	428	-4.84
DAB2	Protein	disabled homolog 2, mitogen-responsive phosphoprotein (Drosophila)	184	-1.3755
TGFB1I1	Protein	transforming growth factor beta 1 induced transcript 1	127	1.4948
PDGFA	Protein	platelet-derived growth factor alpha polypeptide	315	-1.9053
ITGA3	Protein	integrin, alpha 3 (antigen CD49C, alpha 3 subunit of VLA-3 receptor)	177	-2.1361
GLRX	Protein	glutaredoxin (thioltransferase)	196	1.521
PRDM1	Protein	PR domain containing 1, with ZNF domain	312	6.8329
SERPINH1	Protein	serpin peptidase inhibitor, clade H (heat shock protein 47), member 1, (collagen binding protein 1)	155	-1.3684
UCHL1	Protein	ubiquitin carboxyl-terminal esterase L1 (ubiquitin thiolesterase)	211	1.3127
LIMS1	Protein	LIM and senescent cell antigen-like domains 1	114	1.3496
ATF2	Protein	activating transcription factor 2	598	2.4623
VEGFB	Protein	vascular endothelial growth factor B	151	1.3899
IQGAP1	Protein	IQ motif containing GTPase activating protein 1	251	-1.9862
ANXA2	Protein	annexin A2	401	1.6731
FOXF1	Protein	forkhead box F1	60	1.4216
CYR61	Protein	cysteine-rich, angiogenic inducer, 61	400	-4.362
SMAD4	Protein	SMAD family member 4	834	1.6415
HNRNPA2B1	Protein	heterogeneous nuclear ribonucleoprotein A2/B1	135	-2.488
SNAI1	Protein	snail homolog 1 (Drosophila)	273	1.4871
WWTR1	Protein	WW domain containing transcription regulator 1	131	2.3867
GPI	Protein	glucose-6-phosphate isomerase	238	-1.6443
ITPR2	Protein	inositol 1,4,5-triphosphate receptor, type 2	64	-1.5692
FTH1	Protein	ferritin, heavy polypeptide 1	168	1.7381
IL6R	Protein	interleukin 6 receptor	512	-1.5131
ACVR1	Protein	activin A receptor, type I	168	2.1031
AURKA	Protein	aurora kinase A	427	-1.5556
HEY1	Protein	hairy/enhancer-of-split related with YRPW motif 1	159	3.4165
MSN	Protein	moesin	264	-1.3172
CD151	Protein	CD151 molecule (Raph blood group)	196	-1.5529
HMGA1	Protein	high mobility group AT-hook 1	346	1.3684
ENO1	Protein	enolase 1, (alpha)	213	1.4142
PDPN	Protein	podoplanin	143	4.1196
PDGFD	Protein	platelet derived growth factor D	115	-1.5883
PIAS1	Protein	protein inhibitor of activated STAT, 1	260	1.5052
ETV4	Protein	ets variant 4	227	1.9219
ITGB5	Protein	integrin, beta 5	82	1.2142
carcinoembryonic antigen	Functional Class		292	1.7994
alpha6beta4 integrin	Complex		258	-3.1547
NKX2-1	Protein	NK2 homeobox 1	310	-1.1913
HMG proteins	Functional Class		229	2.6253
MFGE8	Protein	milk fat globule-EGF factor 8 protein	180	1.2058
EFNA1	Protein	ephrin-A1	168	4.8232
EZH2	Protein	enhancer of zeste homolog 2 (Drosophila)	311	-2.7132
AXIN2	Protein	axin 2	141	1.2333
TCF3	Protein	transcription factor 3 (E2A immunoglobulin enhancer binding factors E12/E47)	571	-4.1843
MALT1	Protein	mucosa associated lymphoid tissue lymphoma translocation gene 1	141	1.5
HOXB9	Protein	homeobox B9	71	-1.359
SPRY4	Protein	sprouty homolog 4 (Drosophila)	82	2.7606
galectin	Functional Class		280	-2.2038
polycomb complex	Complex		329	1.2724
CSPG4	Protein	chondroitin sulfate proteoglycan 4	166	-1.65
ROBO1	Protein	roundabout, axon guidance receptor, homolog 1 (Drosophila)	91	-1.4692
YWHAZ	Protein	tyrosine 3-monooxygenase/tryptophan 5-monooxygenase activation protein, zeta polypeptide	301	2.2384
C3AR1	Protein	complement component 3a receptor 1	126	-1.5966
Myb-factors	Functional Class		103	-1.229
NRAS	Protein	neuroblastoma RAS viral (v-ras) oncogene homolog	272	1.3684
CDH4	Protein	cadherin 4, type 1, R-cadherin (retinal)	54	-1.9319
HMGA2	Protein	high mobility group AT-hook 2	227	2.6253
SPRED2	Protein	sprouty-related, EVH1 domain containing 2	54	1.8308
WWP2	Protein	WW domain containing E3 ubiquitin protein ligase 2	48	-1.4641
HDAC6	Protein	histone deacetylase 6	257	-1.7321
SMURF1	Protein	SMAD specific E3 ubiquitin protein ligase 1	162	1.3684
FBN2	Protein	fibrillin 2	54	-3.7257
TRPS1	Protein	trichorhinophalangeal syndrome I	78	1.4118
CAMK1D	Protein	calcium/calmodulin-dependent protein kinase ID	18	2.9588
type I activin receptor	Functional Class		35	2.1031
NFIC	Protein	nuclear factor I/C (CCAAT-binding transcription factor)	208	1.5289
SEMA3E	Protein	sema domain, immunoglobulin domain (Ig), short basic domain, secreted, (semaphorin) 3E	54	-14.6721
TWIST1	Protein	twist homolog 1 (Drosophila)	269	-1.3755
FBLN1	Protein	fibulin 1	93	3.2716
RASSF1	Protein	Ras association (RalGDS/AF-6) domain family member 1	288	2.3335
HAS2	Protein	hyaluronan synthase 2	203	2.6851
HINT1	Protein	histidine triad nucleotide binding protein 1	83	1.1547
MTDH	Protein	metadherin	119	-1.4241
SIX1	Protein	SIX homeobox 1	64	1.3127
LOXL2	Protein	lysyl oxidase-like 2	59	-1.244
LATS1	Protein	LATS, large tumor suppressor, homolog 1 (Drosophila)	104	-1.2311
SIM2	Protein	single-minded homolog 2 (Drosophila)	62	-1.6615
PBRM1	Protein	polybromo 1	24	-1.3543
PSMD10	Protein	proteasome (prosome, macropain) 26S subunit, non-ATPase, 10	71	1.561
RHOC	Protein	ras homolog gene family, member C	163	1.3333
ITGB8	Protein	integrin, beta 8	46	60.2337
FAM3C	Protein	family with sequence similarity 3, member C	13	2.3538
TWIST2	Protein	twist homolog 2 (Drosophila)	80	3.7777
LZTFL1	Protein	leucine zipper transcription factor-like 1	17	1.5529
MAP3K	Functional Class	mitogen activated protein kinase kinase kinase	323	3.0053
DAB2IP	Protein	DAB2 interacting protein	34	1.5637
TEA	Functional Class		45	2.4033
EIF5A2	Protein	eukaryotic translation initiation factor 5A2	24	-1.5236
BCAR3	Protein	breast cancer anti-estrogen resistance 3	69	1.4871
ZEB2	Protein	zinc finger E-box binding homeobox 2	156	1.2527
SKIL	Protein	SKI-like oncogene	81	5.8665
SCRIB	Protein	scribbled homolog (Drosophila)	146	-1.8921
TUBA1B	Protein	tubulin, alpha 1b	379	-1.1913
GPR39	Protein	G protein-coupled receptor 39	41	2.2697
NFYA	Protein	nuclear transcription factor Y, alpha	211	1.3356
LAMB3	Protein	laminin, beta 3	34	-1.4641
SOX10	Protein	SRY (sex determining region Y)-box 10	145	-3.9586
RRBP1	Protein	ribosome binding protein 1 homolog 180kDa (dog)	10	-1.65
FOXC1	Protein	forkhead box C1	125	1.2058
CSDA	Protein	cold shock domain protein A	115	-1.3356
ARHGEF9	Protein	Cdc42 guanine nucleotide exchange factor (GEF) 9	30	-3.1059
RNF111	Protein	ring finger protein 111	52	1.2768
KLF12	Protein	Kruppel-like factor 12	31	1.6021
BCL9L	Protein	B-cell CLL/lymphoma 9-like	23	-1.2205
PAQR7	Protein	progestin and adipoQ receptor family member VII	26	-1.5773
ZFYVE9	Protein	zinc finger, FYVE domain containing 9	75	-1.2724
GHR ligand	Functional Class		96	-1.3613
SLC25A33	Protein	solute carrier family 25, member 33	29	1.6472
TPM3	Protein	tropomyosin 3	56	2.3416
ERP29	Protein	endoplasmic reticulum protein 29	78	-1.3947
FERMT1	Protein	fermitin family member 1	42	-1.454
GLIS2	Protein	GLIS family zinc finger 2	24	1.9487
EIF3I	Protein	eukaryotic translation initiation factor 3, subunit I	43	1.2121
PCBP1	Protein	poly(rC) binding protein 1	84	1.4464
POMGNT1	Protein	protein O-linked mannose beta1,2-N-acetylglucosaminyltransferase	19	-1.4265
CLDN14	Protein	claudin 14	12	-1.3127
thiopurine S-methyltransferase	Functional Class		17	-1.3379
TPBG	Protein	trophoblast glycoprotein	39	1.4692
LAMC2	Protein	laminin, gamma 2	74	-1.5637
CKB	Protein	creatine kinase, brain	87	1.6189
LLGL1	Protein	lethal giant larvae homolog 1 (Drosophila)	18	4.9847
B3GNT2	Protein	UDP-GlcNAc:betaGal beta-1,3-N-acetylglucosaminyltransferase 2	9	-1.6673
LETMD1	Protein	LETM1 domain containing 1	55	-1.7381
ST3GAL2	Protein	ST3 beta-galactoside alpha-2,3-sialyltransferase 2	10	1.4768
LPHN2	Protein	latrophilin 2	31	-1.7532
AMOTL2	Protein	angiomotin like 2	16	-1.9419
FMNL2	Protein	formin-like 2	15	1.3081
GLIPR2	Protein	GLI pathogenesis-related 2	6	2.1177

## Sheet: Combined Stress
Name	Type	Description	Connectivity	Probe Value	Local Connectivity	Indegree	Outdegree
TNF	Protein	tumor necrosis factor	6810	4.1196	3	0	3
FGF2	Protein	fibroblast growth factor 2 (basic)	2404	1.9622	1	0	1
BCL2	Protein	B-cell CLL/lymphoma 2	2439	-1.1467	4	0	4
MAPK14	Protein	mitogen-activated protein kinase 14	3054	1.5026	3	0	3
HBEGF	Protein	heparin-binding EGF-like growth factor	713	1.7715	1	0	1
NOS2	Protein	nitric oxide synthase 2, inducible	2158	-1.3827	1	0	1
TGFA	Protein	transforming growth factor, alpha	1066	2.3497	1	0	1
CFTR	Protein	cystic fibrosis transmembrane conductance regulator (ATP-binding cassette sub-family C, member 7)	968	1.0122	1	0	1
Heat-shock response	Cell Process		108		59	59	0
SRC	Protein	v-src sarcoma (Schmidt-Ruppin A-2) viral oncogene homolog (avian)	2688	1.4515	1	0	1
IGF1	Protein	insulin-like growth factor 1 (somatomedin C)	3018	1.129	2	0	2
CD8A	Protein	CD8a molecule	2064	-1.0905	1	0	1
GH1	Protein	growth hormone 1	2138	-1.0625	1	0	1
PTGS2	Protein	prostaglandin-endoperoxide synthase 2 (prostaglandin G/H synthase and cyclooxygenase)	2497	29.5482	2	0	2
EGF	Protein	epidermal growth factor (beta-urogastrone)	3139	5.2325	2	0	2
MAPK1	Protein	mitogen-activated protein kinase 1	4849	1.7532	4	0	4
EPO	Protein	erythropoietin	1590	-1.0981	2	0	2
FAS	Protein	Fas (TNF receptor superfamily, member 6)	2047	1.7291	1	0	1
CASP9	Protein	caspase 9, apoptosis-related cysteine peptidase	894	1.0625	1	0	1
BAX	Protein	BCL2-associated X protein	1510	-1.4389	1	0	1
CASP2	Protein	caspase 2, apoptosis-related cysteine peptidase	293	1.5079	2	0	2
CASP8	Protein	caspase 8, apoptosis-related cysteine peptidase	1103	-1.1076	1	0	1
FOS	Protein	FBJ murine osteosarcoma viral oncogene homolog	2002	14.723	1	0	1
POMC	Protein	proopiomelanocortin	2102	1.0943	1	0	1
HIF1A	Protein	hypoxia inducible factor 1, alpha subunit (basic helix-loop-helix transcription factor)	2037	2.0491	3	0	3
MAPK3	Protein	mitogen-activated protein kinase 3	3186	1.0035	4	0	4
MAP2K1	Protein	mitogen-activated protein kinase kinase 1	1053	1.8056	4	0	4
TGFB1	Protein	transforming growth factor, beta 1	4877	2.1031	3	0	3
RAC1	Protein	ras-related C3 botulinum toxin substrate 1 (rho family, small GTP binding protein Rac1)	1801	2.0279	1	0	1
TLR4	Protein	toll-like receptor 4	1437	4.5159	1	0	1
IL6	Protein	interleukin 6 (interferon, beta 2)	4311	3.5064	1	0	1
BID	Protein	BH3 interacting domain death agonist	534	3.9655	2	0	2
AKT1	Protein	v-akt murine thymoma viral oncogene homolog 1	4081	1.4666	4	0	4
MAPK8	Protein	mitogen-activated protein kinase 8	3190	1.0625	3	0	3
IL8	Protein	interleukin 8	2638	49.8665	1	0	1
CDKN1A	Protein	cyclin-dependent kinase inhibitor 1A (p21, Cip1)	1372	-1.1076	4	0	4
TP53	Protein	tumor protein p53	4212	1.2746	5	0	5
MYC	Protein	v-myc myelocytomatosis viral oncogene homolog (avian)	2343	-3.1987	4	0	4
PTPN11	Protein	protein tyrosine phosphatase, non-receptor type 11	832	-1.1547	1	0	1
APP	Protein	amyloid beta (A4) precursor protein	2466	1.1309	1	0	1
IL3	Protein	interleukin 3 (colony-stimulating factor, multiple)	1129	-1.0035	1	0	1
SAT1	Protein	spermidine/spermine N1-acetyltransferase 1	188	1.5131	1	0	1
MAP3K5	Protein	mitogen-activated protein kinase kinase kinase 5	542	1.521	2	0	2
SOD1	Protein	superoxide dismutase 1, soluble	822	1.2419	1	0	1
ENTPD2	Protein	ectonucleoside triphosphate diphosphohydrolase 2	286	-1.2248	1	0	1
RB1	Protein	retinoblastoma 1	1319	1.4167	5	0	5
TNFSF10	Protein	tumor necrosis factor (ligand) superfamily, member 10	989	1.0122	1	0	1
CASP3	Protein	caspase 3, apoptosis-related cysteine peptidase	2558	1.4717	1	0	1
EGFR	Protein	epidermal growth factor receptor	2871	-4.571	3	0	3
HSF1	Protein	heat shock transcription factor 1	500	1.279	3	0	3
CD36	Protein	CD36 molecule (thrombospondin receptor)	697	-1.0228	1	0	1
CAT	Protein	catalase	1268	1.3449	2	0	2
NFKBIA	Protein	nuclear factor of kappa light polypeptide gene enhancer in B-cells inhibitor, alpha	1080	10.2674	1	0	1
CAV1	Protein	caveolin 1, caveolae protein, 22kDa	1263	1.6964	1	0	1
GSK3B	Protein	glycogen synthase kinase 3 beta	1545	1.7082	2	0	2
PXN	Protein	paxillin	650	-2.639	1	0	1
GSN	Protein	gelsolin	479	2.2855	1	0	1
PRKCD	Protein	protein kinase C, delta	1329	-1.268	3	0	3
CCND1	Protein	cyclin D1	1879	-1.0625	3	0	3
CCNE1	Protein	cyclin E1	833	1.0607	2	0	2
CREB1	Protein	cAMP responsive element binding protein 1	1977	1.482	2	0	2
PRKCZ	Protein	protein kinase C, zeta	780	-1.5395	1	0	1
BMP7	Protein	bone morphogenetic protein 7	616	-1.0281	1	0	1
CDK1	Protein	cell division cycle 2, G1 to S and G2 to M	1224	-1.6935	2	0	2
PLCG1	Protein	phospholipase C, gamma 1	1016	-1.3149	1	0	1
XIAP	Protein	X-linked inhibitor of apoptosis	547	5.0894	1	0	1
CDK2	Protein	cyclin-dependent kinase 2	1031	1.1212	3	0	3
GSR	Protein	glutathione reductase	244	1.0905	1	0	1
JAK2	Protein	Janus kinase 2	973	-1.2333	1	0	1
JUN	Protein	jun proto-oncogene	2164	-3.6871	2	0	2
response to DNA damage	Cell Process		573		429	429	0
PARP1	Protein	poly (ADP-ribose) polymerase 1	1473	1.2901	5	0	5
IFNB1	Protein	interferon, beta 1, fibroblast	1252	1.0105	1	0	1
DUSP1	Protein	dual specificity phosphatase 1	640	-2.3054	1	0	1
HSP90AA1	Protein	heat shock protein 90kDa alpha (cytosolic), class A member 1	1392	1.1647	3	0	3
HSPB1	Protein	heat shock 27kDa protein 1	789	1.2037	3	0	3
HSPB6	Protein	heat shock protein, alpha-crystallin-related, B6	126	-1.183	1	0	1
CTNNB1	Protein	catenin (cadherin-associated protein), beta 1, 88kDa	2549	-1.1728	1	0	1
BCL2L1	Protein	BCL2-like 1	1333	-1.2142	4	0	4
PPARGC1A	Protein	peroxisome proliferator-activated receptor gamma, coactivator 1 alpha	846	-1.0755	1	0	1
GSTP1	Protein	glutathione S-transferase pi 1	368	-1.1487	2	0	2
CDK5	Protein	cyclin-dependent kinase 5	651	1.9827	3	0	3
CEBPB	Protein	CCAAT/enhancer binding protein (C/EBP), beta	1216	-1.0736	2	0	2
HSPD1	Protein	heat shock 60kDa protein 1 (chaperonin)	738	-1.4241	1	0	1
NFAT5	Protein	nuclear factor of activated T-cells 5, tonicity-responsive	209	1.429	1	0	1
TRPM2	Protein	transient receptor potential cation channel, subfamily M, member 2	140	-1.0389	1	0	1
PRKD1	Protein	protein kinase D1	469	-1.0087	1	0	1
TP73	Protein	tumor protein p73	586	-1.1627	1	0	1
PLA2G6	Protein	phospholipase A2, group VI (cytosolic, calcium-independent)	348	-1.2163	1	0	1
HMOX1	Protein	heme oxygenase (decycling) 1	1225	-1.2834	2	0	2
XDH	Protein	xanthine dehydrogenase	663	2.1251	1	0	1
CRYAB	Protein	crystallin, alpha B	325	-1.0774	1	0	1
HRAS	Protein	v-Ha-ras Harvey rat sarcoma viral oncogene homolog	1086	1.1769	2	0	2
PRNP	Protein	prion protein	819	1.9793	1	0	1
PLAU	Protein	plasminogen activator, urokinase	1286	-1.2527	1	0	1
ETS1	Protein	v-ets erythroblastosis virus E26 oncogene homolog 1 (avian)	553	3.1766	1	0	1
GAPDH	Protein	glyceraldehyde-3-phosphate dehydrogenase	838	1.183	2	0	2
BCL3	Protein	B-cell CLL/lymphoma 3	242	1.7994	1	0	1
FOXO1	Protein	forkhead box O1	827	3.1329	2	0	2
DDIT3	Protein	DNA-damage-inducible transcript 3	599	-2.6027	1	0	1
ESR1	Protein	estrogen receptor 1	1920	-1.4897	1	0	1
STAT3	Protein	signal transducer and activator of transcription 3 (acute-phase response factor)	2029	1.1527	2	0	2
KLF4	Protein	Kruppel-like factor 4 (gut)	495	-1.21	1	0	1
EP300	Protein	E1A binding protein p300	1503	1.1627	2	0	2
HTT	Protein	huntingtin	559	-1.331	1	0	1
CDKN1B	Protein	cyclin-dependent kinase inhibitor 1B (p27, Kip1)	1034	1.4069	1	0	1
MTOR	Protein	mechanistic target of rapamycin (serine/threonine kinase)	1557	-1.4717	2	0	2
HMGB1	Protein	high mobility group box 1	872	4.0558	2	0	2
TFAM	Protein	transcription factor A, mitochondrial	189	1.7171	1	0	1
NOTCH1	Protein	notch 1	1644	-1.7023	2	0	2
APAF1	Protein	apoptotic peptidase activating factor 1	287	1.0335	2	0	2
CDK4	Protein	cyclin-dependent kinase 4	710	1.0589	1	0	1
KAT2B	Protein	K(lysine) acetyltransferase 2B	406	1.3732	2	0	2
PLK1	Protein	polo-like kinase 1	442	-1.2636	3	0	3
response to oxidative stress	Cell Process		228		159	159	0
CDKN2A	Protein	cyclin-dependent kinase inhibitor 2A (melanoma, p16, inhibits CDK4)	783	1.1329	3	0	3
ERBB2	Protein	v-erb-b2 erythroblastic leukemia viral oncogene homolog 2, neuro/glioblastoma derived oncogene homolog (avian)	1375	-1.244	2	0	2
ID1	Protein	inhibitor of DNA binding 1, dominant negative helix-loop-helix protein	431	-3.6617	2	0	2
BMX	Protein	BMX non-receptor tyrosine kinase	181	-1.0736	2	0	2
CHEK1	Protein	CHK1 checkpoint homolog (S. pombe)	477	2.7274	5	0	5
EGR1	Protein	early growth response 1	1307	5.7657	1	0	1
E2F1	Protein	E2F transcription factor 1	1047	1.2184	4	0	4
G6PD	Protein	glucose-6-phosphate dehydrogenase	431	1.429	1	0	1
HSPA5	Protein	heat shock 70kDa protein 5 (glucose-regulated protein, 78kDa)	623	-1.8056	2	0	2
BCL2L11	Protein	BCL2-like 11 (apoptosis facilitator)	551	1.3036	1	0	1
MDM2	Protein	Mdm2 p53 binding protein homolog (mouse)	976	-2.2934	2	0	2
YY1	Protein	YY1 transcription factor	561	1.5856	1	0	1
DNA damage checkpoint	Cell Process		172		122	122	0
SHC1	Protein	SHC (Src homology 2 domain containing) transforming protein 1	828	-1.2505	1	0	1
PPP1CA	Protein	protein phosphatase 1, catalytic subunit, alpha isozyme	301	1.4974	1	0	1
NFE2L2	Protein	nuclear factor (erythroid-derived 2)-like 2	828	1.5131	4	0	4
ATM	Protein	ataxia telangiectasia mutated	829	-3.7386	6	0	6
ATR	Protein	ataxia telangiectasia and Rad3 related	480	-1.8987	4	0	4
MAPT	Protein	microtubule-associated protein tau	762	1.1231	1	0	1
TLR2	Protein	toll-like receptor 2	1099	1.0644	1	0	1
FH	Protein	fumarate hydratase	85	-1.129	1	0	1
CXCR2	Protein	chemokine (C-X-C motif) receptor 2	452	1.1134	1	0	1
ANXA1	Protein	annexin A1	415	1.1134	1	0	1
CHEK2	Protein	CHK2 checkpoint homolog (S. pombe)	452	-1.5856	3	0	3
SLC7A11	Protein	solute carrier family 7, (cationic amino acid transporter, y+ system) member 11	117	-2.151	1	0	1
SP1	Protein	Sp1 transcription factor	2185	-1.3972	1	0	1
CCL5	Protein	chemokine (C-C motif) ligand 5	1163	-1.2226	1	0	1
NPM1	Protein	nucleophosmin (nucleolar phosphoprotein B23, numatrin)	434	-1.1892	1	0	1
TXN	Protein	thioredoxin	878	-1.1688	1	0	1
CD44	Protein	CD44 molecule (Indian blood group)	1206	1.2968	1	0	1
SIRT1	Protein	sirtuin 1	844	2.3254	5	0	5
BAK1	Protein	BCL2-antagonist/killer 1	365	1.2058	2	0	2
STAT1	Protein	signal transducer and activator of transcription 1, 91kDa	1281	1.3708	4	0	4
VDR	Protein	vitamin D (1,25- dihydroxyvitamin D3) receptor	925	4.6995	1	0	1
SREBF1	Protein	sterol regulatory element binding transcription factor 1	763	-1.4489	1	0	1
MCL1	Protein	myeloid cell leukemia sequence 1 (BCL2-related)	586	-1.3356	2	0	2
OGG1	Protein	8-oxoguanine DNA glycosylase	144	1.2269	1	0	1
XRCC6	Protein	X-ray repair complementing defective repair in Chinese hamster cells 6	294	1.2269	1	0	1
IGF1R	Protein	insulin-like growth factor 1 receptor	1108	1.8628	1	0	1
SMAD7	Protein	SMAD family member 7	627	2.6072	1	0	1
SOD3	Protein	superoxide dismutase 3, extracellular	302	-1.0443	1	0	1
REG3A	Protein	regenerating islet-derived 3 alpha	391	-1.0175	1	0	1
MIF	Protein	macrophage migration inhibitory factor (glycosylation-inhibiting factor)	894	-1.0699	1	0	1
GADD45A	Protein	growth arrest and DNA-damage-inducible, alpha	427	-1.9725	2	0	2
FOXO3	Protein	forkhead box O3	659	-1.1134	2	0	2
STC1	Protein	stanniocalcin 1	209	7.4643	1	0	1
BECN1	Protein	beclin 1, autophagy related	275	-1.2614	1	0	1
DCD	Protein	dermcidin	97	1.021	1	0	1
NR3C1	Protein	nuclear receptor subfamily 3, group C, member 1 (glucocorticoid receptor)	1569	1.4871	1	0	1
HSPE1	Protein	heat shock 10kDa protein 1 (chaperonin 10)	183	-1.0192	1	0	1
EIF2AK2	Protein	eukaryotic translation initiation factor 2-alpha kinase 2	545	-1.1388	1	0	1
ATRX	Protein	alpha thalassemia/mental retardation syndrome X-linked	91	-1.4948	1	0	1
IL18	Protein	interleukin 18 (interferon-gamma-inducing factor)	982	-2.1924	1	0	1
TGM2	Protein	transglutaminase 2 (C polypeptide, protein-glutamine-gamma-glutamyltransferase)	684	-1.3637	1	0	1
BRCA1	Protein	breast cancer 1, early onset	858	-1.1507	6	0	6
IGFBP3	Protein	insulin-like growth factor binding protein 3	708	-1.561	1	0	1
CLTC	Protein	clathrin, heavy chain (Hc)	161	-1.3036	1	0	1
PER2	Protein	period homolog 2 (Drosophila)	233	-1.4845	1	0	1
PRKD2	Protein	protein kinase D2	148	1.0943	1	0	1
TRA2B	Protein	transformer 2 beta homolog (Drosophila)	68	-1.2142	1	0	1
TXN2	Protein	thioredoxin 2	130	-1.0755	1	0	1
PTEN	Protein	phosphatase and tensin homolog	1240	1.8025	3	0	3
POU2F1	Protein	POU class 2 homeobox 1	394	-1.2658	1	0	1
CCNA2	Protein	cyclin A2	794	-2.3416	2	0	2
LYN	Protein	v-yes-1 Yamaguchi sarcoma viral related oncogene homolog	707	1.1954	1	0	1
SRSF1	Protein	serine/arginine-rich splicing factor 1	226	-3.7257	1	0	1
TRAF2	Protein	TNF receptor-associated factor 2	471	-1.1851	1	0	1
CEBPD	Protein	CCAAT/enhancer binding protein (C/EBP), delta	413	7.3107	1	0	1
CREBBP	Protein	CREB binding protein	813	2.254	1	0	1
MERTK	Protein	c-mer proto-oncogene tyrosine kinase	193	-1.0867	1	0	1
STAT5A	Protein	signal transducer and activator of transcription 5A	1043	1.0886	1	0	1
MEPE	Protein	matrix extracellular phosphoglycoprotein	71	-1.2462	1	0	1
SKP2	Protein	S-phase kinase-associated protein 2 (p45)	410	-1.257	2	0	2
MAPK9	Protein	mitogen-activated protein kinase 9	779	5.0982	3	0	3
EIF2AK3	Protein	eukaryotic translation initiation factor 2-alpha kinase 3	478	3.323	1	0	1
SP3	Protein	Sp3 transcription factor	703	1.4439	1	0	1
APEX1	Protein	APEX nuclease (multifunctional DNA repair enzyme) 1	429	-1.1547	1	0	1
SOCS3	Protein	suppressor of cytokine signaling 3	736	1.1708	1	0	1
SIRT2	Protein	sirtuin 2	133	1.4069	1	0	1
PPP1R15A	Protein	protein phosphatase 1, regulatory (inhibitor) subunit 15A	172	-1.0105	1	0	1
GPX1	Protein	glutathione peroxidase 1	281	1.1871	1	0	1
APC	Protein	adenomatous polyposis coli	527	-1.0943	1	0	1
AHR	Protein	aryl hydrocarbon receptor	866	-1.7623	1	0	1
PDPK1	Protein	3-phosphoinositide dependent protein kinase-1	564	1.4315	1	0	1
BIRC5	Protein	baculoviral IAP repeat containing 5	754	-2.3254	1	0	1
GADD45B	Protein	growth arrest and DNA-damage-inducible, beta	224	-1.1427	1	0	1
IRF1	Protein	interferon regulatory factor 1	647	3.3404	2	0	2
AURKB	Protein	aurora kinase B	336	-1.5994	2	0	2
FURIN	Protein	furin (paired basic amino acid cleaving enzyme)	517	1.5911	1	0	1
KRAS	Protein	v-Ki-ras2 Kirsten rat sarcoma viral oncogene homolog	715	1.7746	2	0	2
RIPK1	Protein	receptor (TNFRSF)-interacting serine-threonine kinase 1	373	1.5856	1	0	1
E2F4	Protein	E2F transcription factor 4	242	1.2614	1	0	1
CHUK	Protein	conserved helix-loop-helix ubiquitous kinase	567	1.3684	1	0	1
GDF15	Protein	growth differentiation factor 15	292	-3.1221	1	0	1
MPO	Protein	myeloperoxidase	792	-1.1427	1	0	1
MAPKAPK2	Protein	mitogen-activated protein kinase-activated protein kinase 2	386	1.4565	1	0	1
ADA	Protein	adenosine deaminase	434	-1.4093	1	0	1
TREX1	Protein	three prime repair exonuclease 1	49	1.4489	1	0	1
CCNB1	Protein	cyclin B1	546	-2.0741	2	0	2
FXN	Protein	frataxin	162	-1.257	1	0	1
MLH1	Protein	mutL homolog 1, colon cancer, nonpolyposis type 2 (E. coli)	242	-1.676	3	0	3
ACO1	Protein	aconitase 1, soluble	149	-1.4871	1	0	1
MSH2	Protein	mutS homolog 2, colon cancer, nonpolyposis type 1 (E. coli)	234	1.2121	3	0	3
VHL	Protein	von Hippel-Lindau tumor suppressor	163	1.7963	1	0	1
ABCC2	Protein	ATP-binding cassette, sub-family C (CFTR/MRP), member 2	252	1.1173	1	0	1
MUC1	Protein	mucin 1, cell surface associated	543	-1.1871	2	0	2
PRKCI	Protein	protein kinase C, iota	321	-1.1019	2	0	2
STK19	Protein	serine/threonine kinase 19	27	1.0924	2	0	2
ST13	Protein	suppression of tumorigenicity 13 (colon carcinoma) (Hsp70 interacting protein)	154	1.5746	1	0	1
FDXR	Protein	ferredoxin reductase	62	-1.6301	1	0	1
PIN1	Protein	peptidylprolyl cis/trans isomerase, NIMA-interacting 1	431	1.4489	2	0	2
MEFV	Protein	Mediterranean fever	98	1.0407	1	0	1
ATF3	Protein	activating transcription factor 3	444	1.3426	1	0	1
YY1AP1	Protein	YY1 associated protein 1	118	1.4666	1	0	1
DAXX	Protein	death-domain associated protein	306	1.5236	2	0	2
MEN1	Protein	multiple endocrine neoplasia I	265	1.0353	2	0	2
SIGIRR	Protein	single immunoglobulin and toll-interleukin 1 receptor (TIR) domain	75	1.2058	1	0	1
Genetic instability	Cell Process		146		111	111	0
HPSE	Protein	heparanase	452	-1.3827	1	0	1
TERT	Protein	telomerase reverse transcriptase	667	1.0943	1	0	1
NR2E3	Protein	nuclear receptor subfamily 2, group E, member 3	77	-1.0299	1	0	1
PCNA	Protein	proliferating cell nuclear antigen	870	1.5828	4	0	4
HDAC4	Protein	histone deacetylase 4	349	1.2269	1	0	1
NBN	Protein	nibrin	250	-1.3172	3	0	3
PMAIP1	Protein	phorbol-12-myristate-13-acetate-induced protein 1	123	2.5228	1	0	1
TPM1	Protein	tropomyosin 1 (alpha)	165	-3.1275	1	0	1
WISP1	Protein	WNT1 inducible signaling pathway protein 1	139	-1.0552	1	0	1
DICER1	Protein	dicer 1, ribonuclease type III	407	-1.8056	1	0	1
TNFRSF10A	Protein	tumor necrosis factor receptor superfamily, member 10a	293	-1.0736	1	0	1
TGFBI	Protein	transforming growth factor, beta induced	188	3.5801	1	0	1
KAT5	Protein	K(lysine) acetyltransferase 5	290	-1.3059	2	0	2
CFB	Protein	complement factor B	234	-1.0774	1	0	1
CEP290	Protein	centrosomal protein 290kDa	47	-2.1772	1	0	1
CDC25C	Protein	cell division cycle 25 homolog C (S. pombe)	364	-1.7932	3	0	3
HDAC1	Protein	histone deacetylase 1	890	1.6818	2	0	2
VDAC1	Protein	voltage-dependent anion channel 1	93	-1.0425	1	0	1
KLF2	Protein	Kruppel-like factor 2 (lung)	352	-1.7351	1	0	1
CIB1	Protein	calcium and integrin binding 1 (calmyrin)	150	1.1933	1	0	1
MRE11A	Protein	MRE11 meiotic recombination 11 homolog A (S. cerevisiae)	223	-1.9554	3	0	3
SNAI2	Protein	snail homolog 2 (Drosophila)	154	3.6744	2	0	2
BRAF	Protein	v-raf murine sarcoma viral oncogene homolog B1	473	-1.2037	1	0	1
TP53INP1	Protein	tumor protein p53 inducible nuclear protein 1	68	1.366	1	0	1
NR4A2	Protein	nuclear receptor subfamily 4, group A, member 2	331	4.0069	1	0	1
SFN	Protein	stratifin	198	1.0052	2	0	2
LMNA	Protein	lamin A/C	299	1.4515	1	0	1
PTPN6	Protein	protein tyrosine phosphatase, non-receptor type 6	698	1.1728	1	0	1
GLRX2	Protein	glutaredoxin 2	39	2.4923	1	0	1
Atg5	Protein	ATG5 autophagy related 5 homolog (S. cerevisiae)	148	2.3908	1	0	1
PRDX2	Protein	peroxiredoxin 2	132	2.2894	1	0	1
STIP1	Protein	stress-induced-phosphoprotein 1	130	1.5026	1	0	1
MYO6	Protein	myosin VI	125	-1.85	1	0	1
WNT1	Protein	wingless-type MMTV integration site family, member 1	442	-1.0389	1	0	1
DNMT1	Protein	DNA (cytosine-5-)-methyltransferase 1	446	1.0425	1	0	1
GPX2	Protein	glutathione peroxidase 2 (gastrointestinal)	70	-1.0353	1	0	1
CDC14B	Protein	CDC14 cell division cycle 14 homolog B (S. cerevisiae)	46	-1.3449	2	0	2
FZR1	Protein	fizzy/cell division cycle 20 related 1 (Drosophila)	73	1.3923	1	0	1
SNCG	Protein	synuclein, gamma (breast cancer-specific protein 1)	99	1.0811	1	0	1
IRF5	Protein	interferon regulatory factor 5	135	-1.1871	1	0	1
TERF1	Protein	telomeric repeat binding factor (NIMA-interacting) 1	147	1.129	3	0	3
SGPL1	Protein	sphingosine-1-phosphate lyase 1	85	-1.3149	1	0	1
SOX4	Protein	SRY (sex determining region Y)-box 4	154	2.0849	1	0	1
SPRY2	Protein	sprouty homolog 2 (Drosophila)	237	2.1214	1	0	1
ABL1	Protein	c-abl oncogene 1, non-receptor tyrosine kinase	928	-1.0849	4	0	4
GP1BA	Protein	glycoprotein Ib (platelet), alpha polypeptide	176	1.0774	1	0	1
ATF2	Protein	activating transcription factor 2	598	2.4623	1	0	1
BUB1B	Protein	budding uninhibited by benzimidazoles 1 homolog beta (yeast)	172	-1.5966	3	0	3
CDC25B	Protein	cell division cycle 25 homolog B (S. pombe)	189	1.5263	3	0	3
DOT1L	Protein	DOT1-like, histone H3 methyltransferase (S. cerevisiae)	96	1.2924	1	0	1
MAPK12	Protein	mitogen-activated protein kinase 12	181	-1.4515	1	0	1
CYR61	Protein	cysteine-rich, angiogenic inducer, 61	400	-4.362	1	0	1
HMMR	Protein	hyaluronan-mediated motility receptor (RHAMM)	122	-2.3174	1	0	1
ADRA1A	Protein	adrenergic, alpha-1A-, receptor	168	-1.2226	1	0	1
STK4	Protein	serine/threonine kinase 4	211	-3.5064	1	0	1
CA3	Protein	carbonic anhydrase III, muscle specific	47	1.1688	1	0	1
CDKN1C	Protein	cyclin-dependent kinase inhibitor 1C (p57, Kip2)	306	2.7606	1	0	1
BIN1	Protein	bridging integrator 1	127	2.913	1	0	1
MYBL2	Protein	v-myb myeloblastosis viral oncogene homolog (avian)-like 2	208	-1.0662	2	0	2
GPI	Protein	glucose-6-phosphate isomerase	238	-1.2079	1	0	1
ETS2	Protein	v-ets erythroblastosis virus E26 oncogene homolog 2 (avian)	289	-1.2184	1	0	1
FTH1	Protein	ferritin, heavy polypeptide 1	168	1.7381	1	0	1
CDK7	Protein	cyclin-dependent kinase 7	182	1.0407	1	0	1
AURKA	Protein	aurora kinase A	427	-1.5556	2	0	2
PPIB	Protein	peptidylprolyl isomerase B (cyclophilin B)	123	-1.2226	1	0	1
BTG2	Protein	BTG family, member 2	183	-1.4845	1	0	1
RAD51	Protein	RAD51 homolog (RecA homolog, E. coli) (S. cerevisiae)	460	1.4167	4	0	4
H2AFX	Protein	H2A histone family, member X	406	1.2746	3	0	3
CDC6	Protein	cell division cycle 6 homolog (S. cerevisiae)	250	4.3244	3	0	3
PLD1	Protein	phospholipase D1, phosphatidylcholine-specific	403	1.8564	1	0	1
GATA1	Protein	GATA binding protein 1 (globin transcription factor 1)	584	-1.1038	1	0	1
HMGA1	Protein	high mobility group AT-hook 1	346	1.3684	2	0	2
BCL6	Protein	B-cell CLL/lymphoma 6	417	8.892	2	0	2
EEF1A1	Protein	eukaryotic translation elongation factor 1 alpha 1	373	1.4871	1	0	1
DHCR24	Protein	24-dehydrocholesterol reductase	81	-1.4743	1	0	1
NUPR1	Protein	nuclear protein, transcriptional regulator, 1	54	1.1	1	0	1
RPA1	Protein	replication protein A1, 70kDa	110	1.083	3	0	3
RAP1A	Protein	RAP1A, member of RAS oncogene family	627	1.7963	1	0	1
TOP1	Protein	topoisomerase (DNA) I	226	-1.0755	3	0	3
TOP2B	Protein	topoisomerase (DNA) II beta 180kDa	109	-1.8213	1	0	1
ABCC1	Protein	ATP-binding cassette, sub-family C (CFTR/MRP), member 1	258	-2.3054	1	0	1
YBX1	Protein	Y box binding protein 1	234	-1.1231	1	0	1
TOPBP1	Protein	topoisomerase (DNA) II binding protein 1	156	1.0981	2	0	2
BARD1	Protein	BRCA1 associated RING domain 1	154	-1.1647	2	0	2
MID1	Protein	midline 1 (Opitz/BBB syndrome)	47	-1.1134	1	0	1
DNMT3B	Protein	DNA (cytosine-5-)-methyltransferase 3 beta	223	-1.3356	1	0	1
NKX2-5	Protein	NK2 transcription factor related, locus 5 (Drosophila)	304	-1.0644	1	0	1
ETV4	Protein	ets variant 4	227	1.9219	1	0	1
BUB1	Protein	budding uninhibited by benzimidazoles 1 homolog (yeast)	144	-2.6574	1	0	1
MAD2L1	Protein	MAD2 mitotic arrest deficient-like 1 (yeast)	204	-1.1789	2	0	2
HMGB2	Protein	high mobility group box 2	111	-1.5476	1	0	1
CDC20	Protein	cell division cycle 20 homolog (S. cerevisiae)	215	-1.4389	1	0	1
TPI1	Protein	triosephosphate isomerase 1	125	1.4167	1	0	1
PRPF19	Protein	PRP19/PSO4 pre-mRNA processing factor 19 homolog (S. cerevisiae)	55	1.0299	1	0	1
ETV6	Protein	ets variant 6	223	1.9086	3	0	3
SUMO2	Protein	SMT3 suppressor of mif two 3 homolog 2 (S. cerevisiae)	156	1.3379	1	0	1
CUL3	Protein	cullin 3	135	1.2483	2	0	2
RPA2	Protein	replication protein A2, 32kDa	98	1.5529	2	0	2
FBXO5	Protein	F-box protein 5	93	2.8481	3	0	3
BLM	Protein	Bloom syndrome, RecQ helicase-like	62	1.0981	1	0	1
CDC25A	Protein	cell division cycle 25 homolog A (S. pombe)	330	1.3426	3	0	3
PAEP	Protein	progestagen-associated endometrial protein	188	1.2376	1	0	1
MLH3	Protein	mutL homolog 3 (E. coli)	40	-1.5529	1	0	1
VCP	Protein	valosin containing protein	223	1.3684	1	0	1
E2F3	Protein	E2F transcription factor 3	233	1.244	2	0	2
CDT1	Protein	chromatin licensing and DNA replication factor 1	165	1.1769	3	0	3
FOXO4	Protein	forkhead box O4	157	-1.2184	1	0	1
RAD17	Protein	RAD17 homolog (S. pombe)	132	-1.3472	3	0	3
BHLHE40	Protein	basic helix-loop-helix family, member e40	156	1.2857	1	0	1
BUB3	Protein	budding uninhibited by benzimidazoles 3 homolog (yeast)	58	1.3519	1	0	1
ERCC1	Protein	excision repair cross-complementing rodent repair deficiency, complementation group 1 (includes overlapping antisense sequence)	149	1.9419	1	0	1
PARP2	Protein	poly (ADP-ribose) polymerase 2	140	-1.4565	1	0	1
POLB	Protein	polymerase (DNA directed), beta	206	1.6558	3	0	3
nucleotide-excision repair	Cell Process		191		113	113	0
PRKDC	Protein	protein kinase, DNA-activated, catalytic polypeptide	283	-2.8382	2	0	2
PRKCG	Protein	protein kinase C, gamma	247	-1.1115	1	0	1
DDIT4	Protein	DNA-damage-inducible transcript 4	136	-1.3496	1	0	1
USP15	Protein	ubiquitin specific peptidase 15	133	1.482	1	0	1
CUL4A	Protein	cullin 4A	132	-1.4069	2	0	2
FANCA	Protein	Fanconi anemia, complementation group A	99	1.1567	2	0	2
TP63	Protein	tumor protein p63	146	-1.1567	1	0	1
PML	Protein	promyelocytic leukemia	326	2.1287	1	0	1
RAD52	Protein	RAD52 homolog (S. cerevisiae)	125	-3.0001	1	0	1
TOP3A	Protein	topoisomerase (DNA) III alpha	62	-1.0625	2	0	2
PLK3	Protein	polo-like kinase 3	111	-1.2058	3	0	3
CDKN2D	Protein	cyclin-dependent kinase inhibitor 2D (p19, inhibits CDK4)	81	1.5263	1	0	1
BACH1	Protein	BTB and CNC homology 1, basic leucine zipper transcription factor 1	131	1.0924	1	0	1
SMARCB1	Protein	SWI/SNF related, matrix associated, actin dependent regulator of chromatin, subfamily b, member 1	211	1.3402	2	0	2
RRM2B	Protein	ribonucleotide reductase M2 B (TP53 inducible)	69	4.0418	2	0	2
HBG1	Protein	hemoglobin, gamma A	139	1.0699	1	0	1
PNP	Protein	purine nucleoside phosphorylase	105	1.4069	1	0	1
PARK7	Protein	Parkinson disease (autosomal recessive, early onset) 7	214	1.0552	1	0	1
FANCG	Protein	Fanconi anemia, complementation group G	58	1.1547	1	0	1
RBL2	Protein	retinoblastoma-like 2 (p130)	141	-1.4191	1	0	1
PIM1	Protein	pim-1 oncogene	342	1.6964	1	0	1
GMNN	Protein	geminin, DNA replication inhibitor	198	1.5801	1	0	1
RAD9A	Protein	RAD9 homolog A (S. pombe)	175	1.0905	3	0	3
SMO	Protein	smoothened homolog (Drosophila)	174	-1.1933	1	0	1
SBDS	Protein	Shwachman-Bodian-Diamond syndrome	54	1.0335	1	0	1
ING1	Protein	inhibitor of growth family, member 1	137	3.804	2	0	2
IER3	Protein	immediate early response 3	157	4.2061	1	0	1
FHIT	Protein	fragile histidine triad gene	190	-1.4565	2	0	2
UHRF1	Protein	ubiquitin-like with PHD and ring finger domains 1	89	1.2768	1	0	1
MC1R	Protein	melanocortin 1 receptor (alpha melanocyte stimulating hormone receptor)	177	-1.1	1	0	1
NDN	Protein	necdin homolog (mouse)	142	1.0192	1	0	1
TP53AIP1	Protein	tumor protein p53 regulated apoptosis inducing protein 1	41	1.183	1	0	1
XRCC5	Protein	X-ray repair complementing defective repair in Chinese hamster cells 5 (double-strand-break rejoining)	256	1.0736	1	0	1
BRCA2	Protein	breast cancer 2, early onset	290	-1.2311	3	0	3
BAZ1A	Protein	bromodomain adjacent to zinc finger domain, 1A	126	-1.2857	1	0	1
ZMAT3	Protein	zinc finger, matrin-type 3	27	-1.2397	1	0	1
LMNB1	Protein	lamin B1	162	-2.7179	1	0	1
NRAS	Protein	neuroblastoma RAS viral (v-ras) oncogene homolog	272	1.3684	1	0	1
FANCD2	Protein	Fanconi anemia, complementation group D2	152	-1.8987	3	0	3
DNAJB1	Protein	DnaJ (Hsp40) homolog, subfamily B, member 1	193	3.4522	1	0	1
TRIM28	Protein	tripartite motif containing 28	198	1.1467	1	0	1
SUMO3	Protein	SMT3 suppressor of mif two 3 homolog 3 (S. cerevisiae)	135	1.5911	1	0	1
SENP3	Protein	SUMO1/sentrin/SMT3 specific peptidase 3	40	1.1933	1	0	1
PRMT5	Protein	protein arginine methyltransferase 5	162	-1.1647	1	0	1
RAD51C	Protein	RAD51 homolog C (S. cerevisiae)	50	2.3579	1	0	1
PROM1	Protein	prominin 1	160	1.0534	1	0	1
SERPINB5	Protein	serpin peptidase inhibitor, clade B (ovalbumin), member 5	219	-1.2121	1	0	1
BACH2	Protein	BTB and CNC homology 1, basic leucine zipper transcription factor 2	77	1.2037	1	0	1
MDM4	Protein	Mdm4 p53 binding protein homolog (mouse)	86	-2.6027	1	0	1
RAD18	Protein	RAD18 homolog (S. cerevisiae)	88	1.5157	3	0	3
MYCN	Protein	v-myc myelocytomatosis viral related oncogene, neuroblastoma derived (avian)	419	1.0755	1	0	1
FANCM	Protein	Fanconi anemia, complementation group M	51	1.3543	1	0	1
TYR	Protein	tyrosinase (oculocutaneous albinism IA)	414	-1.0122	1	0	1
CCNG1	Protein	cyclin G1	130	-1.8182	1	0	1
BRIP1	Protein	BRCA1 interacting protein C-terminal helicase 1	32	1.0905	1	0	1
MSH6	Protein	mutS homolog 6 (E. coli)	132	1.1076	2	0	2
HMGA2	Protein	high mobility group AT-hook 2	227	2.6253	1	0	1
CHKA	Protein	choline kinase alpha	152	-1.3449	1	0	1
MGMT	Protein	O-6-methylguanine-DNA methyltransferase	199	1.0175	1	0	1
XPC	Protein	xeroderma pigmentosum, complementation group C	149	-1.6217	3	0	3
DCLRE1C	Protein	DNA cross-link repair 1C	82	-1.5556	3	0	3
SMARCA4	Protein	SWI/SNF related, matrix associated, actin dependent regulator of chromatin, subfamily a, member 4	534	-1.6935	1	0	1
XPA	Protein	xeroderma pigmentosum, complementation group A	118	-1.2658	1	0	1
TERF2	Protein	telomeric repeat binding factor 2	30	-1.3287	1	0	1
CHAF1A	Protein	chromatin assembly factor 1, subunit A (p150)	23	1.7777	1	0	1
RAD1	Protein	RAD1 homolog (S. pombe)	89	1.8725	3	0	3
SIVA1	Protein	SIVA1, apoptosis-inducing factor	75	-1.3779	2	0	2
ERCC2	Protein	excision repair cross-complementing rodent repair deficiency, complementation group 2	118	-3.9381	3	0	3
PLSCR1	Protein	phospholipid scramblase 1	103	-2.395	1	0	1
PMS2	Protein	PMS2 postmeiotic segregation increased 2 (S. cerevisiae)	88	-1.1708	2	0	2
S100A2	Protein	S100 calcium binding protein A2	66	3.4343	1	0	1
TTK	Protein	TTK protein kinase	133	-1.4167	3	0	3
TOP2A	Protein	topoisomerase (DNA) II alpha 170kDa	117	-2.6991	2	0	2
UBA2	Protein	ubiquitin-like modifier activating enzyme 2	88	1.3013	1	0	1
ERCC3	Protein	excision repair cross-complementing rodent repair deficiency, complementation group 3 (xeroderma pigmentosum group B complementing)	83	1.2834	2	0	2
FANCB	Protein	Fanconi anemia, complementation group B	40	1.021	1	0	1
SNCA	Protein	synuclein, alpha (non A4 component of amyloid precursor)	672	1.2142	2	0	2
NKX3-1	Protein	NK3 homeobox 1	153	1.9386	1	0	1
RINT1	Protein	RAD50 interactor 1	29	-1.1251	1	0	1
CCNC	Protein	cyclin C	80	-1.0905	1	0	1
ANXA7	Protein	annexin A7	92	1.0644	1	0	1
WEE1	Protein	WEE1 homolog (S. pombe)	209	1.3264	1	0	1
UNG	Protein	uracil-DNA glycosylase	122	1.3379	1	0	1
SPDYA	Protein	speedy homolog A (Xenopus laevis)	41	2.0385	1	0	1
SRSF6	Protein	serine/arginine-rich splicing factor 6	42	1.7502	1	0	1
CDC7	Protein	cell division cycle 7 homolog (S. cerevisiae)	151	1.1173	2	0	2
ERCC4	Protein	excision repair cross-complementing rodent repair deficiency, complementation group 4	27	1.2248	1	0	1
PDIA3	Protein	protein disulfide isomerase family A, member 3	196	-1.9725	1	0	1
RAD23B	Protein	RAD23 homolog B (S. cerevisiae)	88	1.6273	2	0	2
TDG	Protein	thymine DNA glycosylase	98	-1.1309	1	0	1
FBXW7	Protein	F-box and WD repeat domain containing 7	181	-1.7715	1	0	1
DKK3	Protein	dickkopf homolog 3 (Xenopus laevis)	82	-1.0774	1	0	1
ERCC6	Protein	excision repair cross-complementing rodent repair deficiency, complementation group 6	85	1.2397	3	0	3
DDB1	Protein	damage-specific DNA binding protein 1, 127kDa	147	-1.3543	3	0	3
PTP4A1	Protein	protein tyrosine phosphatase 4a1	78	2.0209	1	0	1
XRCC1	Protein	X-ray repair complementing defective repair in Chinese hamster cells 1	165	1.7321	3	0	3
CLOCK	Protein	clock homolog (mouse)	208	1.3218	1	0	1
POT1	Protein	protection of telomeres 1 homolog (S. pombe)	74	-1.8564	2	0	2
MTA1	Protein	metastasis associated 1	169	-1.2079	2	0	2
TACC1	Protein	transforming, acidic coiled-coil containing protein 1	49	-1.2184	1	0	1
FEN1	Protein	flap structure-specific endonuclease 1	168	2.5802	4	0	4
RAD54L	Protein	RAD54-like (S. cerevisiae)	87	1.2768	1	0	1
HMGN1	Protein	high mobility group nucleosome binding domain 1	100	-1.1309	1	0	1
EPRS	Protein	glutamyl-prolyl-tRNA synthetase	163	-2.0527	1	0	1
EIF4A1	Protein	eukaryotic translation initiation factor 4A1	118	-4	1	0	1
TPP2	Protein	tripeptidyl peptidase II	44	-1.2505	2	0	2
TAF1	Protein	TAF1 RNA polymerase II, TATA box binding protein (TBP)-associated factor, 250kDa	155	-2.0456	1	0	1
PLK4	Protein	polo-like kinase 4	55	1.1892	1	0	1
WRN	Protein	Werner syndrome, RecQ helicase-like	112	-1.1507	2	0	2
PPM1D	Protein	protein phosphatase, Mg2+/Mn2+ dependent, 1D	141	3.8637	3	0	3
HTRA1	Protein	HtrA serine peptidase 1	123	6.3533	2	0	2
MAP1S	Protein	microtubule-associated protein 1S	34	1.3472	1	0	1
E2F8	Protein	E2F transcription factor 8	31	-1.1134	1	0	1
CLN3	Protein	ceroid-lipofuscinosis, neuronal 3	66	-1.0886	1	0	1
RPRM	Protein	reprimo, TP53 dependent G2 arrest mediator candidate	22	-1.0052	1	0	1
DBC1	Protein	deleted in bladder cancer 1	63	-1.0534	1	0	1
PBK	Protein	PDZ binding kinase	70	-1.5183	2	0	2
DDB2	Protein	damage-specific DNA binding protein 2, 48kDa	101	-1.4069	3	0	3
MAD2L2	Protein	MAD2 mitotic arrest deficient-like 2 (yeast)	59	1.0035	1	0	1
FOXN3	Protein	forkhead box N3	42	1.5911	2	0	2
RASSF1	Protein	Ras association (RalGDS/AF-6) domain family member 1	288	2.3335	2	0	2
ING2	Protein	inhibitor of growth family, member 2	84	1.5502	2	0	2
HIC1	Protein	hypermethylated in cancer 1	94	1.1038	2	0	2
RAD50	Protein	RAD50 homolog (S. cerevisiae)	183	-2.3579	4	0	4
L1CAM	Protein	L1 cell adhesion molecule	188	1.1668	1	0	1
LIG4	Protein	ligase IV, DNA, ATP-dependent	166	1.6386	2	0	2
EXO1	Protein	exonuclease 1	120	1.1708	2	0	2
HIPK2	Protein	homeodomain interacting protein kinase 2	198	-1.331	1	0	1
ZNF350	Protein	zinc finger protein 350	37	-1.014	1	0	1
REV3L	Protein	REV3-like, catalytic subunit of DNA polymerase zeta (yeast)	47	-1.0981	1	0	1
PRODH	Protein	proline dehydrogenase (oxidase) 1	94	-1.1173	1	0	1
RIF1	Protein	RAP1 interacting factor homolog (yeast)	27	-1.8372	1	0	1
PCBP4	Protein	poly(rC) binding protein 4	14	-1.2483	1	0	1
SIX1	Protein	SIX homeobox 1	64	1.3127	1	0	1
KIN	Protein	KIN, antigenic determinant of recA protein homolog (mouse)	21	1.1954	1	0	1
BAG6	Protein	BCL2-associated athanogene 6	56	1.2311	1	0	1
KHDRBS3	Protein	KH domain containing, RNA binding, signal transduction associated 3	63	1.1329	1	0	1
BHLHE41	Protein	basic helix-loop-helix family, member e41	96	2.8186	1	0	1
ATRIP	Protein	ATR interacting protein	68	1.0867	2	0	2
KEAP1	Protein	kelch-like ECH-associated protein 1	161	1.7381	1	0	1
CUL7	Protein	cullin 7	36	-1.1567	1	0	1
CETN2	Protein	centrin, EF-hand protein, 2	36	2.0174	1	0	1
GPR87	Protein	G protein-coupled receptor 87	14	-2.0174	1	0	1
HINFP	Protein	histone H4 transcription factor	34	1.6935	1	0	1
RBX1	Protein	ring-box 1, E3 ubiquitin protein ligase	97	1.4871	1	0	1
CBX3	Protein	chromobox homolog 3	198	1.2901	2	0	2
TSPYL2	Protein	TSPY-like 2	52	1.5637	1	0	1
POLH	Protein	polymerase (DNA directed), eta	81	-2.0491	2	0	2
E2F7	Protein	E2F transcription factor 7	34	1.6673	1	0	1
UIMC1	Protein	ubiquitin interaction motif containing 1	48	1.21	1	0	1
CLSPN	Protein	claspin	104	1.1309	2	0	2
POLL	Protein	polymerase (DNA directed), lambda	66	-1.1057	2	0	2
ATF1	Protein	activating transcription factor 1	293	2.3014	1	0	1
HJURP	Protein	Holliday junction recognition protein	17	-2.4967	1	0	1
MCPH1	Protein	microcephalin 1	69	-2.1697	1	0	1
EEF1E1	Protein	eukaryotic translation elongation factor 1 epsilon 1	25	1.2991	1	0	1
SMARCA5	Protein	SWI/SNF related, matrix associated, actin dependent regulator of chromatin, subfamily a, member 5	84	-1.2184	1	0	1
MUS81	Protein	MUS81 endonuclease homolog (S. cerevisiae)	60	-1.3195	1	0	1
NUDT1	Protein	nudix (nucleoside diphosphate linked moiety X)-type motif 1	30	1.0497	1	0	1
DUSP16	Protein	dual specificity phosphatase 16	51	-1.1408	1	0	1
RPS27L	Protein	ribosomal protein S27-like	18	1.1913	1	0	1
TRIAP1	Protein	TP53 regulated inhibitor of apoptosis 1	11	1.3996	1	0	1
CBX1	Protein	chromobox homolog 1	82	1.8372	1	0	1
XRCC2	Protein	X-ray repair complementing defective repair in Chinese hamster cells 2	50	-1.0774	1	0	1
RSF1	Protein	remodeling and spacing factor 1	38	-1.1933	1	0	1
TP53BP1	Protein	tumor protein p53 binding protein 1	156	-1.3402	2	0	2
XRCC3	Protein	X-ray repair complementing defective repair in Chinese hamster cells 3	68	1.2016	1	0	1
CLASP2	Protein	cytoplasmic linker associated protein 2	32	-1.3519	1	0	1
KDM1A	Protein	lysine (K)-specific demethylase 1A	125	1.0589	1	0	1
EP400	Protein	E1A binding protein p400	70	-2.7416	1	0	1
RECQL4	Protein	RecQ protein-like 4	76	1.1467	2	0	2
DUSP4	Protein	dual specificity phosphatase 4	125	8.4855	1	0	1
NEK1	Protein	NIMA (never in mitosis gene a)-related kinase 1	40	-2.5713	2	0	2
RGS3	Protein	regulator of G-protein signaling 3	116	1.4315	1	0	1
SETD7	Protein	SET domain containing (lysine methyltransferase) 7	91	-1.0699	1	0	1
USP1	Protein	ubiquitin specific peptidase 1	31	1.3241	1	0	1
GSTO1	Protein	glutathione S-transferase omega 1	28	-1.2548	1	0	1
POLQ	Protein	polymerase (DNA directed), theta	17	-1.2419	1	0	1
LIG1	Protein	ligase I, DNA, ATP-dependent	77	-1.4389	3	0	3
RAD23A	Protein	RAD23 homolog A (S. cerevisiae)	102	-1.0962	2	0	2
USP7	Protein	ubiquitin specific peptidase 7 (herpes virus-associated)	90	-1.402	2	0	2
NR1I3	Protein	nuclear receptor subfamily 1, group I, member 3	348	-1.1115	1	0	1
HUS1	Protein	HUS1 checkpoint homolog (S. pombe)	80	1.1231	2	0	2
LIG3	Protein	ligase III, DNA, ATP-dependent	52	-1.9152	1	0	1
BCCIP	Protein	BRCA2 and CDKN1A interacting protein	32	1.3708	1	0	1
YWHAE	Protein	tyrosine 3-monooxygenase/tryptophan 5-monooxygenase activation protein, epsilon polypeptide	156	1.4142	1	0	1
UBE2N	Protein	ubiquitin-conjugating enzyme E2N (UBC13 homolog, yeast)	134	1.5052	1	0	1
TTI1	Protein	Tel2 interacting protein 1 homolog (S. pombe)	19	-1.1975	1	0	1
CDC5L	Protein	CDC5 cell division cycle 5-like (S. pombe)	78	1.2333	2	0	2
MDC1	Protein	mediator of DNA-damage checkpoint 1	107	-1.279	2	0	2
PRMT2	Protein	protein arginine methyltransferase 2	67	2.0562	1	0	1
TP53I3	Protein	tumor protein p53 inducible protein 3	41	1.6245	1	0	1
PPP4C	Protein	protein phosphatase 4, catalytic subunit	66	1.3851	2	0	2
TCEA3	Protein	transcription elongation factor A (SII), 3	91	-1.2376	1	0	1
EEF1A2	Protein	eukaryotic translation elongation factor 1 alpha 2	80	1.1212	1	0	1
NET1	Protein	neuroepithelial cell transforming 1	74	1.5719	1	0	1
CSTB	Protein	cystatin B (stefin B)	52	1.2354	1	0	1
SHFM1	Protein	split hand/foot malformation (ectrodactyly) type 1	40	1.0497	1	0	1
AATF	Protein	apoptosis antagonizing transcription factor	90	1.021	1	0	1
BABAM1	Protein	BRISC and BRCA1 A complex member 1	15	1.2016	1	0	1
AIMP2	Protein	aminoacyl tRNA synthetase complex-interacting multifunctional protein 2	33	-1.229	2	0	2
MBD4	Protein	methyl-CpG binding domain protein 4	50	1.65	1	0	1
UPF1	Protein	UPF1 regulator of nonsense transcripts homolog (yeast)	133	1.129	2	0	2
STRA13	Protein	stimulated by retinoic acid 13 homolog (mouse)	116	2.4242	2	0	2
SMARCAL1	Protein	SWI/SNF related, matrix associated, actin dependent regulator of chromatin, subfamily a-like 1	25	1.4044	1	0	1
GUSB	Protein	glucuronidase, beta	302	-2.2346	1	0	1
POLM	Protein	polymerase (DNA directed), mu	47	-1.359	1	0	1
POLR2D	Protein	polymerase (RNA) II (DNA directed) polypeptide D	42	-1.2376	1	0	1
RMI1	Protein	RMI1, RecQ mediated genome instability 1, homolog (S. cerevisiae)	37	1.5773	1	0	1
SSBP1	Protein	single-stranded DNA binding protein 1	57	-1.1076	1	0	1
CHD4	Protein	chromodomain helicase DNA binding protein 4	97	-1.0943	1	0	1
PAXIP1	Protein	PAX interacting (with transcription-activation domain) protein 1	65	1.229	1	0	1
C8orf4	Protein	chromosome 8 open reading frame 4	12	1.0662	1	0	1
UBE4B	Protein	ubiquitination factor E4B (UFD2 homolog, yeast)	41	1.3613	1	0	1
THOC2	Protein	THO complex 2	17	-1.9453	1	0	1
BTG3	Protein	BTG family, member 3	39	-1.2462	1	0	1
GTF3A	Protein	general transcription factor IIIA	45	1.2548	1	0	1
UPF2	Protein	UPF2 regulator of nonsense transcripts homolog (yeast)	70	1.1231	1	0	1
NFYA	Protein	nuclear transcription factor Y, alpha	211	1.3356	1	0	1
UBE2V2	Protein	ubiquitin-conjugating enzyme E2 variant 2	55	1.4315	1	0	1
ACTL6A	Protein	actin-like 6A	32	1.0962	1	0	1
BRAP	Protein	BRCA1 associated protein	31	1.633	1	0	1
PAPD7	Protein	PAP associated domain containing 7	64	1.3708	1	0	1
KAT2A	Protein	K(lysine) acetyltransferase 2A	287	-1.9725	1	0	1
FOXC1	Protein	forkhead box C1	125	1.2058	1	0	1
RFC5	Protein	replication factor C (activator 1) 5, 36.5kDa	29	1.5801	1	0	1
C17orf70	Protein	chromosome 17 open reading frame 70	5	-1.2483	1	0	1
PPP2R5C	Protein	protein phosphatase 2, regulatory subunit B', gamma	36	-1.3241	1	0	1
PSMC5	Protein	proteasome (prosome, macropain) 26S subunit, ATPase, 5	81	1.5052	1	0	1
SMC6	Protein	structural maintenance of chromosomes 6	45	-1.2527	1	0	1
PARG	Protein	poly (ADP-ribose) glycohydrolase	97	-1.1587	1	0	1
POLR2A	Protein	polymerase (RNA) II (DNA directed) polypeptide A, 220kDa	205	-1.1933	2	0	2
INO80	Protein	INO80 homolog (S. cerevisiae)	96	-1.0681	3	0	3
SMC1A	Protein	structural maintenance of chromosomes 1A	86	-1.1231	1	0	1
RNF20	Protein	ring finger protein 20	54	1.0644	1	0	1
ATXN3	Protein	ataxin 3	164	-2.042	2	0	2
BANP	Protein	BTG3 associated nuclear protein	51	1.7777	1	0	1
NSMCE2	Protein	non-SMC element 2, MMS21 homolog (S. cerevisiae)	12	1.6189	1	0	1
ZNF143	Protein	zinc finger protein 143	106	1.0122	1	0	1
SMC5	Protein	structural maintenance of chromosomes 5	43	-1.8468	1	0	1
TPP1	Protein	tripeptidyl peptidase I	72	-1.6644	1	0	1
MORF4L1	Protein	mortality factor 4 like 1	47	1.6049	1	0	1
CHL1	Protein	cell adhesion molecule with homology to L1CAM (close homolog of L1)	78	-1.0389	1	0	1
BTAF1	Protein	BTAF1 RNA polymerase II, B-TFIID transcription factor-associated, 170kDa (Mot1 homolog, S. cerevisiae)	46	-3.4581	1	0	1
TIPIN	Protein	TIMELESS interacting protein	44	-1.3127	2	0	2
GTF2H5	Protein	general transcription factor IIH, polypeptide 5	14	1.1427	1	0	1
SETD8	Protein	SET domain containing (lysine methyltransferase) 8	49	1.021	2	0	2
SMEK1	Protein	SMEK homolog 1, suppressor of mek1 (Dictyostelium)	20	1.0981	1	0	1
SCYL1	Protein	SCY1-like 1 (S. cerevisiae)	24	1.2991	1	0	1
SUB1	Protein	SUB1 homolog (S. cerevisiae)	54	-1.6818	1	0	1
SLX4	Protein	SLX4 structure-specific endonuclease subunit homolog (S. cerevisiae)	30	-1.5449	2	0	2
UBQLN2	Protein	ubiquilin 2	50	-1.057	1	0	1
AVEN	Protein	apoptosis, caspase activation inhibitor	27	1.2226	1	0	1
PSME4	Protein	proteasome (prosome, macropain) activator subunit 4	14	-1.8468	1	0	1
ATP6V1A	Protein	ATPase, H+ transporting, lysosomal 70kDa, V1 subunit A	36	1.9086	1	0	1
POLR2I	Protein	polymerase (RNA) II (DNA directed) polypeptide I, 14.5kDa	33	1.4315	1	0	1
SMARCC1	Protein	SWI/SNF related, matrix associated, actin dependent regulator of chromatin, subfamily c, member 1	120	-1.6443	1	0	1
CRNN	Protein	cornulin	17	-1.0681	1	0	1
POU2F3	Protein	POU class 2 homeobox 3	45	-1.0867	1	0	1
FUBP1	Protein	far upstream element (FUSE) binding protein 1	38	-4.4847	1	0	1
CXorf48	Protein	chromosome X open reading frame 48	7	1.0443	1	0	1
SUPT5H	Protein	suppressor of Ty 5 homolog (S. cerevisiae)	86	1.3127	1	0	1
EDF1	Protein	endothelial differentiation-related factor 1	56	1.4871	1	0	1
RBBP7	Protein	retinoblastoma binding protein 7	80	1.0886	1	0	1
PPP1R10	Protein	protein phosphatase 1, regulatory (inhibitor) subunit 10	50	1.8661	1	0	1
TADA2A	Protein	transcriptional adaptor 2A	43	-1.0335	1	0	1
MED12	Protein	mediator complex subunit 12	42	-1.3081	1	0	1
TRRAP	Protein	transformation/transcription domain-associated protein	129	-1.3426	1	0	1
RPS3	Protein	ribosomal protein S3	48	-1.0052	1	0	1
MMS19	Protein	MMS19 nucleotide excision repair homolog (S. cerevisiae)	23	-1.2163	1	0	1
SYCP3	Protein	synaptonemal complex protein 3	55	1.0389	1	0	1
ASF1A	Protein	ASF1 anti-silencing function 1 homolog A (S. cerevisiae)	30	1.6586	1	0	1
RFC4	Protein	replication factor C (activator 1) 4, 37kDa	29	-1.0317	1	0	1
CLK2	Protein	CDC-like kinase 2	50	-1.9352	1	0	1
HAGH	Protein	hydroxyacylglutathione hydrolase	28	1.2205	1	0	1
CDC73	Protein	cell division cycle 73, Paf1/RNA polymerase II complex component, homolog (S. cerevisiae)	93	1.9453	1	0	1
USP28	Protein	ubiquitin specific peptidase 28	21	-1.1057	1	0	1
HSBP1	Protein	heat shock factor binding protein 1	12	2.8138	1	0	1
PIF1	Protein	PIF1 5'-to-3' DNA helicase homolog (S. cerevisiae)	25	-13.0186	1	0	1
SEC62	Protein	SEC62 homolog (S. cerevisiae)	24	1.7321	1	0	1
NONO	Protein	non-POU domain containing, octamer-binding	105	1.2058	1	0	1
H2AFY	Protein	H2A histone family, member Y	41	-1.1019	1	0	1
RBBP8	Protein	retinoblastoma binding protein 8	53	-1.0736	1	0	1
UBR5	Protein	ubiquitin protein ligase E3 component n-recognin 5	33	-2.9845	1	0	1
TGS1	Protein	trimethylguanosine synthase 1	61	-1.2812	1	0	1
ERCC8	Protein	excision repair cross-complementing rodent repair deficiency, complementation group 8	9	1.4515	1	0	1
PSMC6	Protein	proteasome (prosome, macropain) 26S subunit, ATPase, 6	4	1.1467	1	0	1
DYRK2	Protein	dual-specificity tyrosine-(Y)-phosphorylation regulated kinase 2	39	-3.283	1	0	1
VNN1	Protein	vanin 1	47	1.0792	1	0	1
RYBP	Protein	RING1 and YY1 binding protein	52	2.7085	1	0	1
HMG20B	Protein	high mobility group 20B	16	1.0625	1	0	1
TIMELESS	Protein	timeless homolog (Drosophila)	54	-1.2658	1	0	1
CDCA2	Protein	cell division cycle associated 2	14	-1.633	2	0	2
DTL	Protein	denticleless homolog (Drosophila)	24	2.3416	1	0	1
IKBKE	Protein	inhibitor of kappa light polypeptide gene enhancer in B-cells, kinase epsilon	153	1.0644	1	0	1
PALB2	Protein	partner and localizer of BRCA2	30	-1.1231	2	0	2
TBRG1	Protein	transforming growth factor beta regulator 1	18	-3.6175	1	0	1
KHDRBS2	Protein	KH domain containing, RNA binding, signal transduction associated 2	38	-1.0443	1	0	1
RNF8	Protein	ring finger protein 8	48	1.5052	2	0	2
FUS	Protein	fused in sarcoma	47	1.3036	1	0	1
APOBEC3B	Protein	apolipoprotein B mRNA editing enzyme, catalytic polypeptide-like 3B	58	-1.1647	1	0	1
PSMD9	Protein	proteasome (prosome, macropain) 26S subunit, non-ATPase, 9	37	1.2121	1	0	1
MAPK8IP3	Protein	mitogen-activated protein kinase 8 interacting protein 3	83	-1.1728	1	0	1
TMED4	Protein	transmembrane emp24 protein transport domain containing 4	12	-1.7142	1	0	1
PLRG1	Protein	pleiotropic regulator 1 (PRL1 homolog, Arabidopsis)	14	-1.1851	1	0	1
ASF1B	Protein	ASF1 anti-silencing function 1 homolog B (S. cerevisiae)	21	1.4142	1	0	1
POLK	Protein	polymerase (DNA directed) kappa	28	-1.3899	1	0	1
VPRBP	Protein	Vpr (HIV-1) binding protein	31	-2.804	1	0	1
RFC2	Protein	replication factor C (activator 1) 2, 40kDa	32	1.8725	1	0	1
RPA4	Protein	replication protein A4, 30kDa	15	1.0017	1	0	1
USP46	Protein	ubiquitin specific peptidase 46	13	-1.2248	1	0	1
INTS3	Protein	integrator complex subunit 3	7	-3.1547	1	0	1
RFX1	Protein	regulatory factor X, 1 (influences HLA class II expression)	66	1.2483	2	0	2
DCLRE1A	Protein	DNA cross-link repair 1A	41	-1.2163	2	0	2
DCLRE1B	Protein	DNA cross-link repair 1B	18	3.4046	2	0	2
RP2	Protein	retinitis pigmentosa 2 (X-linked recessive)	22	2.7132	1	0	1
APLF	Protein	aprataxin and PNKP like factor	14	1.9588	1	0	1
TDP2	Protein	tyrosyl-DNA phosphodiesterase 2	40	1.8468	1	0	1
NPAS2	Protein	neuronal PAS domain protein 2	73	2.2736	1	0	1
WDR48	Protein	WD repeat domain 48	9	1.3013	1	0	1
POFUT1	Protein	protein O-fucosyltransferase 1	23	-1.4743	1	0	1
NAT10	Protein	N-acetyltransferase 10 (GCN5-related)	12	-2.2038	1	0	1
RPS19BP1	Protein	ribosomal protein S19 binding protein 1	12	1.9521	1	0	1
SESN2	Protein	sestrin 2	28	-1.7171	1	0	1
TOPORS	Protein	topoisomerase I binding, arginine/serine-rich, E3 ubiquitin protein ligase	48	1.3755	2	0	2
SETX	Protein	senataxin	33	-1.5052	1	0	1
RFWD3	Protein	ring finger and WD repeat domain 3	11	1.1892	1	0	1
TRIM22	Protein	tripartite motif containing 22	29	1.8628	1	0	1
RCOR1	Protein	REST corepressor 1	76	1.1368	1	0	1
POMP	Protein	proteasome maturation protein	12	2.501	1	0	1
PGAP2	Protein	post-GPI attachment to proteins 2	22	-1.2016	1	0	1
HK3	Protein	hexokinase 3 (white cell)	20	-1.0905	1	0	1
PRKCDBP	Protein	protein kinase C, delta binding protein	21	1.7112	1	0	1
USP12	Protein	ubiquitin specific peptidase 12	6	8.4855	1	0	1
KATNB1	Protein	katanin p80 (WD repeat containing) subunit B 1	16	1.0924	1	0	1
DNAJA2	Protein	DnaJ (Hsp40) homolog, subfamily A, member 2	29	1.3851	1	0	1
RFC3	Protein	replication factor C (activator 1) 3, 38kDa	24	1.3449	1	0	1
BRSK1	Protein	BR serine/threonine kinase 1	17	1.1587	1	0	1
KPNA3	Protein	karyopherin alpha 3 (importin alpha 4)	22	1.3972	1	0	1
POLE	Protein	polymerase (DNA directed), epsilon	12	1.1467	1	0	1
TTC5	Protein	tetratricopeptide repeat domain 5	10	-1.2058	1	0	1
GSTO2	Protein	glutathione S-transferase omega 2	7	-1.1019	1	0	1
GTF2H1	Protein	general transcription factor IIH, polypeptide 1, 62kDa	18	1.4069	1	0	1
GNL1	Protein	guanine nucleotide binding protein-like 1	4	1.2376	1	0	1
USP50	Protein	ubiquitin specific peptidase 50	2	1.007	1	0	1
TMEM161A	Protein	transmembrane protein 161A	1	-1.7932	1	0	1

## Sheet: DNA Methylation
Name	Type	Description	Connectivity	Probe Value	Local Connectivity	Indegree	Outdegree
IL4	Protein	interleukin 4	2524	-1.0662	1	0	1
BCL2	Protein	B-cell CLL/lymphoma 2	2439	-1.1467	1	0	1
NOS2	Protein	nitric oxide synthase 2, inducible	2158	-1.3827	1	0	1
IGF1	Protein	insulin-like growth factor 1 (somatomedin C)	3018	1.129	1	0	1
ICAM1	Protein	intercellular adhesion molecule 1	1780	4.1053	1	0	1
CD8A	Protein	CD8a molecule	2064	-1.0905	1	0	1
PTGS2	Protein	prostaglandin-endoperoxide synthase 2 (prostaglandin G/H synthase and cyclooxygenase)	2497	29.5482	1	0	1
EGF	Protein	epidermal growth factor (beta-urogastrone)	3139	5.2325	1	0	1
MAPK1	Protein	mitogen-activated protein kinase 1	4849	1.7532	1	0	1
FAS	Protein	Fas (TNF receptor superfamily, member 6)	2047	1.7291	1	0	1
BAX	Protein	BCL2-associated X protein	1510	-1.4389	1	0	1
CASP8	Protein	caspase 8, apoptosis-related cysteine peptidase	1103	-1.1076	1	0	1
IFNG	Protein	interferon, gamma	4414	1.0228	1	0	1
HGF	Protein	hepatocyte growth factor (hepapoietin A; scatter factor)	1841	-1.0755	1	0	1
IL6	Protein	interleukin 6 (interferon, beta 2)	4311	3.5064	1	0	1
PRL	Protein	prolactin	2011	1.0371	1	0	1
CDKN1A	Protein	cyclin-dependent kinase inhibitor 1A (p21, Cip1)	1372	-1.1076	1	0	1
TP53	Protein	tumor protein p53	4212	1.2746	1	0	1
MYC	Protein	v-myc myelocytomatosis viral oncogene homolog (avian)	2343	-3.1987	1	0	1
APP	Protein	amyloid beta (A4) precursor protein	2466	1.1309	1	0	1
IL3	Protein	interleukin 3 (colony-stimulating factor, multiple)	1129	-1.0035	1	0	1
CEBPA	Protein	CCAAT/enhancer binding protein (C/EBP), alpha	1306	-1.0122	1	0	1
CASP3	Protein	caspase 3, apoptosis-related cysteine peptidase	2558	1.4717	1	0	1
ABCB1	Protein	ATP-binding cassette, sub-family B (MDR/TAP), member 1	973	-1.1309	1	0	1
CDH1	Protein	cadherin 1, type 1, E-cadherin (epithelial)	1506	1.0662	1	0	1
IL2	Protein	interleukin 2	2777	-1.0122	1	0	1
SLIT3	Protein	slit homolog 3 (Drosophila)	39	1.0774	1	0	1
PRKCD	Protein	protein kinase C, delta	1329	-1.268	1	0	1
SLC19A1	Protein	solute carrier family 19 (folate transporter), member 1	74	-1.3708	1	0	1
CREB1	Protein	cAMP responsive element binding protein 1	1977	1.482	1	0	1
PARP1	Protein	poly (ADP-ribose) polymerase 1	1473	1.2901	1	0	1
ARID4B	Protein	AT rich interactive domain 4B (RBP1-like)	94	1.6133	1	0	1
PPARGC1A	Protein	peroxisome proliferator-activated receptor gamma, coactivator 1 alpha	846	-1.0755	1	0	1
GSTP1	Protein	glutathione S-transferase pi 1	368	-1.1487	1	0	1
CBS	Protein	cystathionine-beta-synthase	143	-1.6964	1	0	1
ABCA1	Protein	ATP-binding cassette, sub-family A (ABC1), member 1	580	-3.7451	1	0	1
HRAS	Protein	v-Ha-ras Harvey rat sarcoma viral oncogene homolog	1086	1.1769	1	0	1
PLAU	Protein	plasminogen activator, urokinase	1286	-1.2527	1	0	1
ENPP1	Protein	ectonucleotide pyrophosphatase/phosphodiesterase 1	115	-2.5535	1	0	1
EDNRB	Protein	endothelin receptor type B	593	1.2968	1	0	1
ESR1	Protein	estrogen receptor 1	1920	-1.4897	1	0	1
STAT3	Protein	signal transducer and activator of transcription 3 (acute-phase response factor)	2029	1.1527	1	0	1
EP300	Protein	E1A binding protein p300	1503	1.1627	1	0	1
SMAD2	Protein	SMAD family member 2	883	2.4794	1	0	1
HOXA10	Protein	homeobox A10	230	1.0792	1	0	1
CDKN2A	Protein	cyclin-dependent kinase inhibitor 2A (melanoma, p16, inhibits CDK4)	783	1.1329	1	0	1
EGR1	Protein	early growth response 1	1307	5.7657	1	0	1
TFAP2A	Protein	transcription factor AP-2 alpha (activating enhancer binding protein 2 alpha)	425	-1.1913	1	0	1
YY1	Protein	YY1 transcription factor	561	1.5856	2	0	2
OAZ1	Protein	ornithine decarboxylase antizyme 1	102	1.3543	1	0	1
SP1	Protein	Sp1 transcription factor	2185	-1.3972	1	0	1
SMAD3	Protein	SMAD family member 3	1183	-1.2946	1	0	1
RUNX2	Protein	runt-related transcription factor 2	839	-1.7563	1	0	1
SIRT1	Protein	sirtuin 1	844	2.3254	1	0	1
STAT1	Protein	signal transducer and activator of transcription 1, 91kDa	1281	1.3708	1	0	1
E2F6	Protein	E2F transcription factor 6	91	2.4708	1	0	1
XRCC6	Protein	X-ray repair complementing defective repair in Chinese hamster cells 6	294	1.2269	1	0	1
PPARA	Protein	peroxisome proliferator-activated receptor alpha	1361	1.4439	1	0	1
HAMP	Protein	hepcidin antimicrobial peptide	215	1.3149	1	0	1
CD4	Protein	CD4 molecule	2824	-1.1467	1	0	1
SPI1	Protein	spleen focus forming virus (SFFV) proviral integration oncogene spi1	672	1.0299	1	0	1
GNMT	Protein	glycine N-methyltransferase	51	1.2226	1	0	1
MECP2	Protein	methyl CpG binding protein 2 (Rett syndrome)	343	1.4845	1	0	1
ATRX	Protein	alpha thalassemia/mental retardation syndrome X-linked	91	-1.4948	1	0	1
HPRT1	Protein	hypoxanthine phosphoribosyltransferase 1	113	-1.7685	1	0	1
SOCS1	Protein	suppressor of cytokine signaling 1	629	3.649	1	0	1
IL10	Protein	interleukin 10	2485	1.1134	1	0	1
GATA3	Protein	GATA binding protein 3	528	1.4241	1	0	1
CREBBP	Protein	CREB binding protein	813	2.254	1	0	1
TIMP3	Protein	TIMP metallopeptidase inhibitor 3	460	4.6589	1	0	1
GATA4	Protein	GATA binding protein 4	620	-1.1527	1	0	1
SP3	Protein	Sp3 transcription factor	703	1.4439	1	0	1
SOCS3	Protein	suppressor of cytokine signaling 3	736	1.1708	1	0	1
FOLR1	Protein	folate receptor 1 (adult)	125	-1.2924	1	0	1
CD28	Protein	CD28 molecule	1000	-1.0792	1	0	1
PRF1	Protein	perforin 1 (pore forming protein)	509	-1.1134	1	0	1
MLH1	Protein	mutL homolog 1, colon cancer, nonpolyposis type 2 (E. coli)	242	-1.676	1	0	1
HBB	Protein	hemoglobin, beta	373	1.1487	1	0	1
TLR3	Protein	toll-like receptor 3	550	-1.21	1	0	1
NRIP1	Protein	nuclear receptor interacting protein 1	214	1.2592	1	0	1
DAXX	Protein	death-domain associated protein	306	1.5236	1	0	1
MAT2A	Protein	methionine adenosyltransferase II, alpha	58	-7.7275	1	0	1
TERT	Protein	telomerase reverse transcriptase	667	1.0943	1	0	1
PCNA	Protein	proliferating cell nuclear antigen	870	1.5828	1	0	1
DICER1	Protein	dicer 1, ribonuclease type III	407	-1.8056	1	0	1
HDAC1	Protein	histone deacetylase 1	890	1.6818	1	0	1
FOXP3	Protein	forkhead box P3	519	1.1627	1	0	1
CDKN2B	Protein	cyclin-dependent kinase inhibitor 2B (p15, inhibits CDK4)	205	1.0515	1	0	1
ZBTB16	Protein	zinc finger and BTB domain containing 16	242	-1.1408	1	0	1
WT1	Protein	Wilms tumor 1	538	-1.1933	1	0	1
HNRNPD	Protein	heterogeneous nuclear ribonucleoprotein D (AU-rich element RNA binding protein 1, 37kDa)	167	-3.0157	1	0	1
DNMT1	Protein	DNA (cytosine-5-)-methyltransferase 1	446	1.0425	1	0	1
SET	Protein	SET nuclear oncogene	234	-1.1173	1	0	1
DNA methylation	Cell Process		283		198	198	0
H2AFZ	Protein	H2A histone family, member Z	110	1.2991	1	0	1
IL27	Protein	interleukin 27	294	-1.0607	1	0	1
DOT1L	Protein	DOT1-like, histone H3 methyltransferase (S. cerevisiae)	96	1.2924	1	0	1
KDM3A	Protein	lysine (K)-specific demethylase 3A	82	2.2384	1	0	1
RUNX1T1	Protein	runt-related transcription factor 1; translocated to, 1 (cyclin D-related)	152	-1.1329	1	0	1
STAT4	Protein	signal transducer and activator of transcription 4	292	-1.2079	1	0	1
COMT	Protein	catechol-O-methyltransferase	254	-1.1668	1	0	1
IGFBP7	Protein	insulin-like growth factor binding protein 7	162	3.042	1	0	1
EHMT2	Protein	euchromatic histone-lysine N-methyltransferase 2	161	1.1954	1	0	1
NR6A1	Protein	nuclear receptor subfamily 6, group A, member 1	77	1.0662	1	0	1
MTHFR	Protein	methylenetetrahydrofolate reductase (NAD(P)H)	199	-1.3566	1	0	1
TOPBP1	Protein	topoisomerase (DNA) II binding protein 1	156	1.0981	1	0	1
VEZF1	Protein	vascular endothelial zinc finger 1	24	1.9386	1	0	1
DNMT3B	Protein	DNA (cytosine-5-)-methyltransferase 3 beta	223	-1.3356	1	0	1
XIST	Protein	X (inactive)-specific transcript (non-protein coding)	100	-1.1547	1	0	1
MBD2	Protein	methyl-CpG binding domain protein 2	154	1.8277	1	0	1
CDH13	Protein	cadherin 13, H-cadherin (heart)	165	-1.0552	1	0	1
RARA	Protein	retinoic acid receptor, alpha	610	1.6133	1	0	1
ZFP57	Protein	zinc finger protein 57 homolog (mouse)	11	-1.2037	1	0	1
MTR	Protein	5-methyltetrahydrofolate-homocysteine methyltransferase	100	-1.8823	1	0	1
HOXA11	Protein	homeobox A11	85	-1.0335	1	0	1
NAT1	Protein	N-acetyltransferase 1 (arylamine N-acetyltransferase)	92	1.2614	1	0	1
GSTT1	Protein	glutathione S-transferase theta 1	100	-1.0317	1	0	1
DNMT3A	Protein	DNA (cytosine-5-)-methyltransferase 3 alpha	179	-1.2991	1	0	1
EZH2	Protein	enhancer of zeste homolog 2 (Drosophila)	311	-1.3081	1	0	1
PAX5	Protein	paired box 5	288	-1.1627	1	0	1
RBL2	Protein	retinoblastoma-like 2 (p130)	141	-1.4191	1	0	1
MAOB	Protein	monoamine oxidase B	162	-1.1668	1	0	1
UHRF1	Protein	ubiquitin-like with PHD and ring finger domains 1	89	1.2768	1	0	1
TRDMT1	Protein	tRNA aspartic acid methyltransferase 1	30	1.3264	1	0	1
STMN2	Protein	stathmin-like 2	84	-1.1096	1	0	1
BAZ1A	Protein	bromodomain adjacent to zinc finger domain, 1A	126	-1.2857	1	0	1
TRIM28	Protein	tripartite motif containing 28	198	1.1467	1	0	1
PRMT5	Protein	protein arginine methyltransferase 5	162	-1.1647	1	0	1
S100P	Protein	S100 calcium binding protein P	94	1.007	1	0	1
ZNF226	Protein	zinc finger protein 226	41	-3.6999	1	0	1
SMARCA4	Protein	SWI/SNF related, matrix associated, actin dependent regulator of chromatin, subfamily a, member 4	534	-1.6935	1	0	1
RUNX3	Protein	runt-related transcription factor 3	304	1.2226	1	0	1
TYMS	Protein	thymidylate synthetase	250	-1.3059	1	0	1
SERINC3	Protein	serine incorporator 3	66	-1.2924	1	0	1
SUZ12	Protein	suppressor of zeste 12 homolog (Drosophila)	89	-1.1607	1	0	1
HELLS	Protein	helicase, lymphoid-specific	51	2.0209	1	0	1
UNG	Protein	uracil-DNA glycosylase	122	1.3379	1	0	1
SS18	Protein	synovial sarcoma translocation, chromosome 18	68	2.458	1	0	1
MTAP	Protein	methylthioadenosine phosphorylase	51	-1.2857	1	0	1
DDB1	Protein	damage-specific DNA binding protein 1, 127kDa	147	-1.3543	1	0	1
SORBS2	Protein	sorbin and SH3 domain containing 2	41	2.3661	1	0	1
CTCFL	Protein	CCCTC-binding factor (zinc finger protein)-like	49	1.3356	1	0	1
CTCF	Protein	CCCTC-binding factor (zinc finger protein)	229	1.9554	1	0	1
RASSF1	Protein	Ras association (RalGDS/AF-6) domain family member 1	288	2.3335	1	0	1
CENPB	Protein	centromere protein B, 80kDa	58	1.0479	1	0	1
ING2	Protein	inhibitor of growth family, member 2	84	1.5502	1	0	1
SUV39H1	Protein	suppressor of variegation 3-9 homolog 1 (Drosophila)	144	-1.129	1	0	1
DNMT3L	Protein	DNA (cytosine-5-)-methyltransferase 3-like	44	-1.0192	1	0	1
NEDD8	Protein	neural precursor cell expressed, developmentally down-regulated 8	135	1.3195	1	0	1
MBD3	Protein	methyl-CpG binding domain protein 3	67	1.2184	1	0	1
2016-09-09	Protein	septin 9	57	1.1115	1	0	1
CBX3	Protein	chromobox homolog 3	198	1.2901	1	0	1
SMARCA2	Protein	SWI/SNF related, matrix associated, actin dependent regulator of chromatin, subfamily a, member 2	200	1.1627	1	0	1
VAMP4	Protein	vesicle-associated membrane protein 4	45	2.0813	1	0	1
RGS6	Protein	regulator of G-protein signaling 6	32	-1.0607	1	0	1
CXXC1	Protein	CXXC finger protein 1	41	1.3543	1	0	1
SMARCA5	Protein	SWI/SNF related, matrix associated, actin dependent regulator of chromatin, subfamily a, member 5	84	-1.2184	1	0	1
SUV39H2	Protein	suppressor of variegation 3-9 homolog 2 (Drosophila)	22	1.9931	1	0	1
TNFRSF21	Protein	tumor necrosis factor receptor superfamily, member 21	67	-1.127	1	0	1
BAZ2A	Protein	bromodomain adjacent to zinc finger domain, 2A	36	1.6021	1	0	1
AHCY	Protein	adenosylhomocysteinase	94	-1.7261	1	0	1
KDM1A	Protein	lysine (K)-specific demethylase 1A	125	1.0589	1	0	1
NR1I3	Protein	nuclear receptor subfamily 1, group I, member 3	348	-1.1115	1	0	1
SIN3A	Protein	SIN3 homolog A, transcription regulator (yeast)	156	1.4439	1	0	1
CENPC1	Protein	centromere protein C 1	76	-1.7623	1	0	1
LITAF	Protein	lipopolysaccharide-induced TNF factor	40	2.3908	1	0	1
MBD4	Protein	methyl-CpG binding domain protein 4	50	1.65	1	0	1
PAPD7	Protein	PAP associated domain containing 7	64	1.3708	1	0	1
ARID4A	Protein	AT rich interactive domain 4A (RBP1-like)	56	1.7261	1	0	1
CBX5	Protein	chromobox homolog 5	127	2.166	1	0	1
PARG	Protein	poly (ADP-ribose) glycohydrolase	97	-1.1587	1	0	1
REST	Protein	RE1-silencing transcription factor	297	1.3195	1	0	1
SETDB1	Protein	SET domain, bifurcated 1	94	-1.5476	1	0	1
MAT1A	Protein	methionine adenosyltransferase I, alpha	114	-1.1487	1	0	1
TSIX	Protein	XIST antisense RNA (non-protein coding)	33	-1.0353	1	0	1
SUPT5H	Protein	suppressor of Ty 5 homolog (S. cerevisiae)	86	1.3127	1	0	1
PIWIL4	Protein	piwi-like 4 (Drosophila)	13	-1.0718	1	0	1
KDM6B	Protein	lysine (K)-specific demethylase 6B	56	1.1933	1	0	1
DCLK1	Protein	doublecortin-like kinase 1	43	3.7908	1	0	1
H2AFY	Protein	H2A histone family, member Y	41	-1.1019	1	0	1
HIST1H1E	Protein	histone cluster 1, H1e	18	-1.1749	1	0	1
HIST1H1C	Protein	histone cluster 1, H1c	48	1.4216	1	0	1
CDKL5	Protein	cyclin-dependent kinase-like 5	33	1.0175	1	0	1
RASGRF1	Protein	Ras protein-specific guanine nucleotide-releasing factor 1	107	-1.2968	1	0	1
RFX1	Protein	regulatory factor X, 1 (influences HLA class II expression)	66	1.2483	1	0	1
CDC42BPG	Protein	CDC42 binding protein kinase gamma (DMPK-like)	6	-1.0407	1	0	1
CTNNA2	Protein	catenin (cadherin-associated protein), alpha 2	27	1.1728	1	0	1
DLGAP1	Protein	discs, large (Drosophila) homolog-associated protein 1	59	1.1607	1	0	1
CHD3	Protein	chromodomain helicase DNA binding protein 3	38	-1.1607	1	0	1
CDKN3	Protein	cyclin-dependent kinase inhibitor 3	24	-4.6913	1	0	1
PCGF1	Protein	polycomb group ring finger 1	27	1.0407	1	0	1
GRHL2	Protein	grainyhead-like 2 (Drosophila)	20	-1.0924	1	0	1
CDKN2AIP	Protein	CDKN2A interacting protein	4	2.6162	1	0	1
DIP2B	Protein	DIP2 disco-interacting protein 2 homolog B (Drosophila)	3	-1.3566	1	0	1
MKRN3	Protein	makorin ring finger protein 3	10	-1.0371	1	0	1
ARSI	Protein	arylsulfatase family, member I	3	-1.1688	1	0	1
DCTPP1	Protein	dCTP pyrophosphatase 1	4	1.7351	1	0	1
TET1	Protein	tet oncogene 1	8	-1.1728	1	0	1

## Sheet: Histone Acetylation
Name	Type	Description	Connectivity	Probe Value	Local Connectivity	Indegree	Outdegree
chromosome condensation	Cell Process		330	-2.4751	2	2	0
chromatin remodeling	Cell Process		1017	8.2821	3	3	0
EP300	Protein	E1A binding protein p300	1503	1.1627	5	1	4
KAT2B	Protein	K(lysine) acetyltransferase 2B	406	1.3732	4	1	3
transcription initiation	Cell Process		278		2	2	0
SIRT1	Protein	sirtuin 1	844	2.3254	6	1	5
MECP2	Protein	methyl CpG binding protein 2 (Rett syndrome)	343	1.4845	2	0	2
NCOA1	Protein	nuclear receptor coactivator 1	414	-1.2592	5	0	5
BRCA1	Protein	breast cancer 1, early onset	858	-1.1507	3	0	3
NCOA3	Protein	nuclear receptor coactivator 3	468	8.4708	3	0	3
CREBBP	Protein	CREB binding protein	813	2.254	3	0	3
histone H3	Functional Class		1267	1.0943	8	7	1
histone deacetylase	Functional Class		2000	-3.1766	9	5	4
histone acetyltransferase	Functional Class		754	-2.1886	4	0	4
HDAC2	Protein	histone deacetylase 2	461	2.0314	1	0	1
KAT5	Protein	K(lysine) acetyltransferase 5	290	-1.3059	2	0	2
HDAC1	Protein	histone deacetylase 1	890	1.6818	5	0	5
histone H4	Functional Class		506	1.0122	5	5	0
protein nucleus import	Cell Process		42	1.7441	1	1	0
NuRD complex	Complex		125	2.2153	2	0	2
histone H2B	Functional Class		190	8.2821	1	1	0
NCOR2	Protein	nuclear receptor corepressor 2	376	-1.1728	2	0	2
NCOR1	Protein	nuclear receptor co-repressor 1	423	-1.2746	2	0	2
RBBP4	Protein	retinoblastoma binding protein 4	128	1.3566	1	0	1
SIN3A	Protein	SIN3 homolog A, transcription regulator (yeast)	156	1.4439	6	0	6
KAT2A	Protein	K(lysine) acetyltransferase 2A	287	-1.9725	1	0	1
SAP30	Protein	Sin3A-associated protein, 30kDa	231	3.0367	1	0	1
histone H2A	Functional Class		172	2.1697	3	3	0
KPNA2	Protein	karyopherin alpha 2 (RAG cohort 1, importin alpha 1)	343		2	1	1
RBBP7	Protein	retinoblastoma binding protein 7	80	1.0886	2	0	2
SAP18	Protein	Sin3A-associated protein, 18kDa	19	2.7274	2	0	2
trichostatin A	Small Molecule		1		1	0	1
sodium butyrate	Small Molecule		1		1	0	1
